# Supplementary material for: Crystal structure of r-1,c-2-dibenzoyl-t-3,t-4-bis­(2-nitro­phen­yl)cyclo­butane
Source: Acta Crystallogr E Crystallogr Commun. 2017 Nov 17;73(Pt 12):1866–70. doi: 10.1107/S2056989017015936 (PMC5730241; doi:10.1107/S2056989017015936)
Supplement: Supplementary file 1 [file e-73-01866-sup1.cif]

##############################################################################
#                                                                            #
# This CIF contains the data in a paper accepted for publication in          #
# Acta Crystallographica Section E. It conforms to the requirements of       #
# Notes for Authors for Acta Crystallographica Section E, and has been       #
# peer reviewed under the auspices of the IUCr Commission on Journals.       #
#                                                                            #
# Full details of the Crystallographic Information File format               #
# are given in the paper "The Crystallographic Information File (CIF):       #
# a New Standard Archive File for Crystallography" by S. R. Hall, F. H.      #
# Allen and I. D. Brown [Acta Cryst. (1991), A47, 655-685].                  #
#                                                                            #
# The current version of the core CIF dictionary is obtainable from          #
# ftp://ftp.iucr.org/pub/cif_core.dic.                                       #
#                                                                            #
# Software is freely available for graphical display of the structure(s)     #
# in this CIF. For information consult the CIF software page                 #
# http://www.iucr.org/resources/cif/software.                                #
#                                                                            #
# This file may be used for bona fide research purposes within the           #
# scientific community so long as proper attribution is given to the journal # 
# article from which it was obtained.                                        #
#                                                                            #
##############################################################################
data_I
_audit_creation_method     SHELXL-2016/6
_database_code_CSD     ?
_chemical_name_systematic
;
[3,4-Bis(2-nitrophenyl)cyclobutane-1,2-diyl]bis[(phenyl)methanone]
;
_chemical_name_common
;\
<i>r</i>-1,<i>c</i>-2-Dibenzoyl-<i>t</i>-3,<i>t</i>-4-bis(2-\
nitrophenyl)cyclobutane
;
_chemical_formula_moiety     'C30 H22 N2 O6'
_chemical_formula_sum     'C30 H22 N2 O6'
_chemical_formula_iupac     'C30 H22 N2 O6'
_chemical_formula_weight     506.49
_chemical_melting_point     517
_shelx_space_group_comment     ?
_space_group_crystal_system     triclinic
_space_group_name_H-M_alt     'P -1'
_space_group_name_Hall     '-P 1'
loop_
    _space_group_symop_operation_xyz
    'x, y, z'
    '-x, -y, -z'
_cell_length_a     7.2599(5)
_cell_length_b     10.5614(5)
_cell_length_c     16.7351(8)
_cell_angle_alpha     78.863(4)
_cell_angle_beta     87.472(5)
_cell_angle_gamma     85.238(5)
_cell_volume     1254.13(13)
_cell_formula_units_Z     2
_cell_measurement_reflns_used     5272
_cell_measurement_theta_min     3.5680
_cell_measurement_theta_max     27.8620
_cell_measurement_temperature     295.0(10)
_exptl_crystal_description     prism
_exptl_crystal_colour     colourless
_exptl_crystal_size_max     0.370
_exptl_crystal_size_mid     0.197
_exptl_crystal_size_min     0.154
_exptl_crystal_density_diffrn     1.341
_exptl_crystal_density_meas     ?
_exptl_crystal_density_method     ?
_exptl_crystal_F_000     528
loop_
    _exptl_crystal_face_index_h
    _exptl_crystal_face_index_k
    _exptl_crystal_face_index_l
    _exptl_crystal_face_perp_dist
    0 13 -8 0.0690
    0 -13 8 0.0854
    10 2 0 0.1662
    -6 6 18 0.0748
    0 8 22 0.0824
    -1 -1 23 0.0558
    1 1 -23 0.1049
    -10 -2 4 0.1709
    -4 -2 20 0.0588
    -3 -7 17 0.0390
    2 -6 18 0.0772
    -2 -15 -1 0.0756
    1 14 11 0.0800
    -2 -14 -11 0.0839
    5 -9 -16 0.1628
    0 -1 -23 0.0869
_exptl_absorpt_coefficient_mu     0.095
_exptl_absorpt_correction_type     analytical
_exptl_absorpt_process_details
;
(CrysAlis PRO; Agilent, 2013)
;
_exptl_absorpt_correction_T_min     0.962
_exptl_absorpt_correction_T_max     0.983
_diffrn_ambient_temperature     295.0(10)
_diffrn_radiation_type     MoK\a
_diffrn_radiation_wavelength     0.71073
_diffrn_radiation_source     'Enhance (Mo) X-ray Source'
_diffrn_radiation_monochromator     graphite
_diffrn_measurement_device_type     'Agilent Xcalibur Atlas Gemini'
_diffrn_measurement_device     'four-circle diffractometer'
_diffrn_measurement_method     '\w scans'
_diffrn_detector_area_resol_mean     10.5564
_diffrn_reflns_number     25649
_diffrn_reflns_av_R_equivalents     0.0509
_diffrn_reflns_theta_min     3.045
_diffrn_reflns_theta_max     26.369
_diffrn_reflns_theta_full     25.242
_diffrn_measured_fraction_theta_max     0.999
_diffrn_measured_fraction_theta_full     0.998
_diffrn_reflns_limit_h_min     -9
_diffrn_reflns_limit_h_max     8
_diffrn_reflns_limit_k_min     -13
_diffrn_reflns_limit_k_max     13
_diffrn_reflns_limit_l_min     -20
_diffrn_reflns_limit_l_max     20
_refine_special_details     ?
_reflns_number_total     5116
_reflns_number_gt     3292
_reflns_threshold_expression     'I > 2\s(I)'
_refine_ls_structure_factor_coef     Fsqd
_refine_ls_matrix_type     full
_refine_ls_R_factor_all     0.0881
_refine_ls_R_factor_gt     0.0533
_refine_ls_wR_factor_gt     0.1348
_refine_ls_wR_factor_ref     0.1642
_refine_ls_goodness_of_fit_ref     1.037
_refine_ls_restrained_S_all     1.037
_refine_ls_number_reflns     5116
_refine_ls_number_parameters     363
_refine_ls_number_restraints     24
_refine_ls_number_constraints     0
_refine_ls_hydrogen_treatment     constr
_refine_ls_weighting_scheme     calc
_refine_ls_weighting_details
              'w=1/[\s^2^(Fo^2^)+(0.0762P)^2^+0.1873P] where P=(Fo^2^+2Fc^2^)/3'
_atom_sites_solution_hydrogens     geom
_atom_sites_solution_primary     direct
_atom_sites_solution_secondary     difmap
_refine_ls_shift/su_max     0.000
_refine_ls_shift/su_mean     0.000
_refine_diff_density_max     0.269
_refine_diff_density_min     -0.272
_refine_ls_extinction_method
;
SHELXL2016 (Sheldrick, 2015b)
;
_refine_ls_extinction_coef     0.011(3)
_refine_ls_extinction_expression
                                  'Fc^*^=kFc[1+0.001xFc^2^\l^3^/sin(2\q)]^-1/4^'
loop_
    _atom_type_symbol
    _atom_type_description
    _atom_type_scat_dispersion_real
    _atom_type_scat_dispersion_imag
    _atom_type_scat_source
    'C' 'C' 0.0033 0.0016
                         'International Tables Vol C Tables 4.2.6.8 and 6.1.1.4'
    'H' 'H' 0.0000 0.0000
                         'International Tables Vol C Tables 4.2.6.8 and 6.1.1.4'
    'N' 'N' 0.0061 0.0033
                         'International Tables Vol C Tables 4.2.6.8 and 6.1.1.4'
    'O' 'O' 0.0106 0.0060
                         'International Tables Vol C Tables 4.2.6.8 and 6.1.1.4'
_computing_data_collection
;
CrysAlis PRO (Agilent, 2013)
;
_computing_cell_refinement
;
CrysAlis PRO (Agilent, 2013)
;
_computing_data_reduction
;
CrysAlis PRO (Agilent, 2013)
;
_computing_structure_solution
;
SHELXT2014 (Sheldrick, 2015a)
;
_computing_structure_refinement
;
SHELXL2016 (Sheldrick, 2015b)
;
_computing_molecular_graphics
;
XP in SHELXTL (Sheldrick, 2008) and Mercury (Macrae <i>et al.</i>,
2008)
;
_computing_publication_material     ?
loop_
    _atom_site_type_symbol
    _atom_site_label
    _atom_site_fract_x
    _atom_site_fract_y
    _atom_site_fract_z
    _atom_site_U_iso_or_equiv
    _atom_site_adp_type
    _atom_site_calc_flag
    _atom_site_occupancy
    _atom_site_disorder_assembly
    _atom_site_disorder_group
    C C1 0.6552(3) 0.64030(16) 0.23390(11) 0.0415(4) Uani d 1 . .
    H H1A 0.548307 0.694892 0.209849 0.050 Uiso calc 1 . .
    C C2 0.6594(3) 0.63982(16) 0.32828(11) 0.0406(4) Uani d 1 . .
    H H2A 0.558141 0.699162 0.342918 0.049 Uiso calc 1 . .
    C C3 0.8388(3) 0.71065(17) 0.31510(11) 0.0415(4) Uani d 1 . .
    H H3A 0.942691 0.650434 0.336831 0.050 Uiso calc 1 . .
    C C4 0.8326(3) 0.71816(17) 0.22142(11) 0.0414(4) Uani d 1 . .
    H H4A 0.938656 0.668933 0.200920 0.050 Uiso calc 1 . .
    C C5 0.6680(3) 0.51217(17) 0.20721(11) 0.0466(5) Uani d 1 . .
    C C6 0.5325(3) 0.4711(2) 0.16339(15) 0.0648(6) Uani d 1 . .
    C C7 0.5406(5) 0.3472(3) 0.1475(2) 0.0961(10) Uani d 1 . .
    H H7A 0.447643 0.322545 0.118570 0.115 Uiso calc 1 . .
    C C8 0.6849(5) 0.2614(3) 0.1744(2) 0.0980(10) Uani d 1 . .
    H H8A 0.690019 0.177555 0.164369 0.118 Uiso calc 1 . .
    C C9 0.8229(5) 0.2982(2) 0.21645(17) 0.0815(8) Uani d 1 . .
    H H9A 0.922486 0.239823 0.234101 0.098 Uiso calc 1 . .
    C C10 0.8140(3) 0.4216(2) 0.23247(13) 0.0591(6) Uani d 1 . .
    H H10A 0.908604 0.445158 0.261050 0.071 Uiso calc 1 . .
    C C11 0.6561(3) 0.51184(17) 0.38742(11) 0.0424(4) Uani d 1 . .
    C C12 0.5073(3) 0.43324(18) 0.39869(12) 0.0466(5) Uani d 1 . .
    C C13 0.5125(3) 0.3138(2) 0.45159(13) 0.0564(6) Uani d 1 . .
    H H13A 0.410934 0.264323 0.456958 0.068 Uiso calc 1 . .
    C C14 0.6658(4) 0.2693(2) 0.49537(13) 0.0637(6) Uani d 1 . .
    H H14A 0.670172 0.189494 0.530677 0.076 Uiso calc 1 . .
    C C15 0.8138(3) 0.3437(2) 0.48669(14) 0.0646(6) Uani d 1 . .
    H H15A 0.919549 0.314127 0.516170 0.078 Uiso calc 1 . .
    C C16 0.8071(3) 0.4627(2) 0.43438(13) 0.0565(6) Uani d 1 . .
    H H16A 0.908810 0.511744 0.430641 0.068 Uiso calc 1 . .
    C C17 0.8343(3) 0.83090(18) 0.35266(11) 0.0449(5) Uani d 1 . .
    C C18 0.9976(3) 0.91010(17) 0.34225(11) 0.0448(5) Uani d 1 . .
    C C19 0.9958(3) 1.0116(2) 0.38363(15) 0.0633(6) Uani d 1 . .
    H H19A 0.892064 1.031224 0.414871 0.076 Uiso calc 1 . .
    C C20 1.1465(4) 1.0838(3) 0.37887(18) 0.0789(8) Uani d 1 . .
    H H20A 1.144193 1.151593 0.407100 0.095 Uiso calc 1 . .
    C C21 1.3000(4) 1.0563(3) 0.33276(17) 0.0766(8) Uani d 1 . .
    H H21A 1.401455 1.105457 0.329712 0.092 Uiso calc 1 . .
    C C22 1.3038(3) 0.9565(2) 0.29124(15) 0.0642(6) Uani d 1 . .
    H H22A 1.407992 0.937882 0.259970 0.077 Uiso calc 1 . .
    C C23 1.1527(3) 0.8830(2) 0.29563(13) 0.0527(5) Uani d 1 . .
    H H23A 1.155681 0.815337 0.267201 0.063 Uiso calc 1 . .
    C C24 0.7924(3) 0.84768(18) 0.16696(12) 0.0438(5) Uani d 1 . .
    C C25 0.8062(3) 0.85576(19) 0.07748(12) 0.0469(5) Uani d 1 . .
    C C26 0.7499(3) 0.9703(2) 0.02607(14) 0.0623(6) Uani d 1 . .
    H H26A 0.703596 1.041174 0.048177 0.075 Uiso calc 1 . .
    C C27 0.7615(4) 0.9808(3) -0.05686(15) 0.0782(8) Uani d 1 . .
    H H27A 0.723599 1.058504 -0.090560 0.094 Uiso calc 1 . .
    C C28 0.8287(4) 0.8769(3) -0.09014(15) 0.0817(8) Uani d 1 . .
    H H28A 0.836448 0.884338 -0.146453 0.098 Uiso calc 1 . .
    C C29 0.8843(4) 0.7627(3) -0.04106(15) 0.0809(8) Uani d 1 . .
    H H29A 0.929398 0.692340 -0.063924 0.097 Uiso calc 1 . .
    C C30 0.8737(4) 0.7515(2) 0.04271(14) 0.0647(6) Uani d 1 . .
    H H30A 0.911977 0.673403 0.075957 0.078 Uiso calc 1 . .
    N N6 0.3729(4) 0.5581(3) 0.13166(19) 0.0906(8) Uani d 1 . .
    O O1A 0.3951(6) 0.6676(4) 0.1010(3) 0.1231(16) Uani d 0.876(7) A 1
    O O2A 0.2222(4) 0.5095(3) 0.1392(2) 0.1287(16) Uani d 0.876(7) A 1
    O O1B 0.307(5) 0.642(4) 0.154(3) 0.149(13) Uani d 0.124(7) A 2
    O O2B 0.360(5) 0.567(3) 0.0504(17) 0.209(16) Uani d 0.124(7) A 2
    N N12 0.3353(2) 0.47251(18) 0.35551(12) 0.0607(5) Uani d 1 . .
    O O3 0.2211(3) 0.3957(2) 0.3593(2) 0.1493(13) Uani d 1 . .
    O O4 0.3067(2) 0.58039(15) 0.31765(11) 0.0740(5) Uani d 1 . .
    O O17 0.7042(2) 0.85530(15) 0.39699(10) 0.0658(5) Uani d 1 . .
    O O24 0.7394(2) 0.94134(13) 0.19653(9) 0.0615(4) Uani d 1 . .
loop_
    _atom_site_aniso_label
    _atom_site_aniso_U_11
    _atom_site_aniso_U_22
    _atom_site_aniso_U_33
    _atom_site_aniso_U_12
    _atom_site_aniso_U_13
    _atom_site_aniso_U_23
    C1 0.0485(11) 0.0308(9) 0.0445(10) -0.0046(8) -0.0076(8) -0.0030(8)
    C2 0.0457(10) 0.0316(9) 0.0440(10) -0.0048(8) -0.0007(8) -0.0055(8)
    C3 0.0470(10) 0.0339(10) 0.0421(10) -0.0059(8) -0.0030(8) -0.0023(8)
    C4 0.0483(11) 0.0326(10) 0.0421(10) -0.0035(8) 0.0017(8) -0.0049(8)
    C5 0.0628(13) 0.0345(10) 0.0422(11) -0.0086(9) 0.0004(9) -0.0051(8)
    C6 0.0732(16) 0.0551(14) 0.0720(15) -0.0143(12) -0.0027(12) -0.0229(12)
    C7 0.113(2) 0.0699(19) 0.122(3) -0.0273(18) -0.004(2) -0.0510(18)
    C8 0.141(3) 0.0449(15) 0.117(3) -0.0163(18) 0.019(2) -0.0380(16)
    C9 0.120(2) 0.0465(14) 0.0735(17) 0.0141(14) 0.0103(16) -0.0105(12)
    C10 0.0822(16) 0.0420(12) 0.0506(12) 0.0059(11) -0.0009(11) -0.0074(9)
    C11 0.0531(11) 0.0351(10) 0.0397(10) -0.0077(8) 0.0028(8) -0.0076(8)
    C12 0.0520(12) 0.0402(11) 0.0480(11) -0.0092(9) 0.0055(9) -0.0082(8)
    C13 0.0727(15) 0.0432(12) 0.0525(12) -0.0185(11) 0.0069(11) -0.0035(9)
    C14 0.0940(18) 0.0417(12) 0.0511(13) -0.0135(12) -0.0039(12) 0.0056(10)
    C15 0.0793(16) 0.0530(13) 0.0561(13) -0.0101(12) -0.0166(11) 0.0084(10)
    C16 0.0667(14) 0.0472(12) 0.0531(12) -0.0158(10) -0.0126(10) 0.0037(9)
    C17 0.0540(12) 0.0406(11) 0.0396(10) -0.0094(9) -0.0002(9) -0.0045(8)
    C18 0.0523(11) 0.0374(10) 0.0425(10) -0.0107(9) -0.0059(9) 0.0019(8)
    C19 0.0747(15) 0.0518(13) 0.0689(15) -0.0207(11) 0.0016(12) -0.0192(11)
    C20 0.094(2) 0.0624(16) 0.0895(19) -0.0351(14) -0.0022(16) -0.0237(14)
    C21 0.0775(18) 0.0671(17) 0.0843(18) -0.0349(14) -0.0142(14) 0.0031(14)
    C22 0.0563(13) 0.0607(15) 0.0687(15) -0.0143(11) -0.0032(11) 0.0093(12)
    C23 0.0547(12) 0.0450(12) 0.0552(12) -0.0096(10) -0.0055(10) 0.0022(9)
    C24 0.0495(11) 0.0356(10) 0.0455(11) -0.0080(8) 0.0035(8) -0.0047(8)
    C25 0.0509(11) 0.0442(11) 0.0444(11) -0.0103(9) 0.0007(9) -0.0029(9)
    C26 0.0765(15) 0.0528(13) 0.0530(13) 0.0000(11) -0.0017(11) -0.0003(10)
    C27 0.0956(19) 0.0791(18) 0.0502(14) 0.0041(15) -0.0057(13) 0.0078(13)
    C28 0.106(2) 0.094(2) 0.0416(13) -0.0032(17) -0.0048(13) -0.0059(14)
    C29 0.114(2) 0.0783(18) 0.0509(14) 0.0014(15) 0.0051(14) -0.0198(13)
    C30 0.0890(17) 0.0526(13) 0.0501(13) -0.0018(12) 0.0024(11) -0.0066(10)
    N6 0.0822(18) 0.0880(19) 0.114(2) -0.0055(17) -0.0415(15) -0.0410(19)
    O1A 0.133(3) 0.084(2) 0.150(4) -0.005(2) -0.085(3) 0.002(2)
    O2A 0.0728(18) 0.148(3) 0.183(4) -0.0225(16) -0.0267(17) -0.064(2)
    O1B 0.15(2) 0.12(2) 0.19(3) 0.075(19) -0.081(19) -0.08(2)
    O2B 0.27(3) 0.25(3) 0.12(2) 0.09(2) -0.13(2) -0.109(19)
    N12 0.0526(11) 0.0481(11) 0.0804(13) -0.0163(9) 0.0023(9) -0.0054(10)
    O3 0.1017(17) 0.0876(15) 0.241(3) -0.0563(14) -0.0743(18) 0.0496(17)
    O4 0.0612(10) 0.0490(10) 0.1066(14) -0.0061(8) -0.0150(9) 0.0015(9)
    O17 0.0734(10) 0.0636(10) 0.0683(10) -0.0249(8) 0.0213(8) -0.0288(8)
    O24 0.0923(11) 0.0372(8) 0.0528(9) 0.0021(7) -0.0004(8) -0.0066(7)
_geom_special_details     ?
loop_
    _geom_bond_atom_site_label_1
    _geom_bond_atom_site_label_2
    _geom_bond_site_symmetry_2
    _geom_bond_distance
    _geom_bond_publ_flag
    C1 C5 . 1.499(3) ?
    C1 C4 . 1.569(3) ?
    C1 C2 . 1.580(3) ?
    C1 H1A . 0.9800 ?
    C2 C11 . 1.514(2) ?
    C2 C3 . 1.542(2) ?
    C2 H2A . 0.9800 ?
    C3 C17 . 1.519(3) ?
    C3 C4 . 1.557(3) ?
    C3 H3A . 0.9800 ?
    C4 C24 . 1.504(3) ?
    C4 H4A . 0.9800 ?
    C5 C10 . 1.390(3) ?
    C5 C6 . 1.397(3) ?
    C6 C7 . 1.380(3) ?
    C6 N6 . 1.469(4) ?
    C7 C8 . 1.359(5) ?
    C7 H7A . 0.9300 ?
    C8 C9 . 1.372(4) ?
    C8 H8A . 0.9300 ?
    C9 C10 . 1.376(3) ?
    C9 H9A . 0.9300 ?
    C10 H10A . 0.9300 ?
    C11 C16 . 1.383(3) ?
    C11 C12 . 1.401(3) ?
    C12 C13 . 1.393(3) ?
    C12 N12 . 1.460(3) ?
    C13 C14 . 1.360(3) ?
    C13 H13A . 0.9300 ?
    C14 C15 . 1.369(3) ?
    C14 H14A . 0.9300 ?
    C15 C16 . 1.384(3) ?
    C15 H15A . 0.9300 ?
    C16 H16A . 0.9300 ?
    C17 O17 . 1.217(2) ?
    C17 C18 . 1.491(3) ?
    C18 C19 . 1.383(3) ?
    C18 C23 . 1.384(3) ?
    C19 C20 . 1.375(3) ?
    C19 H19A . 0.9300 ?
    C20 C21 . 1.371(4) ?
    C20 H20A . 0.9300 ?
    C21 C22 . 1.368(4) ?
    C21 H21A . 0.9300 ?
    C22 C23 . 1.387(3) ?
    C22 H22A . 0.9300 ?
    C23 H23A . 0.9300 ?
    C24 O24 . 1.217(2) ?
    C24 C25 . 1.483(3) ?
    C25 C26 . 1.385(3) ?
    C25 C30 . 1.387(3) ?
    C26 C27 . 1.370(3) ?
    C26 H26A . 0.9300 ?
    C27 C28 . 1.369(4) ?
    C27 H27A . 0.9300 ?
    C28 C29 . 1.363(4) ?
    C28 H28A . 0.9300 ?
    C29 C30 . 1.383(3) ?
    C29 H29A . 0.9300 ?
    C30 H30A . 0.9300 ?
    N6 O1B . 1.09(3) ?
    N6 O1A . 1.192(4) ?
    N6 O2A . 1.238(4) ?
    N6 O2B . 1.35(2) ?
    N12 O3 . 1.198(2) ?
    N12 O4 . 1.198(2) ?
loop_
    _geom_angle_atom_site_label_1
    _geom_angle_atom_site_label_2
    _geom_angle_atom_site_label_3
    _geom_angle_site_symmetry_1
    _geom_angle_site_symmetry_3
    _geom_angle
    _geom_angle_publ_flag
    C5 C1 C4 . . 117.35(16) ?
    C5 C1 C2 . . 117.82(14) ?
    C4 C1 C2 . . 88.90(13) ?
    C5 C1 H1A . . 110.4 ?
    C4 C1 H1A . . 110.4 ?
    C2 C1 H1A . . 110.4 ?
    C11 C2 C3 . . 119.52(15) ?
    C11 C2 C1 . . 118.78(14) ?
    C3 C2 C1 . . 90.19(13) ?
    C11 C2 H2A . . 109.0 ?
    C3 C2 H2A . . 109.0 ?
    C1 C2 H2A . . 109.0 ?
    C17 C3 C2 . . 114.65(15) ?
    C17 C3 C4 . . 122.24(15) ?
    C2 C3 C4 . . 90.76(13) ?
    C17 C3 H3A . . 109.2 ?
    C2 C3 H3A . . 109.2 ?
    C4 C3 H3A . . 109.2 ?
    C24 C4 C3 . . 119.06(15) ?
    C24 C4 C1 . . 110.24(15) ?
    C3 C4 C1 . . 90.03(13) ?
    C24 C4 H4A . . 111.9 ?
    C3 C4 H4A . . 111.9 ?
    C1 C4 H4A . . 111.9 ?
    C10 C5 C6 . . 115.99(19) ?
    C10 C5 C1 . . 119.59(18) ?
    C6 C5 C1 . . 124.18(19) ?
    C7 C6 C5 . . 122.2(3) ?
    C7 C6 N6 . . 116.4(2) ?
    C5 C6 N6 . . 121.5(2) ?
    C8 C7 C6 . . 119.8(3) ?
    C8 C7 H7A . . 120.1 ?
    C6 C7 H7A . . 120.1 ?
    C7 C8 C9 . . 120.1(2) ?
    C7 C8 H8A . . 120.0 ?
    C9 C8 H8A . . 120.0 ?
    C8 C9 C10 . . 120.0(3) ?
    C8 C9 H9A . . 120.0 ?
    C10 C9 H9A . . 120.0 ?
    C9 C10 C5 . . 122.0(2) ?
    C9 C10 H10A . . 119.0 ?
    C5 C10 H10A . . 119.0 ?
    C16 C11 C12 . . 114.61(17) ?
    C16 C11 C2 . . 120.86(16) ?
    C12 C11 C2 . . 124.52(17) ?
    C13 C12 C11 . . 122.70(19) ?
    C13 C12 N12 . . 115.67(17) ?
    C11 C12 N12 . . 121.63(17) ?
    C14 C13 C12 . . 120.2(2) ?
    C14 C13 H13A . . 119.9 ?
    C12 C13 H13A . . 119.9 ?
    C13 C14 C15 . . 119.0(2) ?
    C13 C14 H14A . . 120.5 ?
    C15 C14 H14A . . 120.5 ?
    C14 C15 C16 . . 120.5(2) ?
    C14 C15 H15A . . 119.7 ?
    C16 C15 H15A . . 119.7 ?
    C11 C16 C15 . . 123.0(2) ?
    C11 C16 H16A . . 118.5 ?
    C15 C16 H16A . . 118.5 ?
    O17 C17 C18 . . 120.32(18) ?
    O17 C17 C3 . . 119.49(17) ?
    C18 C17 C3 . . 119.87(17) ?
    C19 C18 C23 . . 118.94(19) ?
    C19 C18 C17 . . 118.30(19) ?
    C23 C18 C17 . . 122.71(18) ?
    C20 C19 C18 . . 120.4(2) ?
    C20 C19 H19A . . 119.8 ?
    C18 C19 H19A . . 119.8 ?
    C21 C20 C19 . . 120.4(2) ?
    C21 C20 H20A . . 119.8 ?
    C19 C20 H20A . . 119.8 ?
    C22 C21 C20 . . 119.9(2) ?
    C22 C21 H21A . . 120.0 ?
    C20 C21 H21A . . 120.0 ?
    C21 C22 C23 . . 120.2(2) ?
    C21 C22 H22A . . 119.9 ?
    C23 C22 H22A . . 119.9 ?
    C18 C23 C22 . . 120.1(2) ?
    C18 C23 H23A . . 119.9 ?
    C22 C23 H23A . . 119.9 ?
    O24 C24 C25 . . 121.40(17) ?
    O24 C24 C4 . . 119.91(17) ?
    C25 C24 C4 . . 118.55(16) ?
    C26 C25 C30 . . 118.15(19) ?
    C26 C25 C24 . . 119.69(19) ?
    C30 C25 C24 . . 122.16(18) ?
    C27 C26 C25 . . 121.0(2) ?
    C27 C26 H26A . . 119.5 ?
    C25 C26 H26A . . 119.5 ?
    C28 C27 C26 . . 120.0(2) ?
    C28 C27 H27A . . 120.0 ?
    C26 C27 H27A . . 120.0 ?
    C29 C28 C27 . . 120.2(2) ?
    C29 C28 H28A . . 119.9 ?
    C27 C28 H28A . . 119.9 ?
    C28 C29 C30 . . 120.1(2) ?
    C28 C29 H29A . . 120.0 ?
    C30 C29 H29A . . 120.0 ?
    C29 C30 C25 . . 120.5(2) ?
    C29 C30 H30A . . 119.8 ?
    C25 C30 H30A . . 119.8 ?
    O1A N6 O2A . . 124.8(3) ?
    O1B N6 O2B . . 114(2) ?
    O1B N6 C6 . . 129.1(15) ?
    O1A N6 C6 . . 119.5(3) ?
    O2A N6 C6 . . 115.7(3) ?
    O2B N6 C6 . . 111.4(13) ?
    O3 N12 O4 . . 120.1(2) ?
    O3 N12 C12 . . 119.1(2) ?
    O4 N12 C12 . . 120.80(17) ?
loop_
    _geom_torsion_atom_site_label_1
    _geom_torsion_atom_site_label_2
    _geom_torsion_atom_site_label_3
    _geom_torsion_atom_site_label_4
    _geom_torsion_site_symmetry_1
    _geom_torsion_site_symmetry_2
    _geom_torsion_site_symmetry_3
    _geom_torsion_site_symmetry_4
    _geom_torsion
    _geom_torsion_publ_flag
    C5 C1 C2 C11 . . . . -6.2(2) ?
    C4 C1 C2 C11 . . . . -126.84(16) ?
    C5 C1 C2 C3 . . . . 118.12(17) ?
    C4 C1 C2 C3 . . . . -2.51(13) ?
    C11 C2 C3 C17 . . . . -107.37(19) ?
    C1 C2 C3 C17 . . . . 128.91(15) ?
    C11 C2 C3 C4 . . . . 126.25(17) ?
    C1 C2 C3 C4 . . . . 2.53(13) ?
    C17 C3 C4 C24 . . . . -9.3(3) ?
    C2 C3 C4 C24 . . . . 110.78(17) ?
    C17 C3 C4 C1 . . . . -122.65(18) ?
    C2 C3 C4 C1 . . . . -2.55(13) ?
    C5 C1 C4 C24 . . . . 120.25(17) ?
    C2 C1 C4 C24 . . . . -118.70(15) ?
    C5 C1 C4 C3 . . . . -118.56(16) ?
    C2 C1 C4 C3 . . . . 2.49(13) ?
    C4 C1 C5 C10 . . . . 50.3(2) ?
    C2 C1 C5 C10 . . . . -54.1(2) ?
    C4 C1 C5 C6 . . . . -135.5(2) ?
    C2 C1 C5 C6 . . . . 120.1(2) ?
    C10 C5 C6 C7 . . . . 1.4(4) ?
    C1 C5 C6 C7 . . . . -173.0(2) ?
    C10 C5 C6 N6 . . . . -178.7(2) ?
    C1 C5 C6 N6 . . . . 7.0(4) ?
    C5 C6 C7 C8 . . . . -0.5(5) ?
    N6 C6 C7 C8 . . . . 179.5(3) ?
    C6 C7 C8 C9 . . . . -0.7(5) ?
    C7 C8 C9 C10 . . . . 1.0(5) ?
    C8 C9 C10 C5 . . . . -0.1(4) ?
    C6 C5 C10 C9 . . . . -1.1(3) ?
    C1 C5 C10 C9 . . . . 173.6(2) ?
    C3 C2 C11 C16 . . . . 5.1(3) ?
    C1 C2 C11 C16 . . . . 113.4(2) ?
    C3 C2 C11 C12 . . . . -173.80(17) ?
    C1 C2 C11 C12 . . . . -65.4(2) ?
    C16 C11 C12 C13 . . . . -1.4(3) ?
    C2 C11 C12 C13 . . . . 177.54(18) ?
    C16 C11 C12 N12 . . . . 178.28(18) ?
    C2 C11 C12 N12 . . . . -2.8(3) ?
    C11 C12 C13 C14 . . . . 0.5(3) ?
    N12 C12 C13 C14 . . . . -179.2(2) ?
    C12 C13 C14 C15 . . . . 0.1(3) ?
    C13 C14 C15 C16 . . . . 0.2(4) ?
    C12 C11 C16 C15 . . . . 1.8(3) ?
    C2 C11 C16 C15 . . . . -177.2(2) ?
    C14 C15 C16 C11 . . . . -1.3(4) ?
    C2 C3 C17 O17 . . . . 8.2(3) ?
    C4 C3 C17 O17 . . . . 116.0(2) ?
    C2 C3 C17 C18 . . . . -178.33(15) ?
    C4 C3 C17 C18 . . . . -70.5(2) ?
    O17 C17 C18 C19 . . . . -0.5(3) ?
    C3 C17 C18 C19 . . . . -173.92(18) ?
    O17 C17 C18 C23 . . . . 176.93(19) ?
    C3 C17 C18 C23 . . . . 3.5(3) ?
    C23 C18 C19 C20 . . . . -0.4(3) ?
    C17 C18 C19 C20 . . . . 177.1(2) ?
    C18 C19 C20 C21 . . . . 0.3(4) ?
    C19 C20 C21 C22 . . . . -0.1(4) ?
    C20 C21 C22 C23 . . . . 0.0(4) ?
    C19 C18 C23 C22 . . . . 0.4(3) ?
    C17 C18 C23 C22 . . . . -177.02(18) ?
    C21 C22 C23 C18 . . . . -0.2(3) ?
    C3 C4 C24 O24 . . . . -10.5(3) ?
    C1 C4 C24 O24 . . . . 91.3(2) ?
    C3 C4 C24 C25 . . . . 173.63(16) ?
    C1 C4 C24 C25 . . . . -84.5(2) ?
    O24 C24 C25 C26 . . . . -3.1(3) ?
    C4 C24 C25 C26 . . . . 172.72(19) ?
    O24 C24 C25 C30 . . . . 177.2(2) ?
    C4 C24 C25 C30 . . . . -7.0(3) ?
    C30 C25 C26 C27 . . . . -0.4(3) ?
    C24 C25 C26 C27 . . . . 179.9(2) ?
    C25 C26 C27 C28 . . . . 0.3(4) ?
    C26 C27 C28 C29 . . . . 0.0(4) ?
    C27 C28 C29 C30 . . . . -0.3(5) ?
    C28 C29 C30 C25 . . . . 0.1(4) ?
    C26 C25 C30 C29 . . . . 0.2(3) ?
    C24 C25 C30 C29 . . . . 179.9(2) ?
    C7 C6 N6 O1B . . . . 153(4) ?
    C5 C6 N6 O1B . . . . -27(4) ?
    C7 C6 N6 O1A . . . . -137.9(4) ?
    C5 C6 N6 O1A . . . . 42.2(5) ?
    C7 C6 N6 O2A . . . . 41.9(4) ?
    C5 C6 N6 O2A . . . . -138.0(3) ?
    C7 C6 N6 O2B . . . . -56(2) ?
    C5 C6 N6 O2B . . . . 124(2) ?
    C13 C12 N12 O3 . . . . -9.5(3) ?
    C11 C12 N12 O3 . . . . 170.8(3) ?
    C13 C12 N12 O4 . . . . 169.5(2) ?
    C11 C12 N12 O4 . . . . -10.2(3) ?
_shelx_hkl_file
;
   0   0  -3 4791.64 156.304   8
   0   0   3 5055.83 173.756   6
   0   0   3 5049.42 161.742   4
   0   0  -3 5173.42 135.813   3
   0   0   4 43248.6 554.967   4
   0   0   4 43508.3 489.122   3
   0   0   4 43127.3 592.777   6
   0   0  -4 43214.0 455.885   3
   0   0  -4 43215.7 544.767   8
   0   0   5 3730.29 182.167   4
   0   0   5 3940.24 158.604   3
   0   0  -5 3558.61 146.347   3
   0   0   5 3657.38 192.724   6
   0   0  -5 3757.32 179.017   8
   0   0   6 8883.96 305.962   8
   0   0  -6 8518.88 302.176   8
   0   0  -6 8719.67 253.442   3
   0   0   6 9047.30 313.473   4
   0   0   6 9205.18 336.145   6
   0   0   6 9433.63 267.672   3
   0   0  -7 25156.7 462.102   3
   0   0   7 25960.2 608.679   6
   0   0   7 26440.8 488.885   3
   0   0   7 25968.2 569.987   8
   0   0  -7 25125.5 560.563   8
   0   0   7 25630.7 571.283   4
   0   0  -7 25196.8 563.618   4
   0   0   8 1964.79 183.052   6
   0   0   8 2151.09 177.559   4
   0   0  -8 2039.21 141.289   3
   0   0  -8 2173.78 185.063   7
   0   0   8 2197.85 173.802   8
   0   0  -8 1974.36 167.266   8
   0   0  -8 2034.23 170.510   4
   0   0   8 2003.07 146.580   3
   0   0   9 165.818 51.8764   8
   0   0   9 91.0660 48.3818   6
   0   0   9 109.157 46.7689   4
   0   0  -9 112.728 36.4971   3
   0   0   9 36.2827 31.8824   3
   0   0  -9 74.2883 30.2202   7
   0   0  -9 95.8481 41.8139   8
   0   0  -9 86.7071 37.2125   4
   0   0  10 66.2785 31.7810   3
   0   0 -10 101.479 44.1402   8
   0   0 -10 61.6508 20.0224   3
   0   0  10 138.075 53.7617   4
   0   0 -10 142.170 61.7642   7
   0   0  10 78.3217 38.0095   8
   0   0  10 53.5716 43.8093   6
   0   0 -10 89.8503 35.8625   4
   0   0  11 4981.96 318.229   8
   0   0  11 4866.77 315.702   4
   0   0 -11 4661.51 306.134   8
   0   0 -11 5047.58 321.599   4
   0   0 -11 5193.85 339.993   7
   0   0 -11 4607.86 254.790   3
   0   0  11 4664.45 331.563   6
   0   0 -12 112.779 51.1440   3
   0   0 -12 52.8223 30.8388   8
   0   0  12 86.4710 45.4571   8
   0   0  12 81.5504 59.8490   6
   0   0 -12 70.5577 40.7437   4
   0   0  12 85.1182 40.7976   4
   0   0 -12 69.8318 50.4369   7
   0   0  13 460.352 113.399   6
   0   0 -13 272.440 84.5229   8
   0   0  13 434.868 104.864   4
   0   0 -13 416.594 83.8113   3
   0   0  14-11.0128 32.1794   4
   0   0 -14 5.03103 22.3298   3
   0   0  14-28.9766 56.5326   6
   0   0 -14 92.2185 59.3760   8
   0   0 -15 203.219 64.7413   3
   0   0  15 198.852 78.0538   4
   0   0 -15 203.281 86.9575   8
   0   0  15 139.878 66.8594   6
   0   0  16 154.059 61.7319   6
   0   0  16 410.019 121.410   4
   0   0 -16 342.760 85.8004   3
   0   0 -16 322.424 98.6695   8
   0   0  17 216.693 81.2339   4
   0   0  17 164.426 71.3879   6
   0   0 -17 248.878 89.9972   8
   0   0 -17 276.100 79.0061   3
   0   0 -17 251.233 86.1211  10
   0   0 -18 427.520 118.726  10
   0   0 -18 346.312 113.212   8
   0   0 -18 536.163 111.879   3
   0   0  18 649.426 162.690   6
   0   0  18 475.972 135.475   4
   0   0  19 520.326 143.661   4
   0   0 -19 174.956 78.4001  10
   0   0 -19 300.830 111.991   8
   0   0  19 396.756 135.722   6
   0   0 -20-13.0568 30.1021  10
   0   0 -20-98.9308 76.9904   8
   0   0  20 9.41350 40.6354   4
   0   0  20-61.1364 89.4836   6
   0   1 -20-73.4694 62.0322   8
   0  -1  20 96.1190 76.8157   4
   0  -1  20-26.4165 53.6566   6
   0   1 -20-34.3790 47.3314  10
   0   1 -19 59.7440 60.1296  10
   0  -1  19 83.1716 79.3953   4
   0   1 -19 67.3847 81.8562   8
   0  -1  19 84.5084 73.5019   6
   0   1 -18 511.061 132.007   8
   0  -1  18 523.278 149.531   6
   0   1 -18 557.528 140.756  10
   0  -1  18 479.858 135.610   4
   0   1 -18 479.744 104.246   3
   0   1 -17 72.0999 66.4180   8
   0  -1  17 82.8410 65.6099   6
   0   1 -17 93.3578 50.1876   3
   0  -1  17 153.990 60.5690   4
   0  -1  16 59.1062 52.4040   6
   0  -1  16 101.675 55.0815   4
   0   1 -16-24.8390 59.9366   3
   0   1 -16 76.0222 60.7627   8
   0   1 -15 54.1245 23.0863   3
   0  -1  15-38.3623 50.4002   3
   0  -1  15 5.52856 56.2934   6
   0  -1  15 46.2204 39.6839   4
   0   1 -15 3.30232 35.3972   8
   0   1 -14-20.2888 30.8876   3
   0  -1  14 29.5138 40.1664   4
   0   1 -14-56.0396 58.9352   8
   0  -1  14 44.1220 56.3621   6
   0  -1  14 13.3819 24.4485   3
   0   1 -13 762.284 135.681   8
   0  -1  13 687.196 138.275   6
   0   1 -13 676.078 114.084   3
   0  -1  13 700.109 136.295   4
   0  -1  13 207.041 74.7403   3
   0  -1  12 29.4244 22.4273   8
   0  -1  12-18.2842 26.2851   3
   0  -1  12-40.9748 48.1528   4
   0   1 -12 7.38239 38.1281   8
   0  -1  12 8.78584 27.5190   6
   0   1 -12-13.5959 23.2189   7
   0   1 -12 17.8798 24.6462   3
   0   1 -11 3205.02 222.520   3
   0   1 -11 3219.82 267.419   7
   0   1 -11 3259.00 267.530   4
   0  -1  11 2866.26 258.004   6
   0  -1  11 3282.21 256.105   8
   0   1 -11 3359.26 279.531   6
   0  -1  11 3144.70 264.066   4
   0  -1  11 2005.93 198.956   3
   0   1 -11 2820.38 240.196   8
   0  -1  10 123.010 50.8126   4
   0  -1  10 92.2026 44.4727   6
   0   1 -10 96.0489 49.7864   4
   0   1 -10 139.340 44.0902   3
   0  -1  10 93.7187 42.2379   8
   0   1 -10 150.840 59.0324   6
   0  -1  10 62.7368 35.2268   3
   0   1 -10 95.2921 41.6239   8
   0   1  -9 571.300 100.409   4
   0   1  -9 559.986 82.9057   3
   0   1  -9 605.998 103.036   6
   0  -1   9 627.035 105.457   6
   0  -1   9 389.371 80.3221   3
   0   1  -9 528.674 93.2541   8
   0  -1   9 541.397 93.2832   8
   0  -1   9 593.963 103.105   4
   0   1  -8 1654.37 141.176   3
   0   1  -8 1723.91 167.538   6
   0   1  -8 1660.74 153.815   8
   0  -1   8 1684.86 140.386   3
   0  -1   8 1892.82 162.740   8
   0  -1   8 1670.38 168.121   6
   0  -1   8 1734.91 164.724   4
   0   1  -8 1749.34 167.179   4
   0  -1   7 1202.03 129.552   4
   0   1  -7 1237.32 111.907   3
   0   1  -7 1134.79 116.176   8
   0  -1   7 870.034 96.3894   3
   0  -1   7 1020.31 121.196   6
   0  -1   7 1194.31 119.336   8
   0   1  -7 1190.31 128.991   6
   0   1  -6 842.582 95.1122   8
   0   1  -6 791.729 85.5257   3
   0  -1   6 918.144 89.1243   3
   0  -1   6 813.430 101.120   4
   0  -1   6 974.886 108.217   6
   0   1  -6 897.345 104.589   6
   0  -1   6 792.627 91.3565   8
   0   1  -5 936.294 90.4632   8
   0  -1   5 853.002 96.0004   4
   0  -1   5 806.421 82.3505   3
   0  -1   5 822.325 86.9538   8
   0  -1   5 1004.84 100.170   6
   0   1  -5 823.280 81.5022   3
   0   1  -4 11851.7 289.268   3
   0  -1   4 12217.4 298.616   8
   0  -1   4 12216.1 315.550   6
   0  -1   4 12226.6 324.646   4
   0  -1   4 12395.3 286.530   3
   0   1  -4 12345.3 299.955   8
   0   1  -3 63438.2 612.416   3
   0  -1   3 64289.8 669.753   4
   0  -1   3 64279.6 629.312   6
   0   1  -3 64455.0 603.343   8
   0   1  -2 13412.8 234.701   8
   0   1  -2 13130.6 251.716   3
   0  -1   2 12796.8 233.172   6
   0  -1   2 12927.7 265.807   4
   0   1   3 19470.9 346.139   6
   0   1   3 19500.3 346.904   7
   0  -1  -3 20055.2 373.078   2
   0   1   3 18934.8 302.135   4
   0  -1  -4 47010.4 596.172   8
   0   1   4 48979.0 627.698   6
   0   1   4 48814.3 625.259   7
   0   1   4 47879.4 559.301   4
   0   1   5 3084.01 94.7199  11
   0  -1  -5 3080.71 169.561   8
   0   1   5 3135.18 160.676   4
   0  -1  -5 3522.13 143.800   3
   0   1   5 3195.12 181.628   6
   0   1   6 237.517 51.6397   4
   0   1   6 293.061 67.9151   6
   0  -1  -6 187.271 38.7697   3
   0  -1  -6 190.827 41.6754   4
   0  -1  -6 178.330 47.0275   8
   0   1   7 954.907 118.160   6
   0   1   7 880.485 101.944   4
   0  -1  -7 923.616 110.648   8
   0  -1  -7 895.530 101.760   4
   0  -1  -7 677.081 87.9319   3
   0  -1  -8 6426.25 306.130   8
   0  -1  -8 6932.79 250.837   3
   0   1   8 6823.16 334.915   6
   0  -1  -8 7107.83 305.285   4
   0   1   8 6830.41 303.583   4
   0   1   9 18913.9 593.503   6
   0  -1  -9 18588.3 428.324   3
   0  -1  -9 18465.6 532.955   4
   0   1   9 18385.7 533.530   4
   0  -1  -9 18160.7 545.591   8
   0  -1 -10 5069.52 236.536   3
   0  -1 -10 5440.71 333.436   7
   0  -1 -10 5028.38 301.867   8
   0  -1 -10 4802.64 161.264   5
   0   1  10 5029.02 299.064   4
   0  -1 -10 5017.91 296.693   4
   0   1  10 5056.20 327.621   6
   0   1  11 3031.82 266.383   6
   0  -1 -11 3238.82 250.026   4
   0  -1 -11 3082.84 263.818   7
   0  -1 -11 3509.45 205.048   3
   0   1  11 3285.42 254.738   4
   0  -1 -11 3160.92 253.366   8
   0  -1 -11 3270.95 130.450   5
   0  -1 -12 325.081 67.2226   3
   0   1  12 391.160 94.7229   4
   0  -1 -12 274.069 76.1004   4
   0   1  12 437.518 109.315   6
   0  -1 -12 294.574 37.8716   5
   0  -1 -12 242.829 73.8987   8
   0   1  12 369.543 54.1784   1
   0   1  13 65.9756 26.0859   1
   0   1  13 238.302 78.8532   6
   0  -1 -13 252.477 62.9122   3
   0   1  13 273.703 80.2534   4
   0  -1 -13 211.129 73.9958   8
   0  -1 -13 194.522 28.5156   5
   0   1  14 52.5515 39.6150   4
   0  -1 -14 0.16744 30.9638   8
   0   1  14 86.9240 70.4028   6
   0   1  14 10.0970 11.5692   1
   0  -1 -14 26.4262 16.6702   3
   0   1  15 154.541 73.0833   4
   0  -1 -15 32.7393 44.0190   8
   0   1  15 57.1153 51.8316   6
   0  -1 -15 94.3107 38.3587   3
   0  -1 -15 134.934 56.6202  10
   0   1  16 45.5787 53.1697   4
   0  -1 -16 143.827 62.9538  10
   0  -1 -16 0.11861 32.3697   3
   0   1  16-7.35882 38.1200   6
   0  -1 -16 56.2025 48.2553   8
   0  -1 -17 44.8723 44.2104   3
   0  -1 -17 24.4719 30.1560   8
   0  -1 -17 37.1281 43.1953  10
   0   1  17-51.6482 51.2644   6
   0   1  17-16.3591 45.0303   4
   0   1  18-41.8745 60.3284   4
   0   1  18 81.1761 79.2688   6
   0  -1 -18 52.3916 65.1085  10
   0  -1 -18-4.91285 20.6200   3
   0  -1 -18 60.1740 63.7420   8
   0  -1 -19 125.973 66.1738  10
   0   1  19-8.59373 31.7050   4
   0  -1 -19 52.0680 45.3478   8
   0   1  19 112.313 90.7439   6
   0  -1 -20 20.1868 41.7880   8
   0   1  20 136.409 78.7031   6
   0  -1 -20 175.304 72.2221  10
   0   1  20 20.3517 56.1945   4
   0   2 -19 142.200 96.3761  10
   0  -2  19 58.3056 50.1862   4
   0   2 -19-46.8729 52.5120   8
   0  -2  19 101.509 87.7710   6
   0   2 -18 675.370 163.194   8
   0   2 -18 525.247 129.266   3
   0  -2  18 480.562 135.404   4
   0  -2  18 588.785 156.200   6
   0  -2  17-39.4721 46.4661   4
   0   2 -17-52.1194 57.5176   3
   0   2 -17 38.7697 44.0119   8
   0  -2  17 128.854 78.3881   6
   0   2 -16 253.078 90.2094   8
   0  -2  16 264.198 94.1728   4
   0   2 -16 306.115 94.2452   3
   0  -2  16 238.368 88.6631   6
   0  -2  15-37.2906 44.5644   4
   0  -2  15-23.4974 51.3811   6
   0   2 -15-26.7980 39.2910   3
   0   2 -15 40.4990 50.5410   8
   0   2 -14 113.121 62.5005   8
   0   2 -14 148.718 57.8421   3
   0  -2  14 25.2639 36.0726   3
   0  -2  14 136.458 71.8992   4
   0  -2  14 89.6897 65.7677   6
   0  -2  13 17.3061 44.8992   3
   0  -2  13 276.847 93.9644   4
   0   2 -13 212.509 69.9411   8
   0   2 -13 142.737 56.9012   3
   0  -2  13 193.668 79.5349   6
   0   2 -12 1270.91 160.453   3
   0  -2  12 1474.35 196.929   6
   0  -2  12 1002.11 150.985   3
   0  -2  12 1363.92 194.026   4
   0  -2  12 1519.98 188.269   8
   0   2 -12 1215.13 164.000   8
   0  -2  11 351.802 85.0180   8
   0  -2  11 325.172 83.0667   3
   0  -2  11 317.214 90.9336   6
   0   2 -11 414.326 102.942   6
   0   2 -11 362.934 80.4882   3
   0   2 -11 482.351 106.973   4
   0  -2  11 255.211 82.8904   4
   0   2 -11 379.260 87.3704   8
   0   2 -11 355.346 41.1019  11
   0  -2  10 5131.86 311.309   8
   0  -2  10 4768.23 319.280   6
   0   2 -10 5078.37 332.135   6
   0  -2  10 3117.81 229.511   3
   0   2 -10 4874.52 301.708   8
   0   2 -10 5079.23 333.235   4
   0  -2  10 4754.88 329.035   4
   0   2 -10 4560.52 280.341   3
   0  -2   9 1133.17 150.420   4
   0   2  -9 960.066 127.157   8
   0   2  -9 1122.78 149.232   4
   0  -2   9 1090.31 140.427   6
   0   2  -9 1001.66 136.738   6
   0  -2   9 959.211 122.678   3
   0  -2   9 1110.63 134.562   8
   0   2  -9 1030.61 124.485   3
   0   2  -8 1086.87 135.258   6
   0   2  -8 1130.34 128.264   8
   0   2  -8 1202.02 147.430   4
   0  -2   8 1254.51 133.851   8
   0  -2   8 1135.81 134.702   6
   0  -2   8 1099.97 55.9565   5
   0  -2   8 1004.39 134.707   4
   0   2  -8 1180.89 127.085   3
   0  -2   8 1136.12 125.127   3
   0  -2   7 258.140 61.6204   6
   0  -2   7 191.119 54.3721   4
   0   2  -7 256.695 61.5371   8
   0  -2   7 328.776 64.6202   3
   0   2  -7 180.816 52.7201   3
   0  -2   7 266.470 57.9180   8
   0   2  -7 228.202 59.9801   6
   0  -2   6 2863.47 179.915   3
   0   2  -6 2727.74 179.641   8
   0   2  -6 2800.47 183.673   3
   0  -2   6 2720.97 176.831   8
   0  -2   6 2741.67 187.359   6
   0  -2   6 2744.33 203.393   4
   0   2  -6 2612.26 182.432   6
   0   2  -5 5703.28 247.474   3
   0  -2   5 5698.16 243.087   6
   0  -2   5 5661.79 236.321   8
   0   2  -5 5838.34 239.942   8
   0   2  -5 5790.45 246.463   6
   0  -2   5 5776.09 244.524   3
   0  -2   5 5890.59 274.677   4
   0  -2   4 1301.39 104.166   8
   0   2  -4 1137.54 108.188   3
   0  -2   4 1204.88 115.215   4
   0  -2   4 1279.98 107.067   6
   0   2  -4 1386.04 107.428   8
   0  -2   4 1229.99 108.212   3
   0   2  -4 1161.37 99.6166   6
   0  -2   3 6461.32 247.772   4
   0   2  -3 6684.12 212.301   6
   0   2  -3 6875.91 221.749   8
   0   2  -3 6649.19 246.929   3
   0  -2   3 6768.48 218.323   8
   0  -2   3 6914.62 217.734   6
   0   2  -2-5.71280 16.1899   8
   0  -2   2 33.6861 21.9371   8
   0  -2   2-1.60926 16.0463   6
   0   2  -2 17.0725 14.2868   6
   0   2  -2 12.1494 25.5713   3
   0  -2   1 21447.8 272.993   6
   0   2  -1 21537.5 314.682   7
   0   2  -1 21984.3 400.946   3
   0   2  -1 20903.9 329.642   8
   0   2  -1 21210.3 281.206   6
   0   2   0 26615.3 337.803   7
   0   2   0 26131.1 275.986   6
   0   2   0 26525.8 420.210   3
   0  -2   0 26367.8 278.491   6
   0  -2  -1 2275.30 114.119   2
   0   2   1 2283.01 105.948   7
   0   2   2 29621.6 422.227   7
   0  -2  -2 29430.8 432.526   2
   0   2   3 23681.6 422.944   7
   0  -2  -3 23988.6 425.262   2
   0  -2  -4 120336. 1081.82   2
   0   2   4 114810. 1026.81   7
   0  -2  -5 13614.0 405.984   2
   0   2   5 13137.4 376.318   7
   0   2   5 12462.2 366.195   6
   0   2   5 12314.6 320.421   4
   0  -2  -5 12486.2 190.164  10
   0   2   6 1322.80 130.604   7
   0   2   6 1365.65 132.601   6
   0  -2  -6 1351.65 79.2762  10
   0  -2  -6 1264.14 124.716   8
   0   2   6 1456.29 121.725   4
   0  -2  -7 5682.97 189.193  10
   0   2   7 5375.03 282.224   7
   0  -2  -7 5746.15 279.329   8
   0   2   7 5724.22 290.037   6
   0   2   7 5586.99 179.610  11
   0   2   7 5490.35 253.721   4
   0   2   8 7081.02 343.908   6
   0   2   8 6836.31 192.848  11
   0  -2  -8 6728.61 256.294   3
   0  -2  -8 6309.20 313.377   8
   0  -2  -8 6186.17 284.429   4
   0   2   8 6527.43 292.116   4
   0   2   9 31.1770 49.7218   6
   0  -2  -9-32.6262 34.0355   4
   0   2   9 46.3350 35.8579   4
   0   2   9 7.03815 12.7658  11
   0  -2  -9 21.8251 35.4954   8
   0  -2  -9-16.1859 19.3849   3
   0   2  10 3129.03 229.761   4
   0  -2 -10 2363.92 179.314   3
   0  -2 -10 2817.43 218.811   4
   0   2  10 3099.90 256.866   6
   0  -2 -10 2985.87 235.863   8
   0  -2 -11 531.430 102.156   4
   0  -2 -11 550.549 108.104   8
   0   2  11 533.892 101.587   4
   0  -2 -11 674.634 94.1085  10
   0  -2 -11 519.216 112.728   7
   0   2  11 462.672 121.611   2
   0   2  11 612.531 127.615   6
   0  -2 -11 340.288 74.8049   3
   0  -2 -12 7.60968 22.2467   3
   0  -2 -12 6.89575 30.2024   4
   0   2  12-10.0741 22.3720   4
   0  -2 -12 12.1268 17.7326  10
   0   2  12 71.1886 58.7218   6
   0  -2 -12 2.00030 22.7738   8
   0  -2 -13 3.62178 26.4959   3
   0   2  13-36.0600 53.1069   6
   0  -2 -13-16.8842 27.8215   8
   0  -2 -13-9.37813 37.8164  10
   0  -2 -13 9.86032 22.4590   4
   0  -2 -13-4.14478 16.4572   5
   0   2  13 38.5316 22.1971   4
   0  -2 -14-38.2108 38.0842  10
   0   2  14-48.5786 58.9257   6
   0  -2 -14 6.73386 13.0228   5
   0  -2 -14 20.3234 37.6900   8
   0  -2 -14 19.6698 15.7159   3
   0   2  14 56.8794 40.1891   4
   0   2  15 2366.97 280.930   6
   0   2  15 2515.72 264.097   4
   0  -2 -15 2468.78 219.741  10
   0  -2 -15 2362.78 269.013   8
   0  -2 -15 2449.03 135.782   5
   0  -2 -15 2389.63 198.764   3
   0   2  16-15.8977 43.3340   4
   0   2  16-73.3197 71.3684   6
   0  -2 -16-4.11411 7.73984   5
   0  -2 -16-65.0787 49.0820  10
   0  -2 -16 9.18177 17.3949   3
   0  -2 -16 10.9185 39.2547   8
   0   2  17 109.867 55.8079   4
   0   2  17 127.096 81.7693   6
   0  -2 -17 122.093 65.8318   8
   0  -2 -17 48.7884 27.5569  10
   0  -2 -17 19.5144 30.4305   3
   0   2  18 561.358 153.977   6
   0  -2 -18 585.535 119.327  10
   0  -2 -18 562.554 145.979   8
   0  -2 -18 421.930 91.9752   3
   0   2  18 502.130 137.926   4
   0   2  19 266.737 116.311   6
   0   2  19 216.405 88.3074   4
   0  -2 -19 270.490 108.334   8
   0  -2 -19 243.924 81.0282  10
   0   2  20 48.0713 45.3525   4
   0   2  20-40.9702 63.3199   6
   0  -2 -20 45.6831 44.8353   8
   0  -3  19 6.55410 67.8214   6
   0   3 -19 148.807 76.7120   8
   0  -3  19 76.4333 68.7475   4
   0   3 -18-13.4988 42.3760   8
   0  -3  18-33.9568 50.5013   4
   0  -3  18-42.5545 42.2609   6
   0   3 -18 39.7120 38.7937   3
   0  -3  17 45.0715 63.6374   4
   0   3 -17 49.8390 54.4242   3
   0   3 -17 10.3669 45.5762   8
   0  -3  17 105.607 78.0126   6
   0  -3  16-7.33238 31.0309   4
   0   3 -16 33.2026 48.8895   3
   0  -3  16-5.43046 33.3872   6
   0   3 -16 13.3100 37.6572   8
   0   3 -15-24.8166 25.2071   3
   0   3 -15 13.6511 36.1171   8
   0  -3  15 63.3434 56.7008   6
   0  -3  15-25.9244 60.4901   4
   0   3 -14 2.62555 32.1933   8
   0  -3  14-75.8199 66.0148   6
   0   3 -14-24.3451 27.9415   3
   0  -3  14 39.7133 57.0760   4
   0  -3  13-63.0117 41.2081   3
   0  -3  13-41.4779 50.8478   4
   0  -3  13 70.8487 58.7380   6
   0   3 -13 7.09734 6.66772  11
   0   3 -13-25.4518 35.0623   3
   0   3 -13 19.9745 28.1785   8
   0  -3  12 797.219 143.321   6
   0  -3  12 920.195 143.144   3
   0  -3  12 786.924 152.691   4
   0   3 -12 871.010 83.7704  11
   0   3 -12 688.455 123.221   8
   0  -3  12 930.703 151.402   8
   0   3 -12 809.276 136.814   3
   0  -3  11 4388.50 345.859   4
   0   3 -11 4295.25 304.682   8
   0   3 -11 4577.41 332.935   6
   0  -3  11 4813.56 319.407   3
   0   3 -11 4526.88 314.199   3
   0  -3  11 4510.35 313.584   8
   0  -3  11 4380.51 323.661   6
   0   3 -10 20.1079 23.0888   3
   0  -3  10 51.0580 41.7913   4
   0  -3  10 44.9866 12.8960   5
   0  -3  10 41.8130 30.5482   3
   0   3 -10 14.3702 29.7315   8
   0   3 -10 33.3471 26.6647   6
   0  -3  10 13.2471 16.9873   8
   0  -3  10 38.7562 30.3242   6
   0   3  -9 5087.76 314.490   6
   0   3  -9 4939.33 296.105   8
   0   3  -9 5237.87 308.783   3
   0  -3   9 5155.44 307.056   8
   0  -3   9 4999.32 311.598   6
   0  -3   9 5024.94 333.619   4
   0  -3   9 4787.11 293.264   3
   0   3  -9 5197.98 340.970   4
   0  -3   8 531.901 102.473   4
   0   3  -8 549.651 95.2127   6
   0  -3   8 590.610 96.5458   3
   0  -3   8 539.124 92.2762   8
   0   3  -8 498.228 101.778   4
   0  -3   8 594.672 100.634   6
   0   3  -8 534.532 96.4938   3
   0   3  -8 613.296 101.005   8
   0   3  -7 13050.0 431.799   8
   0   3  -7 12688.5 440.412   6
   0  -3   7 13509.3 460.572   3
   0  -3   7 12546.9 488.121   4
   0  -3   7 13496.1 437.549   8
   0   3  -7 13215.3 462.565   3
   0  -3   7 12581.2 437.492   6
   0   3  -6 6575.53 317.730   3
   0  -3   6 6862.32 299.961   6
   0   3  -6 6535.39 295.069   6
   0  -3   6 6765.78 293.767   8
   0  -3   6 6801.89 313.691   3
   0   3  -6 6591.54 292.189   8
   0  -3   6 6272.52 328.191   4
   0  -3   5 4287.50 256.861   4
   0  -3   5 4494.49 222.421   6
   0   3  -5 4618.31 227.905   6
   0  -3   5 4449.03 226.536   8
   0   3  -5 4679.41 255.395   3
   0   3  -5 4491.79 224.881   8
   0  -3   5 4588.69 248.504   3
   0   3  -4 20890.3 445.470   6
   0  -3   4 21740.3 471.466   8
   0   3  -4 21667.0 468.458   8
   0  -3   4 22081.9 452.378   6
   0   3  -4 22163.7 544.026   3
   0  -3   3 6534.05 241.097   8
   0   3  -3 6298.38 219.337   6
   0  -3   3 6439.74 218.730   6
   0   3  -3 6269.14 238.127   8
   0   3  -3 6560.06 286.811   3
   0  -3   2 6784.98 236.258   8
   0   3  -2 7388.41 231.944   7
   0   3  -2 7319.54 209.015   6
   0   3  -2 7427.45 294.857   3
   0   3  -2 7104.75 240.105   8
   0  -3   2 6949.46 203.771   6
   0   3  -1 1265.41 119.306   3
   0  -3   1 1287.20 79.8764   6
   0  -3   1 1257.08 98.7035   8
   0  -3   1 1448.56 127.015   2
   0   3  -1 1341.61 81.2195   6
   0   3  -1 1275.20 91.6900   7
   0  -3   0 2114.72 117.704   7
   0   3   0 2115.85 70.6717   9
   0  -3   0 2515.08 154.478   2
   0   3   0 2102.98 118.108   7
   0   3   0 2156.50 147.729   3
   0   3   0 2154.38 97.1600   6
   0   3   1 4767.42 183.290   7
   0   3   1 4662.14 136.881   9
   0  -3  -1 5291.93 213.596   2
   0  -3  -1 4679.48 178.192   7
   0   3   2 11466.9 301.695   7
   0  -3  -2 11296.0 315.983   2
   0  -3  -2 11175.6 292.212   7
   0  -3  -3 6420.35 251.309   2
   0   3   3 6124.61 239.818   7
   0  -3  -4 32360.1 595.864   2
   0   3   4 32564.7 588.172   7
   0   3   5 7477.37 308.847   7
   0  -3  -5 8490.04 326.511   2
   0   3   6 564.371 91.0460   7
   0  -3  -6 534.072 91.0461   2
   0  -3  -7 1285.84 146.661   2
   0   3   7 1092.49 128.809   6
   0  -3  -7 1019.34 55.4977  10
   0   3   7 1101.49 117.175   4
   0   3   7 959.818 125.308   7
   0  -3  -8 6.40073 6.66343  10
   0  -3  -8 23.6376 43.5095   8
   0   3   8 16.8894 25.4809   6
   0  -3  -8-4.58680 16.9218   1
   0   3   8 32.9223 37.3085   4
   0   3   8 56.1494 44.7367   7
   0   3   9 970.602 136.398   6
   0   3   9 1012.59 124.773   4
   0   3   9 1200.57 154.433   7
   0  -3  -9 1001.87 79.7038  10
   0   3   9 980.985 92.8243  11
   0  -3  -9 1120.16 144.812   8
   0  -3 -10 30.3169 31.5489   8
   0   3  10 107.242 30.7928  11
   0  -3 -10 35.6234 33.6989   3
   0  -3 -10 161.068 36.3887  10
   0   3  10 111.475 63.9297   6
   0   3  10 120.507 41.5995   4
   0   3  11 204.296 76.2752   2
   0  -3 -11 239.251 78.3503   8
   0   3  11 357.715 96.2790   6
   0   3  11 286.450 49.1040  11
   0   3  11 310.631 84.8542   4
   0  -3 -11 199.855 57.5876   3
   0  -3 -11 192.802 41.9401  10
   0  -3 -11 321.625 89.9124   7
   0  -3 -12 14.3610 21.6907   3
   0  -3 -12-25.2793 38.5968   8
   0  -3 -12-5.54673 14.7927  10
   0   3  12-30.9042 47.4563   6
   0   3  12 39.9486 34.1550   4
   0   3  13 20.7788 32.5892   6
   0   3  13 17.0758 29.2630   4
   0  -3 -13 44.1516 26.0718  10
   0  -3 -13 33.5922 23.1354   3
   0  -3 -13 12.0284 39.1045   8
   0  -3 -14 1072.22 123.812  10
   0  -3 -14 936.010 122.690   3
   0   3  14 1039.49 161.123   4
   0  -3 -14 928.169 165.774   8
   0   3  14 1089.03 186.496   6
   0  -3 -15 2.45177 16.6326   3
   0  -3 -15 10.6580 40.6939   8
   0   3  15-2.39624 34.1732   4
   0   3  15 24.2490 62.8823   6
   0  -3 -15 28.6332 24.1325  10
   0   3  16 601.500 135.399   4
   0  -3 -16 527.260 92.1873   3
   0  -3 -16 559.375 136.255   8
   0  -3 -16 667.673 106.294  10
   0  -3 -16 710.501 89.7267   5
   0   3  16 571.462 148.173   6
   0   3  17-22.4747 69.7169   4
   0  -3 -17-3.25835 21.7121  10
   0  -3 -17-5.16835 13.2223   5
   0  -3 -17-20.6022 19.6281   3
   0  -3 -17-11.6261 27.9113   8
   0   3  17 5.53237 43.1474   6
   0   3  18 253.973 88.8711   4
   0   3  18 366.987 120.691   6
   0  -3 -18 297.888 119.483   8
   0  -3 -18 273.386 76.4537  10
   0  -3 -18 306.188 82.0096   3
   0   3  19-92.3584 52.8224   4
   0  -3 -19-35.5352 46.4607   8
   0   3  20 235.386 92.4431   6
   0  -3 -20 204.690 107.960   8
   0   3  20 242.058 104.146   4
   0  -4  18 6.57912 31.3047   4
   0   4 -18 12.8843 42.5974   8
   0  -4  18 41.2769 47.8278   6
   0   4 -18-11.1635 44.2040   3
   0   4 -17 148.666 79.6838   3
   0   4 -17 135.337 74.1400   8
   0  -4  17 151.121 90.5337   6
   0  -4  17 135.965 78.6551   4
   0  -4  16 280.386 101.437   4
   0  -4  16 218.746 85.7772   6
   0   4 -16 319.025 104.117   3
   0   4 -16 267.986 97.7144   8
   0  -4  15 96.5474 60.2447   6
   0  -4  15 46.5519 52.8405   4
   0   4 -15 100.579 63.8865   8
   0   4 -15 47.6913 53.8671   3
   0   4 -14-52.2540 61.3471   3
   0  -4  14 4.07845 28.6796   6
   0  -4  14-34.3299 55.9485   4
   0   4 -14 7.97242 12.5177  11
   0   4 -14 3.27866 36.9104   8
   0   4 -13 771.242 93.8225  11
   0  -4  13 707.660 155.938   4
   0   4 -13 722.077 137.899   8
   0   4 -13 677.919 135.054   3
   0  -4  13 699.013 138.909   6
   0   4 -12 4601.55 336.726   8
   0  -4  12 4645.79 379.629   4
   0   4 -12 4508.12 340.569   3
   0  -4  12 4439.40 345.007   6
   0   4 -11 955.749 146.029   8
   0  -4  11 818.762 67.2737   5
   0  -4  11 967.476 156.397   6
   0  -4  11 1029.26 154.237   8
   0   4 -11 782.948 138.575   3
   0  -4  11 816.797 156.568   4
   0   4 -11 674.470 131.714   6
   0  -4  10 1409.68 172.766   8
   0  -4  10 1150.39 158.116   6
   0   4 -10 1326.42 174.061   3
   0  -4  10 1324.34 171.530   3
   0   4 -10 1214.29 159.010   8
   0   4 -10 1425.04 178.567   6
   0  -4  10 1409.32 195.509   4
   0   4  -9 70.1119 40.7741   3
   0  -4   9 73.7807 47.8464   6
   0  -4   9 54.9327 34.1506   4
   0  -4   9 60.7974 37.3453   3
   0   4  -9 59.8572 34.0507   8
   0   4  -9 23.3866 24.9338   6
   0  -4   9 29.6329 26.3528   8
   0  -4   8 89.7927 30.5642   3
   0   4  -8 202.529 71.9454   3
   0   4  -8 148.836 52.2816   6
   0  -4   8 157.764 53.2842   6
   0   4  -8 174.535 54.8911   8
   0   4  -8 188.213 72.4164   4
   0  -4   8 159.611 50.8682   8
   0  -4   8 105.142 56.1676   4
   0  -4   7 194.176 58.2122   3
   0  -4   7 407.257 80.2119   8
   0   4  -7 242.994 61.7376   6
   0   4  -7 269.382 78.1934   3
   0   4  -7 281.787 65.8803   8
   0  -4   7 294.801 67.7749   6
   0   4  -6 592.993 90.4278   6
   0  -4   6 540.769 84.8059   6
   0   4  -6 520.100 87.7598   8
   0   4  -6 638.689 107.081   3
   0  -4   6 517.884 86.0002   8
   0  -4   6 523.463 97.8649   3
   0  -4   5 4106.87 264.528   3
   0   4  -5 3632.11 208.685   6
   0  -4   5 3837.29 213.470   6
   0  -4   5 4134.32 233.094   8
   0   4  -5 4041.66 262.167   3
   0   4  -5 3761.86 221.566   8
   0   4  -4 4221.86 225.187   8
   0  -4   4 4171.05 201.990   6
   0   4  -4 4172.33 206.408   6
   0  -4   4 4327.20 228.306   8
   0   4  -4 4456.56 269.182   3
   0   4  -3 757.085 111.436   3
   0   4  -3 758.428 91.7550   8
   0  -4   3 755.981 91.1965   8
   0  -4   3 881.122 85.1011   6
   0   4  -3 797.675 83.0842   6
   0   4  -3 788.594 89.1185   7
   0  -4   3 1324.13 164.540   2
   0   4  -2 3388.16 222.472   3
   0   4  -2 3381.70 177.800   7
   0  -4   2 3393.53 155.512   6
   0  -4   2 3269.47 94.5921   9
   0   4  -2 3449.07 158.065   6
   0  -4   2 4061.42 248.138   2
   0  -4   2 3265.21 187.634   8
   0   4  -1 92.7880 34.1258   7
   0   4  -1 45.7793 40.2957   2
   0  -4   1 88.7434 32.3004   8
   0  -4   1 98.6363 24.6689   6
   0  -4   1 106.252 44.8442   2
   0   4  -1 112.070 41.6338   3
   0   4  -1 84.6302 22.6248   6
   0   4   0 538.063 39.4903   9
   0  -4   0 703.549 95.2318   2
   0   4   0 612.840 73.6608   7
   0   4   0 542.496 87.0646   3
   0  -4   0 507.579 65.6040   7
   0   4   0 566.361 56.4269   6
   0  -4  -1 11539.1 321.811   7
   0   4   1 11622.6 229.900   9
   0  -4  -1 12586.7 383.999   2
   0   4   1 12190.9 335.431   7
   0   4   1 11770.9 271.179   6
   0   4   2 3532.82 151.672   9
   0   4   2 3592.21 189.837   7
   0  -4  -2 3455.92 182.450   7
   0  -4  -2 3876.91 213.768   2
   0   4   3 20684.3 481.961   7
   0  -4  -3 20595.3 471.279   7
   0  -4  -3 21733.3 511.434   3
   0  -4  -3 21558.0 509.775   2
   0  -4  -4 6944.25 285.903   7
   0  -4  -4 7325.51 308.772   2
   0   4   4 7138.65 295.370   7
   0  -4  -5 25350.3 598.079   2
   0   4   5 24142.0 582.919   7
   0  -4  -5 24527.8 576.125   7
   0  -4  -6 5522.60 297.940   2
   0   4   6 5218.37 281.993   7
   0   4   7 32.7612 30.8732   7
   0  -4  -7-6.92220 28.3561   2
   0   4   8 589.651 90.9661   4
   0   4   8 638.847 111.151   7
   0   4   8 666.845 107.225   6
   0  -4  -8 437.645 104.428   2
   0   4   9 6100.27 314.332   4
   0   4   9 6665.07 362.157   6
   0   4   9 6309.44 366.894   7
   0  -4  -9 6859.57 391.560   2
   0   4  10 300.363 85.3560   6
   0   4  10 324.172 89.7906   7
   0  -4 -10 295.922 33.1643  10
   0  -4 -10 225.899 72.9531   8
   0  -4 -10 55.5341 56.5805   1
   0   4  10 385.815 65.9706  11
   0  -4 -10 355.409 89.6356   7
   0   4  10 294.409 73.2690   4
   0   4  11 181.846 65.8200   7
   0   4  11 273.732 89.8105   6
   0  -4 -11 210.134 33.9333  10
   0  -4 -11 186.836 70.8887   8
   0   4  11 178.808 61.7367   4
   0   4  11 172.519 45.3342  11
   0  -4 -12 1043.15 147.484   3
   0   4  12 1759.06 142.660  11
   0  -4 -12 1442.80 196.199   8
   0  -4 -12 1615.45 105.544  10
   0   4  12 1743.80 193.266   4
   0   4  12 1692.25 215.584   6
   0   4  13 283.389 91.7165   6
   0  -4 -13 155.839 57.4565   3
   0  -4 -13 254.578 87.9311   8
   0  -4 -13 290.649 49.1438  10
   0   4  13 430.520 101.349   4
   0   4  13 280.975 56.6023  11
   0   4  14 26.2569 36.7805   4
   0  -4 -14-5.17473 42.1597   8
   0  -4 -14 24.6831 16.2701  10
   0  -4 -14-25.4016 24.6790   3
   0   4  14 93.1003 69.2952   6
   0  -4 -15 35.4359 32.9019   3
   0  -4 -15-36.9320 56.0044   8
   0  -4 -15 16.2720 16.4156  10
   0   4  15 28.7409 47.8633   6
   0   4  15 134.029 62.7318   4
   0  -4 -16 31.1559 27.6210   3
   0  -4 -16-4.05634 31.7953   8
   0   4  16 78.7006 46.9603   4
   0   4  16 70.2534 43.8897   6
   0  -4 -16 1.76601 14.8364  10
   0  -4 -17 351.890 115.265   8
   0  -4 -17 366.595 84.2025   3
   0   4  17 370.734 114.569   4
   0   4  17 201.979 83.6749   6
   0  -4 -17 345.193 67.9348  10
   0   4  18 98.9530 52.1268   6
   0  -4 -18 123.479 78.6905   8
   0  -4 -18 102.080 48.6706   3
   0   4  18 71.3461 49.4145   4
   0   4  19 228.586 94.4163   4
   0   4  19 256.905 108.706   6
   0  -4 -19 221.560 100.673   8
   0  -4 -20 10.5363 43.1784   8
   0   4  20 63.8772 47.7818   6
   0   5 -17 25.5239 40.8413   3
   0   5 -17 126.391 70.0048   8
   0  -5  17 89.3877 62.5146   6
   0   5 -16 105.178 63.6539   8
   0   5 -16 70.2879 40.9491   3
   0  -5  16-57.6039 67.8999   6
   0   5 -15-84.7657 61.5889   8
   0   5 -15 15.7208 39.4387   3
   0  -5  15-35.6415 57.2719   6
   0   5 -14-5.55961 45.0942   3
   0   5 -14 63.3014 45.8646   8
   0  -5  14 35.5154 31.6427   6
   0  -5  13 56.5560 30.6252   6
   0   5 -13 74.7497 56.6918   8
   0   5 -13 33.9821 43.0503   3
   0   5 -12 28.1047 28.7117   8
   0  -5  12 28.7170 16.9557   5
   0  -5  12 15.3541 30.3427   6
   0   5 -12 14.1130 34.9942   3
   0   5 -11 3538.55 319.940   3
   0  -5  11 3750.92 306.247   6
   0   5 -11 3548.99 293.261   8
   0   5 -10 1390.82 176.837   8
   0  -5  10 1611.38 190.308   6
   0   5 -10 1591.97 192.955   6
   0   5 -10 1561.90 204.732   3
   0  -5  10 1524.60 185.062   8
   0  -5   9 356.029 86.4480   8
   0   5  -9 318.153 103.303   3
   0  -5   9 367.803 87.6452   6
   0   5  -9 412.319 88.9364   8
   0   5  -9 262.098 74.0112   6
   0  -5   8 146.698 53.3321   8
   0   5  -8 160.023 62.7245   3
   0   5  -8 128.159 48.6803   6
   0  -5   8 158.168 54.6883   6
   0  -5   8 255.133 78.0671   3
   0   5  -8 140.024 52.7526   8
   0  -5   7 178.307 58.0302   6
   0  -5   7 112.812 40.5472   8
   0  -5   7 151.430 102.685   2
   0   5  -7 143.202 52.6238   4
   0   5  -7 206.772 61.4753   3
   0   5  -7 121.906 46.7404   6
   0  -5   7 98.3642 47.8617   3
   0   5  -7 144.729 54.4316   8
   0   5  -6 805.913 134.101   3
   0   5  -6 821.034 114.341   8
   0  -5   6 789.846 107.289   6
   0  -5   6 1428.33 232.129   2
   0  -5   6 743.342 111.664   8
   0  -5   6 826.722 138.473   3
   0   5  -6 702.762 100.271   6
   0   5  -5 311.933 65.1220   6
   0   5  -5 315.327 84.4532   3
   0  -5   5 298.796 76.5242   3
   0   5  -5 298.969 67.7353   8
   0  -5   5 245.650 54.3702   6
   0  -5   5 506.648 131.424   2
   0  -5   5 281.323 64.3407   8
   0   5  -4 13.1085 13.1224   6
   0   5  -4 78.6096 41.5885   3
   0   5  -4 57.0541 31.2715   7
   0  -5   4 43.8123 27.6284   8
   0  -5   4 54.6912 20.1854   6
   0  -5   4 202.735 80.6225   2
   0   5  -4 18.5187 21.0401   8
   0  -5   3 19690.1 517.532   8
   0   5  -3 20228.1 622.169   3
   0   5  -3 19054.6 432.643   6
   0  -5   3 19430.3 426.791   6
   0  -5   3 19400.0 260.072   9
   0   5  -3 20619.1 500.406   7
   0   5  -2 1373.66 160.216   3
   0   5  -2 1079.73 96.6454   6
   0  -5   2 1462.45 159.069   2
   0  -5   2 916.490 51.9620   9
   0  -5   2 1269.18 127.901   8
   0   5  -2 1240.82 120.924   7
   0  -5   2 1224.90 100.426   6
   0   5  -1 8206.96 251.853   6
   0  -5   1 8121.63 323.016   8
   0   5  -1 8488.00 307.595   7
   0   5  -1 8628.21 387.720   3
   0  -5   1 9820.33 406.872   2
   0  -5   1 8199.08 252.378   6
   0  -5   0 15331.8 409.057   7
   0   5   0 15177.2 330.167   6
   0   5   0 14809.6 497.772   3
   0   5   0 15257.6 412.334   7
   0   5   0 15255.4 229.629   9
   0  -5   0 17783.9 526.704   2
   0  -5   0 14637.7 430.043   8
   0  -5  -1 3002.05 208.866   2
   0   5   1 2914.07 183.904   7
   0   5   1 2984.38 149.229   6
   0   5   1 2844.58 120.015   9
   0   5   1 3435.06 239.001   2
   0  -5  -1 2926.83 180.239   7
   0  -5  -2 14283.9 406.395   7
   0   5   2 13877.5 314.853   9
   0   5   2 14692.4 347.321   6
   0   5   2 14632.4 423.299   7
   0  -5  -2 14819.6 467.086   2
   0   5   3 656.440 75.7950   9
   0  -5  -3 622.493 97.9453   2
   0  -5  -3 668.302 107.599   3
   0  -5  -3 606.351 92.0602   7
   0   5   3 555.703 84.9389   7
   0  -5  -4 754.985 108.192   2
   0  -5  -4 776.062 110.020   3
   0  -5  -4 789.853 105.393   7
   0   5   4 685.102 101.899   7
   0  -5  -5 336.621 74.0247   7
   0   5   5 287.720 71.7415   7
   0  -5  -5 340.880 74.4914   2
   0  -5  -6 7259.33 349.138   7
   0   5   6 7177.77 352.703   7
   0  -5  -6 7184.73 363.277   2
   0   5   7 4215.20 283.335   7
   0  -5  -7 4024.17 281.093   2
   0  -5  -7 4327.02 279.551   7
   0  -5  -8 346.711 85.8875   2
   0   5   8 393.934 96.2575   7
   0  -5  -8 359.636 84.5984   7
   0   5   8 393.789 88.3570   6
   0   5   9 499.323 105.492   6
   0  -5  -9 403.807 109.262   2
   0  -5  -9 457.169 102.619   7
   0   5   9 547.937 95.1347   4
   0   5   9 414.713 98.4852   7
   0   5  10 33.0349 36.5560   6
   0   5  10-20.5085 35.1685   4
   0  -5 -10 2.73341 33.3695   7
   0   5  10 20.9677 38.5457   7
   0  -5 -10 81.2631 60.4233   2
   0  -5 -11 1576.29 201.981   8
   0  -5 -11 1902.58 162.615   1
   0   5  11 1661.14 207.753   6
   0   5  11 1638.95 161.495  11
   0   5  11 1533.82 176.035   4
   0   5  11 1614.05 206.417   7
   0  -5 -12 464.163 112.100   8
   0   5  12 587.471 97.8496  11
   0   5  12 689.544 139.437   7
   0   5  12 521.005 125.295   6
   0  -5 -12 89.1871 50.5779   1
   0   5  12 663.784 122.095   4
   0  -5 -13 2012.79 245.863   8
   0   5  13 1908.54 172.216  11
   0   5  13 1960.87 243.323   6
   0   5  13 1982.96 217.581   4
   0  -5 -14 1177.86 193.243   8
   0   5  14 1539.77 148.478  11
   0  -5 -14 1326.16 69.9703  10
   0   5  14 1540.92 223.746   6
   0   5  14 1271.63 182.580   4
   0  -5 -14 795.460 138.870   3
   0  -5 -15 21.9079 27.4807   3
   0  -5 -15-4.31830 7.95814  10
   0   5  15-65.9649 69.6062   6
   0   5  15 35.8094 33.4525   4
   0  -5 -15 18.4838 36.0851   8
   0  -5 -16 436.039 129.565   8
   0   5  16 585.592 157.734   6
   0   5  16 536.107 126.860   4
   0  -5 -16 231.260 71.5025   3
   0   5  17 1403.31 240.389   6
   0  -5 -17 1038.77 204.765   8
   0  -5 -17 728.950 120.748   3
   0   5  17 1217.65 198.740   4
   0  -5 -18 485.808 148.535   8
   0   5  18 659.866 148.301   4
   0   5  18 729.946 180.271   6
   0   5  19 227.534 99.9141   6
   0  -5 -19 262.681 99.1624   8
   0   5  19 373.381 118.057   4
   0  -5 -20-28.9117 50.2872   8
   0   5  20-61.1881 68.9052   4
   0   6 -16-76.2842 89.5856   3
   0   6 -16-46.9241 64.2775   8
   0  -6  16 28.1950 37.9985   6
   0  -6  15-31.6226 56.3994   6
   0   6 -15-23.1858 49.2465   3
   0   6 -15 17.4884 51.9855   8
   0   6 -14 49.8151 63.6571   3
   0   6 -14-18.5543 37.6967   8
   0  -6  14-18.4117 36.4433   6
   0   6 -13 280.103 99.1721   8
   0   6 -13 173.813 68.8443   3
   0  -6  13 228.032 87.2015   6
   0   6 -12 815.113 148.638   8
   0  -6  12 717.524 143.632   6
   0   6 -12 814.331 173.241   3
   0   6 -11 620.094 146.134   3
   0  -6  11 555.003 116.442   6
   0   6 -11 635.703 129.523   8
   0  -6  10 151.400 122.011   2
   0   6 -10 171.383 82.6671   3
   0   6 -10 132.625 52.8566   6
   0   6 -10 96.8298 43.2605   8
   0  -6  10 97.3153 54.1706   6
   0   6  -9 189.886 56.9920   6
   0  -6   9 50.0843 85.3614   2
   0  -6   9 156.045 59.3405   8
   0   6  -9 238.081 87.1394   3
   0  -6   9 196.863 63.5893   6
   0   6  -9 259.728 78.5320   8
   0  -6   8 340.974 85.9517   8
   0  -6   8 337.566 80.3206   6
   0   6  -8 387.735 89.1209   6
   0   6  -8 392.515 90.8815   8
   0  -6   8 305.576 155.531   2
   0   6  -8 365.890 89.3234   3
   0  -6   7-9.66238 71.8358   2
   0   6  -7 52.4221 39.6298   3
   0  -6   7 17.8930 18.9905   8
   0  -6   7 59.6344 40.3807   6
   0   6  -7 36.4640 35.9548   6
   0   6  -7-6.11614 22.5288   8
   0  -6   6 484.924 129.621   2
   0   6  -6 344.852 80.6313   8
   0   6  -6 386.632 83.0573   7
   0  -6   6 424.197 92.0406   8
   0  -6   6 403.888 80.2266   6
   0   6  -6 313.392 69.1844   6
   0   6  -6 420.869 109.411   3
   0   6  -5 461.976 91.0760   8
   0   6  -5 430.288 76.8808   6
   0  -6   5 492.393 52.8512   9
   0   6  -5 434.083 84.6144   7
   0  -6   5 399.645 71.5264   6
   0   6  -5 497.265 112.539   3
   0  -6   5 633.371 147.120   2
   0  -6   5 451.876 91.0998   8
   0  -6   5 447.244 99.2711   3
   0   6  -4 128.675 48.2640   7
   0  -6   4 172.355 57.2709   8
   0   6  -4 118.567 53.0977   4
   0   6  -4 99.4435 50.5826   3
   0  -6   4 122.343 57.5086   3
   0   6  -4 149.010 43.0337   6
   0  -6   4 119.615 21.6196   9
   0  -6   4 159.470 44.9196   6
   0  -6   4 190.265 61.1405   2
   0   6  -3 692.622 87.4794   6
   0  -6   3 987.003 148.849   2
   0   6  -3 810.863 134.598   3
   0  -6   3 682.793 103.815   8
   0  -6   3 758.521 88.8198   6
   0   6  -3 816.436 108.642   7
   0  -6   2 735.948 129.392   2
   0   6  -2 634.509 120.334   3
   0  -6   2 521.750 88.9607   8
   0  -6   2 535.284 72.6072   6
   0   6  -2 586.548 92.8208   7
   0   6  -2 564.953 74.2915   6
   0   6  -1 15.0822 51.1926   2
   0   6  -1 18.6444 17.5733   6
   0  -6   1 34.5958 27.6206   8
   0   6  -1-31.0927 50.4717   3
   0   6  -1 16.3753 18.4779   7
   0  -6   1 3.52630 33.0459   2
   0   6   0 1179.35 100.087   6
   0   6   0 1115.56 122.547   7
   0   6   0 1844.98 209.004   2
   0  -6   0 1187.46 134.067   8
   0  -6   0 1354.76 159.475   2
   0  -6   0 1153.67 123.289   7
   0  -6  -1-11.9197 40.7281   2
   0   6   1 89.6612 47.5853   2
   0   6   1 20.1622 24.5978   7
   0  -6  -1 74.8452 28.8736   7
   0   6   1 28.0675 11.2031   6
   0   6   1 49.5891 17.7612   9
   0   6   2 2305.11 183.342   7
   0  -6  -2 2304.09 177.202   7
   0   6   2 2677.48 232.597   2
   0   6   2 2267.20 128.012   9
   0   6   2 2375.19 150.055   6
   0  -6  -2 2562.07 224.343   3
   0  -6  -2 2378.78 204.372   2
   0  -6  -3 6936.61 349.019   2
   0  -6  -3 6421.09 307.503   7
   0   6   3 7764.03 395.745   2
   0  -6  -3 7063.45 370.794   3
   0   6   3 6462.97 247.183   9
   0   6   3 6478.38 319.434   7
   0  -6  -4 13407.0 506.749   3
   0  -6  -4 12972.1 487.439   2
   0   6   4 14434.5 532.784   2
   0  -6  -4 12032.2 437.550   7
   0   6   4 11998.5 371.774   9
   0   6   4 12257.0 455.316   7
   0   6   5 2330.23 178.897   9
   0  -6  -5 1842.82 194.246   3
   0  -6  -5 2359.28 200.433   7
   0  -6  -5 2440.36 218.684   2
   0   6   5 2304.25 199.781   7
   0   6   5 2354.61 213.344   2
   0  -6  -6 200.464 65.4562   2
   0  -6  -6 259.627 72.3808   3
   0  -6  -6 227.675 65.4407   7
   0   6   6 226.541 71.7516   2
   0   6   6 154.578 45.8167   7
   0   6   7 936.993 140.336   2
   0   6   7 877.501 136.176   7
   0  -6  -7 728.576 125.647   2
   0  -6  -7 870.106 131.251   7
   0  -6  -8 28.8949 18.7212   7
   0   6   8 13.1195 36.9554   7
   0   6   8 4.22396 36.3210   2
   0  -6  -8 0.90007 33.8068   2
   0   6   9 91.1887 61.2134   7
   0  -6  -9 38.5350 26.9707   7
   0   6   9 54.8953 51.8292   6
   0  -6  -9 104.971 64.1643   2
   0  -6 -10 90.3224 72.1935   2
   0   6  10 78.7753 49.7994   6
   0   6  10 73.1285 41.2654   4
   0   6  10 17.4886 28.0821   7
   0   6  11 74.5456 46.7125   6
   0  -6 -11 73.2795 66.2936   2
   0   6  11 48.1168 27.9075   4
   0   6  11 59.5069 43.1044   7
   0   6  12 2639.94 227.351  11
   0   6  12 2806.66 289.902   7
   0   6  12 2909.34 261.444   4
   0  -6 -12 3448.97 250.987   1
   0   6  12 2890.17 289.903   6
   0  -6 -12 2564.77 275.623   8
   0   6  13 1210.03 193.720   6
   0   6  13 1097.85 146.526  11
   0   6  13 1296.38 180.080   4
   0  -6 -13 1092.03 185.915   8
   0   6  13 1291.08 206.040   7
   0  -6 -14 580.365 142.131   8
   0   6  14 516.057 119.552   4
   0   6  14 509.793 130.413   6
   0   6  14 584.817 106.929  11
   0   6  15 217.150 62.4453  11
   0  -6 -15 76.6897 47.0434   3
   0   6  15 263.784 100.066   6
   0   6  15 138.916 65.5331   4
   0  -6 -15 221.385 93.3254   8
   0  -6 -16 20.8378 27.4025   3
   0   6  16 97.4404 58.5617   4
   0  -6 -16 101.908 72.2223   8
   0   6  16 129.983 51.6663  11
   0   6  16 182.237 94.2886   6
   0   6  17 79.4092 86.1260   6
   0  -6 -17 1.37010 17.4830   3
   0  -6 -17 83.0775 76.9980   8
   0   6  17-36.8939 31.8581   4
   0  -6 -18 4.81082 30.6269   8
   0   6  18 13.1457 57.9642   4
   0   6  18 58.6599 44.3088   6
   0  -6 -19-8.81054 42.7164   8
   0   6  19 105.122 60.7833   4
   0   6  20-25.3779 70.6950   4
   0   6  20 114.039 88.9442   6
   0  -6 -20 145.690 83.7570   8
   0  -7  15 317.264 100.453   6
   0   7 -15 393.708 137.030   3
   0  -7  15-8.27839 93.0289   2
   0   7 -15 318.310 99.4301   8
   0   7 -14 97.3889 63.5064   3
   0  -7  14-117.240 72.7583   6
   0  -7  14 4.38412 107.851   2
   0   7 -14 63.0421 44.2931   8
   0   7 -13 176.738 75.3366   8
   0  -7  13 333.128 93.9078   6
   0   7 -13 314.677 109.244   3
   0  -7  13 181.121 133.824   2
   0   7 -12-6.37471 56.2601   3
   0   7 -12 20.6407 34.6710   8
   0  -7  12 12.3828 85.2752   2
   0  -7  12 12.5122 22.9272   6
   0  -7  11 1063.89 165.816   6
   0   7 -11 1193.55 184.039   8
   0   7 -11 1372.27 225.133   3
   0  -7  11 1001.54 297.928   2
   0   7 -10 425.396 105.944   8
   0  -7  10 307.282 92.0920   6
   0  -7  10 447.380 171.250   2
   0   7 -10 407.801 119.698   3
   0  -7   9 223.040 120.681   2
   0  -7   9 86.5921 50.0684   6
   0   7  -9 84.5492 41.0995   3
   0   7  -9 105.595 50.0069   8
   0   7  -9 96.5185 55.5010   7
   0   7  -9 164.873 66.1621   6
   0  -7   8 8.56166 31.4584   6
   0  -7   8 86.1827 45.6630   8
   0  -7   8 38.7378 42.1488   2
   0   7  -8 97.2476 49.3451   6
   0   7  -8 108.507 61.2521   8
   0   7  -8 14.6355 20.7973   7
   0   7  -8 39.1684 48.2083   3
   0  -7   7 578.589 103.414   6
   0   7  -7 660.476 121.773   8
   0   7  -7 734.096 125.526   7
   0   7  -7 736.637 117.795   6
   0   7  -7 648.054 148.012   3
   0  -7   7 754.006 76.9584   9
   0  -7   7 737.941 179.093   2
   0  -7   7 768.769 132.021   8
   0   7  -6 1924.43 180.313   6
   0  -7   6 2048.76 106.165   9
   0   7  -6 2198.75 208.451   7
   0  -7   6 1984.33 181.207   6
   0  -7   6 2410.60 291.902   2
   0  -7   6 2089.45 211.873   8
   0   7  -6 2008.06 252.553   3
   0   7  -5 128.279 45.6625   7
   0  -7   5 75.4298 16.3518   9
   0  -7   5 231.889 99.3903   2
   0  -7   5 120.322 44.3377   6
   0  -7   5 93.7562 46.9514   8
   0   7  -5 86.4804 41.4597   3
   0   7  -5 86.5359 39.5550   6
   0  -7   4-48.6168 55.0113   2
   0   7  -4 1.83685 17.5640   6
   0   7  -4-0.87884 41.0369   3
   0  -7   4 15.8195 23.1703   6
   0  -7   4-7.09515 18.2734   8
   0   7  -4 23.4586 26.5318   7
   0  -7   3 116.929 47.2676   8
   0  -7   3 104.468 36.9060   6
   0   7  -3 96.8248 43.3755   7
   0  -7   3 139.071 60.0964   2
   0   7  -3 131.339 40.0889   6
   0   7  -3 169.107 68.1623   3
   0   7  -2 739.370 137.850   3
   0   7  -2 679.872 86.3707   6
   0   7  -2 680.427 105.906   7
   0  -7   2 627.651 108.058   8
   0  -7   2 841.979 144.759   2
   0   7  -1 340.941 74.6330   7
   0  -7   1 339.126 82.4399   8
   0   7  -1 300.227 54.6586   6
   0  -7   1 385.038 98.7629   2
   0  -7   1 308.241 85.5925   3
   0   7  -1 686.012 163.540   2
   0   7   0 1183.08 110.057   6
   0  -7   0 1055.98 129.037   7
   0  -7   0 1234.64 162.409   2
   0  -7   0 1247.79 174.662   3
   0  -7   0 1081.33 140.745   8
   0   7   0 1279.28 143.247   7
   0   7   0 1665.50 238.952   2
   0  -7  -1 63.9592 41.2013   2
   0  -7  -1 50.8718 26.4739   8
   0   7   1 7.40595 22.1491   7
   0   7   1 43.4578 24.3401   6
   0  -7  -1 24.2187 24.0180   3
   0   7   1 36.4520 12.0886   9
   0  -7  -1 49.5412 31.4072   7
   0   7   1 97.0984 44.2963   2
   0  -7  -2 3374.37 267.807   2
   0   7   2 3417.61 159.167   9
   0  -7  -2 3130.32 226.239   7
   0   7   2 3391.48 239.275   7
   0   7   2 4179.89 314.541   2
   0  -7  -2 3752.61 296.982   3
   0   7   2 3077.22 183.687   6
   0  -7  -3-2.37118 34.8442   2
   0  -7  -3 26.8286 48.5806   3
   0   7   3-5.02897 29.6178   7
   0   7   3 20.8019 27.2368   6
   0   7   3 4.63815 11.2635   9
   0   7   3 18.3721 31.9515   2
   0  -7  -3 4.77921 14.5264   7
   0  -7  -4 1.67989 22.2732   7
   0   7   4 7.98105 14.3446   9
   0  -7  -4 25.2309 30.3718   3
   0   7   4 0.11781 27.7536   7
   0   7   4-34.8206 36.2139   2
   0  -7  -4 0.80672 27.4842   2
   0   7   5 313.472 89.5931   2
   0  -7  -5 229.592 70.9119   3
   0  -7  -5 214.786 62.2508   7
   0   7   5 309.482 66.6769   9
   0  -7  -5 180.118 62.1957   2
   0   7   5 211.069 67.7147   7
   0  -7  -6 359.558 92.0607   2
   0   7   6 293.801 71.6426   9
   0   7   6 298.773 88.9787   2
   0  -7  -6 219.968 86.9831   3
   0   7   6 271.643 80.7011   7
   0  -7  -6 302.568 83.4046   7
   0  -7  -7 151.623 62.9785   2
   0   7   7 74.0212 18.7886  10
   0  -7  -7 217.851 70.6908   3
   0   7   7 112.351 50.2386   7
   0  -7  -7 147.819 59.5671   7
   0   7   7 108.199 19.4193  10
   0   7   7 225.510 66.9819   9
   0   7   8 44.6521 36.7267   7
   0  -7  -8 46.2824 21.6046   7
   0  -7  -8-4.57177 35.8024   2
   0  -7  -8 29.1575 24.3301   3
   0  -7  -9 294.812 88.9234   3
   0  -7  -9 475.221 127.551   2
   0   7   9 635.856 123.251   6
   0   7   9 552.748 127.266   7
   0   7  10 200.361 71.1637   7
   0  -7 -10 163.904 79.7446   2
   0   7  10 211.085 72.4434   6
   0   7  11 181.857 73.0650   4
   0  -7 -11 26.6041 37.7749   2
   0   7  11 144.887 70.1536   7
   0   7  11 138.355 64.6724   6
   0   7  12 550.115 127.981   6
   0  -7 -12 385.874 133.778   2
   0   7  12 618.264 126.461   4
   0   7  12 439.425 122.908   7
   0  -7 -13 1199.11 232.108   2
   0  -7 -13 1925.32 257.768   8
   0   7  13 1844.15 244.200   6
   0  -7 -13 1981.11 211.398   1
   0   7  13 2018.62 217.715  11
   0   7  13 2025.22 262.579   7
   0   7  13 1874.82 226.183   4
   0  -7 -14-49.9587 57.6516   8
   0   7  14 76.6737 49.1577   4
   0  -7 -14 6.02926 16.7262   1
   0   7  14 51.4343 34.4153   6
   0   7  14 82.7997 59.5601   7
   0   7  14 72.0009 46.5379  11
   0   7  15 123.179 85.2223   6
   0  -7 -15 70.1382 81.2013   8
   0   7  15 77.5539 41.6679   4
   0   7  15 68.4072 45.8324  11
   0  -7 -16 34.8922 44.4116   8
   0   7  16 21.2589 42.4127   4
   0   7  16 38.6272 42.9955  11
   0   7  16-85.3593 78.2285   6
   0   7  17 396.303 116.101   4
   0  -7 -17 425.146 133.984   8
   0   7  17 336.559 128.061   6
   0  -7 -17 139.960 65.6129   3
   0  -7 -18-33.2719 62.3682   8
   0   7  18-46.9149 57.7681   6
   0   7  18-17.5895 44.5904   4
   0   7  19 68.1289 41.3417   6
   0   7  19-30.0222 79.7758   4
   0  -7 -19 72.5219 58.8466   8
   0  -8  13-68.6027 70.5104   2
   0   8 -13-119.986 82.6652   3
   0  -8  13 49.6224 33.1931   6
   0   8 -13-78.5627 58.2330   7
   0   8 -13-60.1509 69.8752   8
   0  -8  12-16.9870 51.7171   6
   0  -8  12 120.699 97.1740   2
   0   8 -12 75.4861 67.9575   7
   0   8 -12 19.3577 33.2891   8
   0   8 -12-8.50634 40.5517   3
   0   8 -11 141.289 65.5623   7
   0  -8  11 42.6973 43.4878   6
   0  -8  11 66.3214 93.7684   2
   0   8 -11 74.9298 59.8523   3
   0   8 -11 217.702 83.7404   8
   0   8 -10 68.7555 58.9602   3
   0  -8  10 96.2790 51.2113   6
   0  -8  10 223.994 114.578   2
   0   8 -10 180.262 77.5219   7
   0   8 -10 51.4826 37.0095   8
   0   8  -9 839.868 176.339   3
   0  -8   9 694.466 185.713   2
   0  -8   9 545.955 107.212   6
   0   8  -9 569.688 121.951   7
   0   8  -8 167.990 60.3578   6
   0  -8   8 140.439 72.5617   2
   0  -8   8 129.780 52.4209   6
   0   8  -8 146.358 63.9019   7
   0   8  -8 182.319 88.6741   3
   0  -8   8 91.4503 24.5982   9
   0   8  -7 1168.24 166.156   7
   0  -8   7 1102.41 144.042   6
   0  -8   7 955.400 62.6044   9
   0  -8   7 1418.56 237.369   2
   0   8  -7 1181.59 151.563   6
   0   8  -7 1155.09 200.290   3
   0  -8   6 57.3737 67.5030   2
   0   8  -6 30.6315 23.4624   6
   0   8  -6 90.0440 50.4560   7
   0   8  -6 91.4031 55.2132   3
   0  -8   6 34.1687 22.3181   6
   0   8  -5 58.7524 38.6777   3
   0  -8   5 77.0902 49.8514   2
   0  -8   5 55.0009 28.0493   8
   0   8  -5-20.2300 34.3660   6
   0   8  -5-0.38870 36.1070   7
   0  -8   5 34.3057 27.7885   6
   0   8  -4-27.6872 33.5067   7
   0  -8   4-8.87393 18.9599   6
   0   8  -4-10.8447 22.2067   6
   0   8  -4-15.7134 57.1470   3
   0  -8   4-10.5446 33.6267   2
   0  -8   4-13.7505 21.8540   8
   0   8  -3-10.5279 26.9161   6
   0   8  -3 129.552 67.2604   3
   0  -8   3-32.0294 31.7015   8
   0  -8   3 74.2919 64.2256   2
   0   8  -3 35.3515 32.9241   7
   0  -8   2 829.523 148.798   2
   0   8  -2 684.849 113.470   7
   0  -8   2 622.590 118.144   8
   0   8  -2 687.516 94.5409   6
   0   8  -1 41.6850 40.4153   7
   0  -8   1 21.1685 24.8360   8
   0  -8   1 38.5311 51.2851   2
   0   8  -1 38.0022 24.1250   6
   0   8   0 24.6417 20.0229   6
   0  -8   0 9.34232 25.9830   8
   0   8   0 47.1187 36.3968   7
   0  -8   0 15.3423 23.6235   2
   0   8   1 1547.87 173.172   7
   0   8   1 1676.41 138.040   6
   0   8   1 1826.75 96.8195   9
   0  -8  -1 1411.87 174.644   8
   0  -8  -1 1584.82 171.612   7
   0  -8  -1 1600.62 205.512   2
   0  -8  -2 348.583 100.173   2
   0   8   2 202.031 60.7473   7
   0  -8  -2 268.564 71.4937   7
   0   8   2 260.890 43.3051   9
   0   8   2 238.529 51.9226   6
   0  -8  -3 1025.29 142.950   7
   0   8   3 1103.85 150.254   7
   0   8   3 1132.36 104.833   9
   0   8   3 1123.29 121.253   6
   0  -8  -3 985.284 159.091   2
   0   8   4 26.4420 18.8244   9
   0   8   4 0.40204 37.9580   7
   0  -8  -4 19.1773 35.6612   2
   0  -8  -4-32.1019 38.8925   7
   0   8   4 27.4869 19.1379   6
   0   8   5 106.685 39.1633   9
   0  -8  -5 55.4414 36.1091   7
   0  -8  -5 23.0939 44.9581   2
   0   8   5 77.2691 47.6014   7
   0   8   6 63.5843 31.2636   9
   0  -8  -6 55.1007 26.6183   7
   0   8   6 97.6111 45.5801   7
   0  -8  -6 87.4414 62.6453   2
   0   8   7 446.483 109.556   7
   0   8   7 365.722 50.0059  10
   0   8   7 274.646 72.1222   9
   0  -8  -7 396.643 112.897   2
   0   8   8 1162.21 159.006   9
   0   8   8 1017.23 169.568   7
   0  -8  -8 1114.69 181.847   2
   0   8   9 1576.09 212.265   7
   0  -8  -9 1631.96 228.808   2
   0   8   9 1647.86 196.047   9
   0   8  10 115.123 53.9698   9
   0   8  10 210.655 86.1685   6
   0  -8 -10 205.217 85.8388   2
   0   8  10 74.8811 58.4255   7
   0   8  11 157.183 78.2660   9
   0   8  11 221.392 85.3388   6
   0   8  11 177.782 66.0276   7
   0  -8 -11 177.268 80.0765   2
   0   8  12 34.2363 30.9062   7
   0   8  12 84.0184 47.4697   4
   0   8  12 32.1358 43.5353   6
   0  -8 -12 50.3976 68.3057   2
   0   8  13 119.867 49.3447   4
   0   8  13 88.4995 62.4741   6
   0   8  13 95.4809 58.9188  11
   0   8  13 168.367 68.6834   7
   0  -8 -13 45.5734 47.4550   2
   0  -8 -14 0.27077 79.2556   2
   0   8  14 127.158 73.5611   6
   0   8  14 17.8008 44.7070  11
   0   8  14 38.5184 37.2696   4
   0  -8 -14 35.3872 41.1658   8
   0  -8 -14 7.63030 44.2605   1
   0   8  14 36.1268 36.3799   7
   0   8  15 35.9469 28.8316   6
   0   8  15-57.3548 68.9586   7
   0  -8 -15-2.53445 53.6607   8
   0   8  15-24.2436 48.6769   4
   0   8  15-16.3717 21.2027  11
   0   8  16-25.3656 59.3445   6
   0   8  16 54.0610 46.6156   4
   0  -8 -16 116.172 99.7970   8
   0   8  16 67.2395 57.5811  11
   0   8  17-17.2131 48.1849   4
   0   8  17-23.2779 70.9361   6
   0  -8 -17-53.9986 33.2899   8
   0   8  18-116.174 95.4957   6
   0   8  18 4.75994 42.7327   4
   0  -8 -18-80.1408 74.8176   8
   0   9 -12 176.360 78.5273   7
   0  -9  12-37.7201 87.3713   2
   0   9 -12 42.8495 47.0927   3
   0   9 -11 93.5145 57.9624   3
   0  -9  11 150.794 122.361   2
   0   9 -11 88.2121 55.0975   7
   0   9 -10 44.6832 44.9157   3
   0  -9  10 109.675 56.5276   6
   0  -9  10 116.268 99.3739   2
   0   9 -10 108.238 54.6997   7
   0   9  -9 112.168 69.4929   3
   0   9  -9 13.7839 30.3395   7
   0  -9   9 125.080 97.7997   2
   0  -9   9 35.1165 25.8541   6
   0  -9   8 39.6169 44.1632   6
   0   9  -8-60.1619 30.4856   7
   0  -9   8 7.47478 63.7812   2
   0   9  -8 12.3455 54.9302   3
   0  -9   7 1733.76 184.984   6
   0   9  -7 2125.66 286.912   3
   0   9  -7 1884.74 217.989   7
   0  -9   7 1833.34 281.987   2
   0   9  -6 2040.70 223.320   7
   0  -9   6 1716.58 174.359   6
   0   9  -6 1818.12 263.031   3
   0  -9   6 2060.37 283.150   2
   0  -9   5 2907.66 325.042   2
   0   9  -5 2519.90 242.261   7
   0   9  -5 2547.41 310.142   3
   0  -9   5 2470.28 199.937   6
   0   9  -4 102.951 45.4135   7
   0  -9   4 110.946 67.0230   2
   0   9  -4 48.0148 28.4471   6
   0   9  -3 135.906 45.5597   6
   0  -9   3 173.805 87.9567   2
   0   9  -3 75.9976 44.8524   7
   0  -9   2 1032.99 181.635   2
   0   9  -2 948.308 112.733   6
   0   9  -2 1139.34 157.551   7
   0   9  -1 62.7842 38.5695   7
   0   9  -1 51.4164 21.6714   6
   0  -9   1 117.637 73.4354   2
   0   9   0 644.907 120.850   7
   0  -9   0 618.821 132.979   2
   0   9   0 615.811 88.4858   6
   0  -9  -1 362.535 110.398   2
   0   9   1 239.235 68.2582   7
   0  -9  -1 287.503 80.8747   7
   0   9   1 369.351 69.3617   6
   0   9   2 1694.14 108.180   9
   0  -9  -2 1551.14 208.977   2
   0   9   2 1525.76 142.255   6
   0  -9  -2 1463.06 176.537   7
   0   9   2 1423.39 178.769   7
   0   9   3 72.4067 34.2440   6
   0   9   3-20.2675 45.1437   7
   0   9   3 50.1107 22.0173   9
   0  -9  -3 60.8609 54.5272   2
   0  -9  -3 29.0013 30.0307   7
   0   9   4 545.766 81.5951   9
   0   9   4 542.574 118.232   7
   0  -9  -4 299.954 95.6868   2
   0  -9  -4 436.422 102.221   7
   0   9   4 447.554 84.0572   6
   0   9   5 82.1999 58.4178   7
   0  -9  -5 27.3117 33.9536   2
   0   9   5 39.9703 39.5674   9
   0   9   5 76.5540 37.9616   6
   0  -9  -6 108.761 71.4319   2
   0   9   6 52.2779 53.0685   7
   0   9   6 24.6623 22.0182   9
   0  -9  -7 40.2603 40.9318   2
   0   9   7 7.43127 10.6720  10
   0   9   7-21.2817 36.7105   9
   0   9   7-28.3115 39.8385   7
   0   9   8 231.961 29.5077  10
   0   9   8 372.053 109.905   7
   0   9   8 300.854 82.8010   9
   0  -9  -8 460.540 124.869   2
   0  -9  -9-4.72885 39.1161   2
   0   9   9 10.7667 34.1241   9
   0   9   9 41.9627 30.6899   6
   0   9   9 26.3612 33.1952   7
   0   9  10 44.5864 29.8641   7
   0  -9 -10 71.8130 66.6207   2
   0   9  10-21.1828 39.4282   9
   0   9  10-21.2835 31.3953   6
   0  -9 -11 92.3947 88.2699   2
   0   9  11 122.524 61.3954   6
   0   9  11 240.862 97.0461   7
   0   9  11 253.734 87.0625   9
   0   9  12 524.801 131.893   9
   0  -9 -12 537.646 149.230   2
   0   9  12 549.344 143.710   6
   0   9  12 383.635 112.891   7
   0   9  13 151.733 93.3219  11
   0   9  13 149.735 93.0513   7
   0  -9 -13 109.090 89.5212   2
   0   9  13 35.3799 29.1259   9
   0   9  13 98.7016 64.3226   4
   0   9  13 72.7301 68.4165   6
   0  -9 -14-50.2157 43.9929   8
   0   9  14 10.8000 55.3524   9
   0   9  14 18.2594 35.5048   6
   0   9  14-21.9600 34.0410   4
   0   9  14 9.09429 32.8344  11
   0  -9 -14-100.155 106.917   2
   0   9  14-13.1206 29.3645   7
   0   9  15 30.0034 25.6114  11
   0  -9 -15-23.3470 45.4060   8
   0   9  15-43.6617 53.7568   4
   0   9  15 110.770 78.5614   7
   0   9  15 4.05124 38.6384   9
   0   9  15 83.1609 69.1138   6
   0   9  16 161.595 77.3576   4
   0   9  16 259.148 110.722   6
   0   9  16 181.262 71.6118  11
   0   9  16 112.745 55.3830   9
   0  -9 -16 218.303 117.716   8
   0   9  17 140.843 72.2866   9
   0  -9 -17 45.2191 39.0750   8
   0   9  17-91.4275 63.7239   4
   0   9  17-1.99298 40.1526   6
   0  10 -10 85.1776 70.7645   3
   0 -10  10-32.4694 105.257   2
   0  10  -9 306.730 96.0100   7
   0  10  -9 431.275 139.558   3
   0 -10   9 222.400 94.8982   2
   0  10  -8 345.972 136.061   3
   0 -10   8 347.123 133.345   2
   0  10  -8 244.738 86.7261   7
   0 -10   7 311.441 117.948   2
   0  10  -7 72.7520 42.8005   7
   0 -10   6 188.408 90.6435   2
   0  10  -6 143.109 63.8641   7
   0 -10   5 236.016 116.533   2
   0  10  -5 132.017 60.0175   7
   0 -10   4 452.800 131.329   2
   0  10  -4 402.151 99.1354   7
   0  10  -3 167.972 67.2546   7
   0 -10   3-13.5740 29.7802   2
   0 -10   2 221.456 87.9300   2
   0  10  -2 233.478 75.7277   7
   0 -10   1 63.7202 61.0487   2
   0  10  -1 64.9115 44.5243   7
   0  10   0 745.052 136.459   7
   0 -10   0 820.577 166.261   2
   0  10   1 1044.86 162.077   7
   0  10   1 1102.54 124.806   6
   0 -10  -1 990.381 182.797   2
   0  10   2 38.5572 39.1939   7
   0 -10  -2 127.331 78.2483   2
   0  10   2 23.2841 17.5278   6
   0  10   3 842.055 83.7267   9
   0  10   3 942.041 158.580   7
   0  10   3 971.205 123.411   6
   0 -10  -3 887.806 164.938   2
   0  10   4 406.021 69.3999   9
   0 -10  -4 372.490 108.551   2
   0  10   4 368.938 77.1395   6
   0  10   4 412.667 106.562   7
   0  10   5 192.715 51.0770   9
   0  10   5 225.789 65.5613   6
   0  10   5 192.848 82.4157   7
   0 -10  -5 161.309 85.7351   2
   0  10   6 1488.52 159.621   9
   0  10   6 1456.15 166.433   6
   0 -10  -6 1403.47 219.696   2
   0  10   6 1339.89 205.433   7
   0  10   7-13.6801 29.2041   7
   0  10   7 20.7823 26.7763   6
   0  10   7 42.5256 34.4294   9
   0  10   7-16.9688 13.1888  10
   0 -10  -7-59.5912 70.4139   2
   0  10   8 842.325 72.7807  10
   0 -10  -8 841.060 174.457   2
   0  10   8 995.620 148.729   9
   0  10   8 836.153 166.525   7
   0 -10  -9 423.855 132.798   2
   0  10   9 538.213 137.559   7
   0  10   9 481.676 109.970   9
   0  10   9 533.709 120.719   6
   0 -10 -10-81.5263 76.1423   2
   0  10  10 67.4524 46.3939   6
   0  10  10 12.1930 31.6317   9
   0  10  10-19.9500 53.0867   7
   0 -10 -11 35.1475 76.0505   2
   0  10  11-52.7206 60.6962   6
   0  10  11-1.40933 42.0019   7
   0  10  11-20.3573 34.6500   9
   0 -10 -12 57.6300 73.0992   2
   0  10  12 127.293 62.0601   9
   0  10  12 135.102 72.4034   7
   0  10  12 24.0478 39.7931   6
   0  10  13 161.793 74.1585  11
   0  10  13 324.550 116.182   7
   0 -10 -13 200.362 116.577   2
   0  10  13 223.982 91.9382   6
   0  10  13 208.869 85.8383   9
   0  10  14 69.5364 52.1845  11
   0  10  14 177.896 85.7354   4
   0  10  14 67.6478 53.2866   6
   0 -10 -14 120.560 103.424   2
   0  10  14 195.713 95.8453   7
   0  10  14 203.321 101.067   9
   0  10  15 149.885 87.9342   9
   0  10  15-141.078 89.6375   7
   0 -10 -15-2.04323 31.0336   8
   0  10  15 35.0435 33.7776  11
   0  10  15-26.7206 47.8319   6
   0  10  15-35.5388 34.5853   4
   0 -10 -15 56.3635 71.1176   2
   0  10  16 34.0426 53.0941   6
   0  10  16-63.7124 59.9967   9
   0  10  16-18.1122 39.1843  11
   0  10  16 56.2644 44.8910   4
   0  10  16 25.4183 48.8870   7
   0 -10 -16-101.569 76.8226   8
   0 -11   7-21.3378 36.9945   2
   0  11  -6 259.426 87.6625   7
   0 -11   6 303.890 131.617   2
   0  11  -5 170.818 75.9528   7
   0 -11   5 216.404 99.2880   2
   0 -11   4-62.3886 54.1100   2
   0  11  -4 17.6706 32.0529   7
   0 -11   3 360.862 119.999   2
   0  11  -3 268.225 84.4025   7
   0 -11   2 37.1661 43.2927   2
   0  11  -2 6.71027 22.5929   7
   0  11  -1 103.530 56.1130   7
   0 -11   1 33.2256 32.3741   2
   0 -11   0-12.8207 44.1008   2
   0  11   0 18.5626 19.9414   7
   0 -11  -1 497.574 143.176   2
   0  11   1 418.210 106.089   7
   0 -11  -2 89.0735 50.7249   2
   0  11   2 88.0867 49.6579   7
   0 -11  -3 48.5880 58.1732   2
   0  11   3 111.884 73.7455   7
   0  11   4 57.1178 46.8179   7
   0 -11  -4-49.0889 43.0471   2
   0  11   5 24.0654 27.8757   7
   0 -11  -5 25.1493 49.1091   2
   0  11   6 95.6031 54.9411   7
   0  11   6 129.935 43.3810  10
   0  11   6 110.072 45.5904   9
   0 -11  -6-14.4283 58.6678   2
   0 -11  -7 147.588 84.8142   2
   0  11   7 194.279 95.3763   7
   0  11   7 169.248 55.5927   9
   0  11   8 640.194 151.190   7
   0 -11  -8 869.347 185.103   2
   0  11   8 738.190 129.663   9
   0 -11  -9 75.7467 62.7152   2
   0  11   9 57.1287 51.8278   9
   0  11   9 80.2878 67.9704   7
   0  11   9 84.7139 31.3474   6
   0  11  10 129.153 59.8016   9
   0  11  10 96.4625 47.4979   6
   0 -11 -10 102.442 92.3483   2
   0  11  10 60.9906 56.6445   7
   0 -11 -11 32.0092 37.5021   2
   0  11  11 97.7706 65.3292   6
   0  11  11 74.2759 54.9366   7
   0  11  11 35.0411 30.7870   9
   0  11  12 3.54350 47.3421   9
   0  11  12-33.9288 51.4264   6
   0 -11 -12 33.7284 92.1258   2
   0  11  12-25.7446 57.3891   7
   0  11  13-57.6889 48.5277   6
   0  11  13 134.401 82.8703   9
   0  11  13-69.5859 74.3320   7
   0 -11 -13 49.6344 38.6858   2
   0  11  13 29.2421 53.7331  11
   0  11  14 4.70162 33.8333   6
   0 -11 -14-18.4158 75.5968   2
   0  11  14 44.0713 27.4988   9
   0  11  14-21.7401 50.5395   4
   0  11  14 32.5634 35.3311  11
   0  11  14 90.6778 75.6834   7
   0 -12   4 581.684 168.776   2
   0  12  -3 89.5227 63.9584   7
   0 -12   3 163.787 82.3561   2
   0 -12   2 544.071 157.442   2
   0  12  -2 769.750 149.113   7
   0  12  -1-48.3160 39.8064   7
   0 -12   1 27.6825 38.1318   2
   0  12   0 31.7226 35.4372   7
   0 -12   0 6.85688 48.0600   2
   0 -12  -1 108.976 90.7466   2
   0  12   1 21.7618 35.2380   7
   0 -12  -2-88.3993 61.0266   2
   0  12   2-1.59602 38.6478   7
   0 -12  -3 78.2701 33.5368   2
   0  12   3 260.272 104.105   7
   0 -12  -4 75.8748 64.3792   2
   0  12   4-7.32755 28.9015   7
   0 -12  -5 271.570 120.889   2
   0  12   5 156.678 68.8969   7
   0 -12  -6-70.7954 76.8420   2
   0  12   6 112.969 72.5001   7
   0 -12  -7 146.611 76.7306   2
   0  12   7 61.6089 43.5166   7
   0 -12  -8 59.2046 61.5013   2
   0  12   8-21.0543 52.7613   7
   0  12   9-31.7555 60.1708   7
   0 -12  -9-90.9386 75.8043   2
   0  12  10 188.047 86.6740   7
   0 -12 -10 404.044 142.390   2
   0 -12 -11 59.5233 56.8854   2
   0  12  11 115.071 81.6736   7
   0  12  12-92.2049 64.2046   7
   0 -12 -12 66.4803 95.1561   2
   0  12  12 45.1627 43.7269  11
   0  13   1 233.801 110.154   7
   0 -13  -1 291.952 116.941   2
   0 -13  -2 61.2314 47.9622   2
   0  13   2 4.17325 25.3213   7
   0  13   3 152.144 75.5954   7
   0 -13  -3 64.0178 54.2922   2
   0 -13  -4-79.7513 67.1897   2
   0  13   4 109.338 78.4129   7
   0  13   5 3.79415 46.1982   7
   0 -13  -5 76.9018 81.1330   2
   0 -13  -6-425.207 144.452   2
   0  13   6-115.634 88.7843   7
   0  13   7 47.6677 59.7989   7
   0 -13  -7 154.980 107.448   2
  -1  12  11-23.0148 50.5294   6
  -1  12  11 27.0128 51.8138   7
   1 -12 -11-10.3534 82.1260   2
  -1  12  10 277.500 121.913   7
   1 -12 -10 59.3636 76.9806   2
  -1  12   9 13.3295 44.0558   7
   1 -12  -9-3.24244 40.1429   2
   1 -12  -8 72.5669 59.3965   2
  -1  12   8 110.073 71.9414   7
   1 -12  -7-5.88867 61.0682   2
  -1  12   7 44.2885 70.7577   7
  -1  12   6-37.2336 43.3552   7
   1 -12  -6 14.2802 51.0594   2
   1 -12  -5 15.0266 45.2498   2
  -1  12   5 73.2300 61.1860   7
   1 -12  -4 43.1296 34.5590   2
  -1  12   4 41.5918 44.4718   7
   1 -12  -3 277.195 98.1861   2
  -1  12   3 348.738 112.334   7
   1 -12  -2 18.2396 41.0150   2
  -1  12   2-10.5105 39.6786   7
  -1  12   1-44.3848 39.7242   7
   1 -12  -1 8.71418 29.7034   2
  -1  12   0 395.301 117.799   7
   1 -12   0 231.641 113.831   2
  -1  12  -1-56.3988 43.3376   7
   1 -12   1-15.5839 63.3226   2
  -1  12  -2 49.8415 52.5964   7
   1 -12   2 7.73671 45.4845   2
   1 -12   3 209.141 100.911   2
  -1  12  -3 295.703 99.3896   7
  -1  12  -4 14.7762 46.9574   7
   1 -12   4 57.8200 41.6920   2
  -1  11  13-83.2822 72.8980   9
   1 -11 -13-195.003 98.2209   8
  -1  11  13-7.77324 59.3274   6
   1 -11 -13-113.783 81.9642   2
  -1  11  13-94.2309 74.8356   7
  -1  11  12-13.7253 43.8216   7
   1 -11 -12 37.1777 84.3479   2
  -1  11  12 35.4579 45.2939   9
  -1  11  12 7.57053 34.0094   6
   1 -11 -11 15.6302 57.0095   2
  -1  11  11-21.5983 51.0120   9
  -1  11  10-33.8460 45.3489   9
  -1  11  10-25.4591 31.0303   7
   1 -11 -10-17.3949 37.6651   2
   1 -11  -9-12.2505 35.2825   2
  -1  11   9 68.9719 45.3622   9
  -1  11   9 13.0155 59.2669   7
   1 -11  -8 142.676 77.0155   2
  -1  11   8 68.5066 33.8614   9
  -1  11   8-23.2668 74.7513   7
  -1  11   7 213.707 98.4856   7
   1 -11  -7 85.3949 41.4334   2
  -1  11   6 38.8668 64.4440   7
   1 -11  -6-9.71417 34.1232   2
   1 -11  -5 35.7919 36.4391   2
  -1  11   5 61.4317 37.7069   7
  -1  11   4 153.664 70.2494   7
   1 -11  -4 226.089 85.4883   2
   1 -11  -3 232.577 94.3287   2
  -1  11   3 181.217 77.1996   7
  -1  11   2 232.581 91.2621   7
   1 -11  -2 171.747 72.7326   2
   1 -11  -1 598.422 145.186   2
  -1  11   1 552.304 134.412   7
  -1  11   0 64.2649 61.1423   7
   1 -11   0 98.5120 77.4523   2
  -1  11  -1 97.2324 70.5598   7
   1 -11   1 180.237 92.4601   2
  -1  11  -2 183.993 71.2689   7
   1 -11   2 1.82789 57.3593   2
   1 -11   3 60.1635 52.3833   2
  -1  11  -3 174.874 75.9031   7
  -1  11  -4 28.2668 31.8709   7
   1 -11   4-44.3866 52.5423   2
  -1  11  -5-23.7650 58.5996   3
  -1  11  -5 99.4215 66.0236   7
   1 -11   5-15.0881 73.4093   2
  -1  11  -6 81.3963 64.4991   3
   1 -11   6 47.6368 55.3781   2
  -1  11  -6-17.4762 24.5488   7
  -1  11  -7 76.9334 77.0543   3
  -1  11  -7-2.44303 33.8579   7
   1 -11   7 83.3478 66.8784   2
  -1  10  15 15.5623 34.0568   4
  -1  10  15-70.7903 56.3096   7
  -1  10  15 110.672 88.7598   6
   1 -10 -15-38.6023 59.5334   8
  -1  10  14 58.5827 45.3666   6
   1 -10 -14 86.3499 79.7999   8
   1 -10 -14-74.1721 73.4739   2
  -1  10  14 82.8777 62.1416   4
  -1  10  14-76.2178 63.7878   9
  -1  10  14 20.5475 55.0596   7
  -1  10  13 182.768 81.8144   6
  -1  10  13 130.961 75.1193   7
  -1  10  13 301.471 102.821   9
   1 -10 -13 185.743 98.7795   2
   1 -10 -13 240.908 101.230   8
  -1  10  12 274.421 106.543   6
   1 -10 -12 231.575 115.106   2
  -1  10  12 220.023 84.4609   9
  -1  10  12 302.462 119.237   7
   1 -10 -11 126.625 72.7575   2
  -1  10  11 103.210 42.1473   7
  -1  10  11 24.8348 26.1590   9
  -1  10  10 270.303 89.8083   9
  -1  10  10 146.600 74.4230   7
   1 -10 -10 173.813 97.7220   2
  -1  10   9 953.801 187.168   7
   1 -10  -9 806.461 175.989   2
  -1  10   9 719.109 131.422   9
   1 -10  -8 745.661 171.689   2
  -1  10   8 400.427 91.9633   9
  -1  10   8 443.262 125.963   7
   1 -10  -7 760.716 168.117   2
  -1  10   7 710.660 116.591   9
  -1  10   7 664.924 152.703   7
  -1  10   6 26.4011 39.8536   7
  -1  10   6 27.6957 22.0698   9
   1 -10  -6-30.2964 28.0427   2
  -1  10   5 16.5781 17.6746   6
  -1  10   5 56.6743 52.6150   7
  -1  10   5 71.2781 34.2112   9
   1 -10  -5-20.2591 40.8228   2
  -1  10   4 454.639 100.502   6
  -1  10   4 564.332 132.526   7
   1 -10  -4 503.427 123.762   2
  -1  10   4 584.452 73.0857   9
  -1  10   3 80.2795 39.7478   6
   1 -10  -3-16.6249 43.9379   2
  -1  10   3-10.1364 39.9762   7
  -1  10   3 38.8866 12.2228   9
  -1  10   2 462.178 97.1017   6
   1 -10  -2 454.067 120.009   2
  -1  10   2 374.467 109.959   7
  -1  10   1 336.057 81.2197   6
  -1  10   1 292.663 86.7207   7
   1 -10  -1 293.937 104.924   2
  -1  10   0 231.676 67.4840   6
   1 -10   0 287.861 100.422   2
  -1  10   0 243.322 88.5041   7
  -1  10  -1 138.980 59.9048   7
   1 -10   1 18.7591 34.9564   2
   1 -10   2 451.333 124.241   2
  -1  10  -2 526.242 125.942   7
  -1  10  -3 537.559 140.980   3
   1 -10   3 671.167 144.303   2
  -1  10  -3 492.763 119.908   7
   1 -10   4 113.300 56.1897   2
  -1  10  -4 31.6919 24.9228   7
  -1  10  -4 82.6376 59.7484   3
  -1  10  -5 119.737 65.7150   7
   1 -10   5 178.837 76.8289   2
  -1  10  -5 178.141 89.8320   3
  -1  10  -6 20.2767 30.5798   7
   1 -10   6-27.3361 37.0807   6
   1 -10   6-52.4513 61.6160   2
  -1  10  -6-120.651 95.5056   3
  -1  10  -7 67.0822 52.0695   7
  -1  10  -7 141.024 91.9439   3
   1 -10   7-4.61899 22.6198   6
   1 -10   7-59.1258 76.4724   2
  -1  10  -8-58.6478 76.9609   3
   1 -10   8 106.261 83.3899   2
  -1  10  -8-24.7814 47.1344   7
   1 -10   8 94.0957 52.3250   6
  -1  10  -9 96.8469 63.0402   7
  -1  10  -9 95.1987 42.1910   3
   1  -9 -17-8.56705 56.1548   8
  -1   9  17-48.0100 86.5668   6
  -1   9  17 24.2461 61.4300   4
  -1   9  16 263.055 122.066   7
  -1   9  16 277.836 84.3123  11
  -1   9  16 130.500 77.6185   6
  -1   9  16 317.190 113.467   4
   1  -9 -16 168.489 83.1762   8
   1  -9 -15 54.4506 69.7609   8
  -1   9  15-54.2498 71.9505   6
  -1   9  15 84.0920 51.5299   4
  -1   9  15 136.403 89.5192   7
   1  -9 -14 18.0225 35.9338   8
  -1   9  14 65.3061 39.9403   4
  -1   9  14 91.6204 81.7166   6
  -1   9  14 27.3344 33.7849   7
   1  -9 -13 23.3524 62.7389   2
   1  -9 -13-7.16234 52.6926   8
  -1   9  13 25.0833 36.1242   4
  -1   9  13-2.83168 41.8394   7
  -1   9  13 81.1027 55.2912   6
  -1   9  12-13.7690 31.0711   7
   1  -9 -12-10.4342 35.2332   2
   1  -9 -12-23.3561 52.0783   8
  -1   9  11-41.7665 62.6999   7
   1  -9 -11 96.5867 79.2784   2
  -1   9  10 122.311 73.1600   7
   1  -9 -10-1.63688 44.2694   2
  -1   9   9 266.865 105.222   7
   1  -9  -9 92.4522 66.5831   2
  -1   9   9 165.844 27.2566  10
  -1   9   8 34.5920 19.9674  10
   1  -9  -8 72.9702 65.6378   2
  -1   9   8 27.5801 37.3772   9
  -1   9   8 31.0427 33.6919   7
   1  -9  -7 368.662 109.160   2
  -1   9   7 466.049 125.139   7
  -1   9   7 294.842 78.5714   9
  -1   9   6 233.661 82.8582   7
   1  -9  -6 109.484 62.8927   2
  -1   9   6 205.762 72.9986   6
  -1   9   6 172.102 54.2754   9
  -1   9   5-12.9478 25.9959   6
   1  -9  -5 39.0334 49.6973   2
  -1   9   5-87.7892 69.9333   7
  -1   9   5-2.02558 20.6594   9
   1  -9  -4-68.4052 65.4728   2
  -1   9   4-6.95045 13.8151   9
  -1   9   4 28.9446 34.7664   6
  -1   9   4-10.3454 35.7548   7
   1  -9  -3 453.563 109.022   2
  -1   9   3 441.244 56.6555   9
  -1   9   3 438.778 110.235   7
  -1   9   3 347.065 81.2932   6
  -1   9   2 1961.50 225.855   7
   1  -9  -2 1931.63 226.713   2
  -1   9   2 1997.57 192.902   6
  -1   9   1 2222.72 199.754   6
  -1   9   1 2290.37 246.112   7
   1  -9  -1 2005.07 212.914   8
   1  -9  -1 2085.10 232.567   2
   1  -9   0 2032.29 210.574   8
  -1   9   0 2072.09 229.969   7
   1  -9   0 2231.07 243.865   2
  -1   9   0 2063.92 193.528   6
  -1   9  -1 396.465 127.497   3
   1  -9   1 314.957 102.989   2
  -1   9  -1 341.613 87.2626   6
   1  -9   1 314.633 80.9014   8
  -1   9  -1 399.414 102.203   7
  -1   9  -2 2814.71 268.325   7
  -1   9  -2 2879.49 313.686   3
   1  -9   2 2643.85 242.751   8
   1  -9   2 2905.30 287.430   2
  -1   9  -2 2524.45 217.307   6
   1  -9   3 1074.35 154.040   8
  -1   9  -3 1111.47 147.632   6
   1  -9   3 1307.52 194.107   2
  -1   9  -3 1210.23 205.139   3
  -1   9  -3 1233.88 180.212   7
  -1   9  -4 315.449 91.0307   7
   1  -9   4 421.013 117.215   2
  -1   9  -4 384.272 118.968   3
   1  -9   4 394.576 96.8247   8
  -1   9  -4 226.638 67.9193   6
   1  -9   5 362.792 92.3309   6
   1  -9   5 471.692 124.847   2
  -1   9  -5 497.709 135.479   3
  -1   9  -5 390.149 106.262   7
   1  -9   5 481.249 108.063   8
  -1   9  -5 349.648 90.0260   6
  -1   9  -6 555.642 125.134   7
   1  -9   6 398.852 118.300   2
  -1   9  -6 614.017 149.909   3
   1  -9   6 503.189 108.774   6
  -1   9  -7 1141.88 217.871   3
   1  -9   7 1278.49 213.901   2
   1  -9   7 841.047 147.929   6
  -1   9  -7 845.089 157.521   7
  -1   9  -8 37.6849 48.9819   7
  -1   9  -8-0.55242 33.7789   3
   1  -9   8 12.3812 35.2946   2
   1  -9   8 79.4727 50.2251   6
  -1   9  -9 176.798 79.3418   7
  -1   9  -9 90.8685 58.7320   3
   1  -9   9 142.075 68.1612   6
   1  -9   9 86.6831 84.2824   2
   1  -9  10-36.1884 68.7246   2
  -1   9 -10 58.4108 59.3327   7
   1  -9  10 55.3676 50.1016   6
  -1   9 -10-92.7469 87.1484   3
   1  -9  11 218.385 125.926   2
  -1   9 -11 350.526 108.920   7
  -1   9 -11 302.258 121.114   3
   1  -9  11 307.451 100.668   6
  -1   8  18 113.280 76.8886   4
  -1   8  18 40.9987 44.9731   6
   1  -8 -18 135.268 91.4709   8
  -1   8  17 209.486 101.237   7
   1  -8 -17-5.46682 46.2868   8
  -1   8  17 219.637 95.7613   4
  -1   8  17 143.497 102.082   6
  -1   8  16 128.138 67.0192   4
  -1   8  16 281.861 112.547   6
   1  -8 -16 101.967 84.2467   8
  -1   8  16 252.014 81.5403  11
  -1   8  16 205.822 98.2197   7
   1  -8 -15 6.68767 33.0148   8
  -1   8  15 20.4752 47.0780   6
  -1   8  15-3.58079 28.9495   4
  -1   8  15 27.0839 36.7367   7
  -1   8  14 74.0780 74.6335   6
  -1   8  14 83.6798 59.2840   7
   1  -8 -14 80.6797 49.7848   8
   1  -8 -14 33.1835 46.7369   1
  -1   8  14 77.3035 32.8990   4
  -1   8  13 146.490 81.2182   6
   1  -8 -13 160.468 84.9709   8
   1  -8 -13 205.449 95.4420   1
  -1   8  13 53.2976 45.7124   4
  -1   8  13 113.509 77.6402   7
   1  -8 -12 65.0388 56.4207   8
  -1   8  12 43.4304 54.5454   4
   1  -8 -12-49.7646 67.2056   2
  -1   8  12 52.1884 46.8877   7
   1  -8 -12 24.1214 51.3279   3
   1  -8 -11 98.5793 80.9745   2
   1  -8 -11 94.4451 53.0672   8
   1  -8 -11 122.320 65.0968   3
  -1   8  11 198.724 87.9807   7
  -1   8  10 13.5470 53.9902   7
   1  -8 -10 21.9073 36.5993   2
   1  -8 -10 33.9616 26.9203   3
  -1   8   9 1030.92 176.616   7
   1  -8  -9 927.312 161.711   3
   1  -8  -9 971.094 185.247   2
  -1   8   9 716.303 51.7935  10
  -1   8   8 1800.96 231.971   7
  -1   8   8 1757.43 107.847  10
   1  -8  -8 1630.55 208.242   3
   1  -8  -8 1750.51 227.629   2
  -1   8   7 1395.57 202.498   7
  -1   8   7 1373.62 110.390  10
   1  -8  -7 1390.69 191.026   3
   1  -8  -7 1282.18 183.609   2
   1  -8  -6 113.329 72.3454   3
  -1   8   6 86.9264 47.4650   7
   1  -8  -6 80.0690 57.6172   2
   1  -8  -5 610.717 134.614   3
   1  -8  -5 507.499 104.903   2
  -1   8   5 596.763 124.503   7
  -1   8   5 677.792 118.868   6
  -1   8   5 614.244 97.0911   9
   1  -8  -4 1135.80 164.803   2
  -1   8   4 1214.43 116.670   9
  -1   8   4 1182.34 147.981   6
  -1   8   4 1123.53 164.111   7
  -1   8   3 163.455 74.2477   2
   1  -8  -3 311.712 82.3612   2
  -1   8   3 262.439 50.1067   9
  -1   8   3 239.671 63.6119   6
  -1   8   3 316.110 89.9261   7
   1  -8  -3 325.947 84.1232   7
   1  -8  -2 4814.89 336.314   2
  -1   8   2 5224.28 160.435   9
  -1   8   2 4716.63 282.491   6
  -1   8   2 5065.92 342.966   7
  -1   8   2 5608.36 393.363   2
   1  -8  -2 4793.02 324.159   7
   1  -8  -1 106.913 50.3494   7
  -1   8   1 121.579 48.1486   6
  -1   8   1 128.016 74.5589   2
   1  -8  -1 85.6909 41.1548   8
  -1   8   1 85.9321 56.2521   7
   1  -8  -1 113.006 55.5192   2
  -1   8   0 1183.01 184.964   3
   1  -8   0 1224.19 171.650   2
  -1   8   0 1335.89 173.226   7
  -1   8   0 1208.05 139.482   6
  -1   8   0 1750.31 264.467   2
   1  -8   0 1049.25 145.489   8
  -1   8  -1 686.450 105.364   6
   1  -8   1 787.269 140.564   2
  -1   8  -1 653.255 118.154   7
   1  -8   1 605.630 111.054   8
  -1   8  -1 929.181 232.915   2
  -1   8  -1 678.161 140.249   3
  -1   8  -2 884.107 142.061   7
   1  -8   2 815.525 123.298   8
  -1   8  -2 822.191 119.015   6
  -1   8  -2 901.815 171.507   3
   1  -8   2 1057.97 167.926   2
  -1   8  -3 6.69261 37.4193   3
   1  -8   3 57.4102 27.6833   6
  -1   8  -3 91.6765 39.0560   6
   1  -8   3 55.2586 32.8636   8
  -1   8  -3 36.3848 39.8270   7
   1  -8   4 102.818 44.8368   8
   1  -8   4 66.3363 28.2431   6
  -1   8  -4 136.031 59.5986   3
   1  -8   4 48.0750 44.1387   2
  -1   8  -4 89.2636 38.7312   6
  -1   8  -4 41.2775 23.2367   7
  -1   8  -5 920.483 174.273   3
   1  -8   5 830.044 134.533   6
  -1   8  -5 885.918 134.895   6
   1  -8   5 960.427 139.966   8
   1  -8   5 1265.98 195.026   2
  -1   8  -5 951.723 152.528   7
  -1   8  -6 213.933 71.5953   7
   1  -8   6 88.1853 50.3188   8
  -1   8  -6 343.287 124.457   3
   1  -8   6 218.524 95.1600   2
   1  -8   6 119.045 52.1756   6
  -1   8  -6 177.429 66.5622   6
   1  -8   7 556.851 109.360   8
   1  -8   7 738.278 158.013   2
  -1   8  -7 689.529 126.390   6
  -1   8  -7 632.283 128.926   7
  -1   8  -7 551.919 140.618   3
   1  -8   7 684.359 123.479   6
   1  -8   8 68.8178 45.2430   6
   1  -8   8 37.2397 32.7962   2
  -1   8  -8 54.3388 47.7376   7
  -1   8  -8 23.7877 47.7541   3
  -1   8  -9 76.8320 50.0399   7
   1  -8   9-16.7667 46.8780   2
   1  -8   9 27.0433 32.5809   6
  -1   8  -9 68.9432 55.6349   3
  -1   8 -10-26.7575 52.4896   7
   1  -8  10 64.7684 37.5970   6
  -1   8 -10 109.849 81.1598   3
   1  -8  10-22.7582 54.1065   2
  -1   8 -11 28.4505 26.5589   7
   1  -8  11 47.9142 50.5169   6
   1  -8  11-32.3754 50.4129   2
  -1   8 -11-89.7839 90.2029   3
  -1   8 -12 90.0905 55.0301   7
  -1   8 -12 64.0933 59.7392   3
   1  -8  12-31.3842 54.2600   6
   1  -8  12-39.2123 55.7592   2
  -1   8 -13 88.0494 62.0086   7
   1  -8  13-3.27918 44.4260   6
   1  -8  13 64.0279 70.2351   2
  -1   8 -13 66.7575 35.3001   3
  -1   7  19 102.554 74.0211   6
  -1   7  19 98.7595 68.0107   4
   1  -7 -19 102.101 91.7290   8
   1  -7 -18-29.7497 71.4627   8
  -1   7  18-50.6952 72.5852   6
  -1   7  18 74.2010 52.4529   4
  -1   7  17 121.172 82.0383   6
  -1   7  17 174.740 99.3290   4
   1  -7 -17 82.2115 78.3185   8
  -1   7  16 215.657 87.4339   6
  -1   7  16 87.7109 38.1721  11
   1  -7 -16 198.859 93.8704   8
  -1   7  16 33.1144 27.0589   4
  -1   7  16 91.9599 80.1135   7
   1  -7 -15 203.515 102.326   8
  -1   7  15 189.697 90.1587   7
  -1   7  15 222.894 95.8505   6
  -1   7  15 281.968 102.373   4
  -1   7  14-113.608 88.7614   6
   1  -7 -14-6.58905 20.1165   1
   1  -7 -14 7.95660 39.9804   8
  -1   7  14 5.95126 40.3247   7
  -1   7  14-23.8994 39.9592   4
   1  -7 -13 320.723 105.010   1
   1  -7 -13 85.2768 44.3325   8
   1  -7 -13 111.212 38.1595   3
  -1   7  13 362.030 111.592   7
  -1   7  13 284.543 91.3862   4
  -1   7  13 182.016 76.8542   6
  -1   7  12 443.219 115.082   6
   1  -7 -12 377.596 92.3777   3
   1  -7 -12 554.561 153.577   1
  -1   7  12 362.704 112.123   7
   1  -7 -12 316.942 99.5375   8
  -1   7  12 447.086 111.769   4
  -1   7  11-3.80409 43.0716   7
  -1   7  11 17.8354 23.9192   4
   1  -7 -11-35.0007 64.7337   2
   1  -7 -11 28.1958 32.2721   8
   1  -7 -11 52.5419 42.5909   3
   1  -7 -10 48.8841 43.5003   3
  -1   7  10-9.50210 42.2757   7
   1  -7 -10 64.8445 51.0342   2
   1  -7  -9 2.06578 20.7604   3
  -1   7   9 50.2834 13.7204  10
   1  -7  -9 80.0190 48.7055   2
  -1   7   9 103.494 59.3630   7
   1  -7  -8 420.374 102.300   3
   1  -7  -8 469.116 117.400   2
  -1   7   8 491.871 51.8826  10
  -1   7   8 495.058 115.021   7
   1  -7  -7 135.751 70.0065   2
  -1   7   7 115.474 51.3160   7
  -1   7   7 85.7263 21.6951  10
   1  -7  -7 43.7549 34.2958   3
   1  -7  -6 160.313 62.3840   3
   1  -7  -6 196.464 66.4603   2
  -1   7   6 179.575 62.9483   7
  -1   7   6 376.490 95.2522   2
   1  -7  -6 273.477 82.4917   7
   1  -7  -5 295.501 82.1943   3
   1  -7  -5 399.402 88.7524   2
   1  -7  -5 333.674 87.4834   7
  -1   7   5 385.736 92.9790   2
  -1   7   5 348.356 93.2669   7
  -1   7   4-102.824 50.8887   2
   1  -7  -4 19.4406 33.0541   7
  -1   7   4-20.0668 16.0298   6
   1  -7  -4-61.3318 42.5433   3
   1  -7  -4 53.3735 40.6291   2
  -1   7   4-0.27144 31.0856   7
   1  -7  -3-32.5228 37.0386   7
   1  -7  -3 34.1950 33.2557   2
  -1   7   3-1.69975 26.3720   6
  -1   7   3 12.7294 14.8168   9
  -1   7   3 55.2893 43.8109   2
   1  -7  -3-7.55802 27.4892   3
  -1   7   3-6.51793 36.0931   7
  -1   7   2 5670.60 361.108   2
  -1   7   2 4838.95 171.953   9
   1  -7  -2 5302.98 352.540   3
  -1   7   2 5069.21 277.122   6
  -1   7   2 4782.64 312.243   7
   1  -7  -2 5024.03 313.092   7
   1  -7  -2 4843.06 308.592   2
   1  -7  -1-20.2973 48.7503   3
  -1   7   1-9.30385 24.4408   6
   1  -7  -1-17.4220 29.5074   7
  -1   7   1 28.2704 29.7438   3
  -1   7   1-32.3773 36.8902   7
   1  -7  -1 60.7456 47.3724   2
  -1   7   1-6.73587 25.4700   2
   1  -7   0 1642.12 164.367   8
   1  -7   0 2123.05 229.437   3
  -1   7   0 1868.75 164.890   6
  -1   7   0 1775.31 213.509   3
   1  -7   0 1836.78 186.735   7
  -1   7   0 1800.19 188.147   7
  -1   7   0 1999.53 261.741   2
   1  -7   0 2024.37 200.378   2
  -1   7  -1 1643.89 247.172   2
  -1   7  -1 1107.27 128.749   6
   1  -7   1 1108.40 151.148   2
   1  -7   1 916.482 122.648   8
  -1   7  -1 1371.19 183.862   3
  -1   7  -1 1163.87 151.119   7
   1  -7   2 3079.42 221.710   8
  -1   7  -2 3303.68 232.277   6
  -1   7  -2 3295.31 254.815   7
   1  -7   2 3849.65 288.636   2
  -1   7  -2 3674.58 314.641   3
   1  -7   2 3276.67 228.672   6
   1  -7   3 286.910 88.1939   2
  -1   7  -3 298.072 89.4119   3
   1  -7   3 236.685 62.7007   8
  -1   7  -3 261.348 66.9701   6
   1  -7   3 188.785 56.3687   6
  -1   7  -3 292.942 79.4178   7
   1  -7   4 306.176 89.1834   2
   1  -7   4 163.454 58.8142   6
  -1   7  -4 188.939 67.1576   7
  -1   7  -4 214.898 61.2068   6
   1  -7   4 236.399 62.6147   8
  -1   7  -4 226.572 84.2901   3
   1  -7   5 663.833 111.617   6
  -1   7  -5 705.693 123.689   7
   1  -7   5 978.471 166.374   2
  -1   7  -5 813.762 124.861   6
  -1   7  -5 831.361 154.910   3
   1  -7   5 698.605 112.519   8
   1  -7   6 735.021 113.851   8
  -1   7  -6 749.117 134.340   7
  -1   7  -6 612.133 139.083   3
   1  -7   6 635.810 116.818   6
  -1   7  -6 694.465 118.604   6
   1  -7   6 731.350 146.910   2
   1  -7   7 1868.15 189.408   8
  -1   7  -7 2200.68 266.740   3
   1  -7   7 2017.33 211.228   6
  -1   7  -7 2016.24 225.028   7
  -1   7  -7 1899.90 205.200   6
   1  -7   7 2349.72 282.382   2
   1  -7   8-84.4073 65.7595   2
   1  -7   8 56.3085 49.9768   6
   1  -7   8 0.68629 8.34559   9
   1  -7   8 19.7500 29.8756   8
  -1   7  -8 50.2626 47.5009   6
  -1   7  -8-11.7941 36.4233   7
  -1   7  -8 19.6366 42.9244   3
  -1   7  -9-15.1545 33.4487   8
  -1   7  -9 102.626 55.9652   3
   1  -7   9-10.6550 30.5338   6
   1  -7   9-37.0057 73.2849   2
   1  -7   9 7.40394 23.1229   8
   1  -7   9 16.0593 11.5737   9
  -1   7  -9 20.3218 39.7291   7
  -1   7 -10 58.6577 59.7669   3
   1  -7  10 96.5317 52.0119   6
   1  -7  10 35.3572 59.3092   2
  -1   7 -10 20.4642 20.4570   8
  -1   7 -10 110.753 65.0609   7
   1  -7  10 123.984 34.8151   9
   1  -7  11-2.82994 19.4905   9
   1  -7  11 4.57923 47.1926   6
  -1   7 -11-53.3575 69.9800   3
  -1   7 -11 60.6424 48.2720   8
   1  -7  11-77.4123 66.6319   2
  -1   7 -12 39.8858 41.0205   3
   1  -7  12-8.92492 35.1974   6
  -1   7 -12-11.5602 32.2705   8
  -1   7 -13 175.205 114.953   3
   1  -7  13 209.829 155.516   2
  -1   7 -13 174.161 64.1981   8
   1  -7  13 129.054 61.3616   6
  -1   7 -14-2.01462 57.1694   8
   1  -7  14 124.511 134.383   2
  -1   7 -14 6.26258 50.7949   3
   1  -7  14 41.1194 44.5145   6
  -1   7 -15 55.1276 65.4162   3
   1  -7  15 8.62960 96.7692   2
   1  -7  15 92.3864 55.1020   6
   1  -6 -19 21.7689 52.3518   8
  -1   6  19 158.549 78.3492   6
  -1   6  19 136.184 61.7059   4
   1  -6 -18 44.6404 30.9443   8
  -1   6  18 194.154 100.811   6
  -1   6  18 67.1625 36.3296   4
  -1   6  17 291.521 102.936   4
  -1   6  17 312.815 113.671   6
   1  -6 -17 207.707 106.108   8
  -1   6  16 41.8622 18.3026  11
  -1   6  16 121.247 80.2593   4
  -1   6  16 211.405 96.6084   6
   1  -6 -16 27.1034 23.8427   3
   1  -6 -16 75.5525 36.9482   8
  -1   6  15-85.9748 72.2402   4
  -1   6  15-12.0668 21.8967  11
  -1   6  15-42.0290 67.5457   7
   1  -6 -15 27.5499 25.2640   3
  -1   6  15 57.4088 59.6215   6
   1  -6 -15 13.9222 32.7504   8
  -1   6  14 121.489 65.5903   4
  -1   6  14 116.697 53.2818   6
   1  -6 -14 66.5157 38.6297   3
  -1   6  14 1.12109 43.4618   7
   1  -6 -14 81.8461 46.6445   8
  -1   6  13 2304.83 293.463   7
   1  -6 -13 1796.79 174.368   3
  -1   6  13 2149.18 267.703   6
  -1   6  13 2284.13 256.942   4
   1  -6 -13 2270.03 266.607   8
   1  -6 -13 3077.50 239.382   1
  -1   6  12 863.774 168.453   7
  -1   6  12 731.966 148.085   6
   1  -6 -12 781.842 151.072   8
   1  -6 -12 1086.66 164.704   1
   1  -6 -12 600.287 108.100   3
  -1   6  12 726.380 137.851   4
   1  -6 -11 156.652 67.3843   8
  -1   6  11 110.380 56.8690   7
  -1   6  11 92.9363 41.3076   4
   1  -6 -11 131.298 74.3704   1
   1  -6 -11 191.263 54.9768   3
   1  -6 -10 462.133 120.309   2
  -1   6  10 387.591 111.260   7
   1  -6 -10 366.271 103.856   8
  -1   6  10 374.426 88.4509   4
   1  -6 -10 406.037 84.6931   3
  -1   6   9 114.605 72.3314   7
   1  -6  -9 78.6183 40.7705   3
   1  -6  -9 8.31974 44.4598   2
   1  -6  -8 219.985 65.8211   3
   1  -6  -8 324.296 86.5092   7
  -1   6   8 225.846 34.8606  10
  -1   6   8 301.704 86.1880   2
   1  -6  -8 245.316 78.9343   2
  -1   6   8 210.777 82.5454   7
   1  -6  -7 245.039 79.0347   2
  -1   6   7 257.319 38.0522  10
   1  -6  -7 259.775 66.9579   3
  -1   6   7 313.462 80.5310   2
   1  -6  -7 260.993 75.8535   7
  -1   6   7 174.149 64.5888   7
  -1   6   6 521.043 60.8180  10
  -1   6   6 489.393 102.243   7
   1  -6  -6 498.992 101.655   7
  -1   6   6 614.525 109.251   2
   1  -6  -6 545.454 103.600   2
   1  -6  -6 470.832 92.6769   3
   1  -6  -5 1327.80 163.153   3
   1  -6  -5 1459.49 167.984   7
  -1   6   5 1433.35 168.715   2
   1  -6  -5 1304.50 157.257   2
  -1   6   5 1422.73 169.308   7
   1  -6  -4 25.4069 29.2170   7
  -1   6   4 2.63348 22.0336   2
   1  -6  -4 2.10109 22.7365   2
  -1   6   4-28.3752 32.8561   7
   1  -6  -4 31.7344 27.3259   3
   1  -6  -3 2571.88 212.921   7
   1  -6  -3 2675.95 213.386   2
   1  -6  -3 2695.31 224.248   3
  -1   6   3 2477.32 215.086   7
  -1   6   3 2831.64 234.614   2
  -1   6   3 2400.43 185.503   6
  -1   6   2 13607.5 508.499   2
   1  -6  -2 13277.8 506.651   3
  -1   6   2 11990.4 406.639   6
   1  -6  -2 12489.6 460.989   7
  -1   6   2 12517.8 468.263   7
   1  -6  -2 12381.7 451.806   2
  -1   6   2 12085.3 479.095   3
  -1   6   1 9534.03 191.744   9
  -1   6   1 9914.32 367.151   6
  -1   6   1 9776.13 407.773   7
   1  -6  -1 10683.0 459.403   3
  -1   6   1 10159.2 450.120   3
  -1   6   1 11205.6 462.609   2
   1  -6  -1 9970.46 404.078   2
   1  -6  -1 9809.15 404.987   7
   1  -6   0 14.0864 15.7855   7
   1  -6   0 38.4254 35.9918   3
  -1   6   0-13.3171 36.0157   7
  -1   6   0-30.0389 42.6691   2
  -1   6   0-17.7389 38.3597   3
  -1   6   0-7.05402 21.4140   6
   1  -6   0-1.55322 22.6548   2
   1  -6   1 4925.17 253.998   8
  -1   6  -1 5282.38 339.584   3
  -1   6  -1 5231.86 298.329   7
  -1   6  -1 5335.90 267.252   6
   1  -6   1 5995.42 321.251   2
  -1   6  -2 8180.41 339.998   6
  -1   6  -2 8514.23 383.283   7
   1  -6   2 8041.74 324.765   8
   1  -6   2 10058.8 437.151   2
  -1   6  -2 8699.49 447.682   3
   1  -6   2 8117.42 339.373   6
   1  -6   3 68.6698 42.1199   2
   1  -6   3 67.3214 35.1836   6
  -1   6  -3 13.5907 27.6624   3
  -1   6  -3 32.7359 34.4262   6
  -1   6  -3 55.2422 36.6910   7
   1  -6   3 8.73765 19.0049   8
  -1   6  -4 2716.24 226.667   7
  -1   6  -4 2695.11 207.655   6
   1  -6   4 3372.21 269.537   2
  -1   6  -4 2872.87 268.684   3
   1  -6   4 2408.65 184.331   8
  -1   6  -4 2828.41 254.528   4
   1  -6   4 2495.17 199.471   6
   1  -6   4 2501.05 246.850   3
  -1   6  -5 581.836 99.8768   6
  -1   6  -5 601.513 120.666   3
  -1   6  -5 569.340 107.003   7
   1  -6   5 531.525 95.6179   6
   1  -6   5 831.628 143.825   2
   1  -6   5 514.468 87.8864   8
  -1   6  -6 778.471 120.078   6
  -1   6  -6 708.562 144.612   3
   1  -6   6 644.162 100.805   8
   1  -6   6 968.154 160.875   2
   1  -6   6 723.568 55.2209   9
   1  -6   6 662.015 116.669   6
  -1   6  -6 704.958 123.427   7
   1  -6   7 1505.50 232.746   2
  -1   6  -7 958.677 124.911   8
   1  -6   7 1021.03 131.469   8
   1  -6   7 1097.72 87.9488   9
   1  -6   7 984.773 139.576   6
  -1   6  -7 1018.27 174.839   3
  -1   6  -7 1214.01 165.052   7
  -1   6  -7 1027.35 147.831   6
   1  -6   8 14.4338 30.3903   6
  -1   6  -8-22.1417 38.2974   8
   1  -6   8-20.3283 37.5253   8
  -1   6  -8 40.8542 32.9356   3
  -1   6  -8 124.389 75.1004   6
   1  -6   8 45.2078 47.9929   2
   1  -6   8 37.7645 18.7377   9
   1  -6   9 22.8545 25.9397   6
   1  -6   9 16.6414 56.4352   2
  -1   6  -9 58.8641 38.8997   8
  -1   6  -9-6.61582 52.5445   3
   1  -6   9-24.8946 22.1976   9
   1  -6   9 1.57369 17.0378   8
   1  -6  10 43.7304 31.4457   6
   1  -6  10 114.314 90.2527   2
  -1   6 -10-3.74574 18.6358   8
   1  -6  10-1.17391 22.4986   9
   1  -6  10 8.83198 24.3389   8
  -1   6 -10 13.4745 52.3958   3
   1  -6  11 68.7576 74.5250   2
   1  -6  11 100.465 42.3682   9
   1  -6  11 93.7415 56.9644   6
  -1   6 -11 116.446 53.6268   8
   1  -6  11 113.888 52.2177   8
  -1   6 -11 95.5065 67.1786   3
   1  -6  12 127.091 67.6292   6
  -1   6 -12 36.2029 48.1233   3
  -1   6 -12 9.63270 32.6385   8
   1  -6  12 38.8806 22.2608   9
   1  -6  13-19.6176 38.0777   9
  -1   6 -13 40.6200 39.2454   8
  -1   6 -13 29.7929 32.1355   3
   1  -6  13 37.3544 41.0419   6
   1  -6  14 267.855 71.4188   9
  -1   6 -14 207.669 90.5172   3
  -1   6 -14 195.089 72.1035   8
   1  -6  14 248.837 89.6164   6
  -1   6 -15 56.1909 23.2473   8
   1  -6  15 16.9914 38.5804   6
  -1   6 -15 1.07637 52.8750   3
  -1   6 -16 281.356 95.9801   8
  -1   6 -16 390.612 129.122   3
   1  -6  16 336.377 118.282   6
   1  -5 -20 463.681 155.059   8
  -1   5  20 327.885 146.311   6
  -1   5  20 380.273 120.629   4
  -1   5  19 812.701 175.789   4
  -1   5  19 800.743 196.627   6
   1  -5 -19 568.142 168.453   8
  -1   5  18 456.549 150.600   6
   1  -5 -18 349.582 133.076   8
   1  -5 -18 373.734 88.7343   5
  -1   5  18 281.779 98.0016   4
   1  -5 -17 879.763 137.188   5
  -1   5  17 939.381 180.146   4
   1  -5 -17 622.587 153.723   8
  -1   5  17 887.900 192.031   6
   1  -5 -16 285.639 113.626   8
  -1   5  16 218.026 47.6856  11
  -1   5  16 217.682 83.0958   4
  -1   5  16 328.285 122.812   6
   1  -5 -16 129.303 48.0922   3
  -1   5  15 65.9938 35.5854  11
  -1   5  15-17.9533 52.3353   6
   1  -5 -15 24.0406 13.8751  10
   1  -5 -15-22.7055 14.4358   3
   1  -5 -15 0.21659 30.2733   8
  -1   5  15 53.2643 55.4582   4
  -1   5  14 791.751 152.827   4
   1  -5 -14 467.001 81.3125   3
  -1   5  14 710.360 96.5508  11
   1  -5 -14 578.529 137.812   8
   1  -5 -14 676.380 72.9719  10
  -1   5  14 672.893 148.172   6
  -1   5  14 542.729 136.414   7
   1  -5 -13 3.20812 33.5705   8
  -1   5  13 53.4255 46.5787   7
  -1   5  13 156.179 74.1828   6
  -1   5  13 189.721 76.1495   4
  -1   5  12 9548.63 488.722   4
   1  -5 -12 9890.64 527.884   8
  -1   5  12 10151.7 544.799   7
  -1   5  12 10612.4 556.186   6
   1  -5 -11 1543.62 200.954   8
  -1   5  11 1550.81 207.801   7
  -1   5  11 1474.74 181.924   4
  -1   5  10-27.3087 41.0030   4
   1  -5 -10-12.1228 22.6029   3
   1  -5 -10 16.7539 25.3117   8
   1  -5 -10 3.80199 22.9670   1
  -1   5  10 17.9841 35.3385   7
   1  -5  -9 4755.57 263.189   3
   1  -5  -9 5091.90 363.306   2
   1  -5  -9 4817.52 333.793   8
  -1   5   9 5926.51 360.827   2
  -1   5   9 5051.58 345.774   7
   1  -5  -9 5438.80 357.718   7
  -1   5   9 5191.92 321.959   4
   1  -5  -8 174.667 54.0097   3
  -1   5   8 52.7752 26.6570   7
   1  -5  -8 176.391 64.6560   7
  -1   5   8 56.8191 37.8940   2
   1  -5  -8 74.3918 56.6998   2
  -1   5   8 113.143 25.9668  10
  -1   5   7 5.84825 9.76937  10
  -1   5   7 10.5064 26.3041   7
   1  -5  -7-5.40450 27.6035   2
   1  -5  -7-6.52355 18.5744   3
  -1   5   7 41.3694 40.1962   2
   1  -5  -6 7669.33 379.683   2
  -1   5   6 8014.29 368.026   2
   1  -5  -6 7766.96 325.611   3
  -1   5   6 7321.19 375.342   7
  -1   5   6 7090.21 205.995  10
  -1   5   5 6666.98 345.787   7
   1  -5  -5 7023.54 339.021   2
   1  -5  -5 6222.81 310.046   3
  -1   5   5 6904.87 329.590   2
  -1   5   4 179.706 55.8120   7
   1  -5  -4 216.871 58.3448   3
   1  -5  -4 194.324 55.3707   2
  -1   5   4 194.879 55.8224   2
   1  -5  -4 114.230 42.8297   7
   1  -5  -3 720.776 102.172   2
   1  -5  -3 722.229 108.508   3
  -1   5   3 724.841 101.362   2
  -1   5   3 622.807 103.412   7
   1  -5  -3 623.194 96.5374   7
   1  -5  -2 1064.89 123.687   7
   1  -5  -2 1207.33 140.128   3
  -1   5   2 1335.75 141.339   2
  -1   5   2 1216.12 122.218   6
  -1   5   2 1243.97 138.647   7
  -1   5   2 1072.42 131.183   3
   1  -5  -2 1064.89 119.768   2
   1  -5  -1 5941.17 280.585   2
  -1   5   1 6023.79 317.187   3
  -1   5   1 5616.94 285.082   7
   1  -5  -1 5846.57 288.633   7
  -1   5   1 5963.01 300.093   2
  -1   5   1 5625.88 257.414   6
   1  -5  -1 5673.46 306.856   3
   1  -5   0 1898.75 158.216   2
  -1   5   0 1778.32 143.306   6
   1  -5   0 1684.65 155.113   7
  -1   5   0 1716.92 158.072   7
  -1   5   0 2315.56 188.576   2
  -1   5   0 1809.49 176.176   3
   1  -5   1 394.420 77.5846   2
  -1   5  -1 275.665 58.9180   6
  -1   5  -1 335.660 80.5135   3
   1  -5   1 374.590 69.7599   6
  -1   5  -1 391.135 75.6521   7
   1  -5   1 307.011 55.8309   8
  -1   5  -1 375.879 103.795   2
   1  -5   2 9661.80 395.058   2
   1  -5   2 8336.75 323.525   6
   1  -5   2 8183.96 294.998   8
  -1   5  -2 8702.84 329.003   6
  -1   5  -2 8778.42 363.294   7
  -1   5  -2 9098.05 417.053   3
  -1   5  -3 23.9686 28.2850   3
  -1   5  -3 64.1932 36.5627   6
   1  -5   3 103.932 46.9124   2
  -1   5  -3 62.1408 42.9131   7
   1  -5   3 80.9106 37.2923   8
   1  -5   3 50.3991 22.8315   6
  -1   5  -4 2133.78 177.955   6
   1  -5   4 2298.37 181.405   6
   1  -5   4 2322.61 236.737   2
  -1   5  -4 2297.07 219.722   3
   1  -5   4 2338.21 162.646   8
  -1   5  -4 2262.92 194.813   7
  -1   5  -5 2359.79 197.007   6
   1  -5   5 2483.66 197.807   6
   1  -5   5 2428.60 282.164   2
   1  -5   5 2382.31 169.026   8
  -1   5  -5 2608.27 235.135   4
  -1   5  -5 2377.67 167.355   8
   1  -5   5 2372.31 105.006   9
  -1   5  -5 2496.76 211.186   7
  -1   5  -5 2242.09 226.846   3
  -1   5  -6 588.942 116.915   4
   1  -5   6 469.934 104.001   3
   1  -5   6 501.228 59.0067   9
   1  -5   6 524.058 83.6895   8
   1  -5   6 490.228 96.7992   6
  -1   5  -6 571.315 100.579   6
   1  -5   6 392.030 134.005   2
  -1   5  -6 607.427 121.138   3
  -1   5  -6 537.940 83.5579   8
  -1   5  -7 2800.70 265.973   3
  -1   5  -7 2678.68 228.917   6
   1  -5   7 2878.22 264.503   3
   1  -5   7 2688.78 198.117   8
   1  -5   7 2712.53 228.868   6
   1  -5   7 2870.73 163.010   9
  -1   5  -7 2845.55 201.945   8
   1  -5   8 1377.80 123.034   9
  -1   5  -8 1238.42 139.675   8
  -1   5  -8 1315.00 165.384   6
   1  -5   8 1508.70 269.886   2
   1  -5   8 1362.35 168.973   6
   1  -5   8 1237.86 140.708   8
  -1   5  -8 1403.00 190.541   3
  -1   5  -9 101.874 65.8806   3
   1  -5   9 94.0282 40.9756   8
   1  -5   9 47.9704 38.9022   6
  -1   5  -9 45.3764 31.8050   6
  -1   5  -9 90.9557 40.9339   8
  -1   5 -10 227.331 86.7407   3
   1  -5  10 198.285 57.7057   8
  -1   5 -10 122.301 45.2482   8
   1  -5  10 187.089 76.9017   6
  -1   5 -11 1.69821 32.3008   8
  -1   5 -11-0.78140 40.5940   3
   1  -5  11-25.7598 44.3772   6
   1  -5  11 1.57522 29.6033   8
  -1   5 -12 273.469 104.585   3
   1  -5  12 270.680 36.8630   5
  -1   5 -12 277.578 79.5144   8
   1  -5  12 144.715 63.8281   6
   1  -5  12 357.803 88.2255   8
  -1   5 -13 742.974 136.228   8
  -1   5 -13 1209.02 201.234   3
   1  -5  13 797.440 159.336   6
   1  -5  14 7.16917 35.6473   9
  -1   5 -14 42.2830 45.5833   8
  -1   5 -14 110.545 72.0416   3
   1  -5  14 82.0626 60.1035   6
  -1   5 -15 346.374 99.2877   8
   1  -5  15 269.181 105.198   6
  -1   5 -15 165.353 70.2236   3
   1  -5  15 301.476 96.3824   9
  -1   5 -16-40.8456 30.2025   8
   1  -5  16-83.8507 72.5216   9
  -1   5 -16-81.7476 77.9725   3
   1  -5  16-46.4763 51.5862   6
   1  -5  17 32.8569 50.0598   9
   1  -5  17-21.3470 41.0680   6
  -1   5 -17-38.8689 59.1366   8
  -1   5 -17 26.9419 50.6576   3
   1  -4 -20 78.5783 59.6075   8
  -1   4  20 186.733 109.124   6
  -1   4  20 190.625 98.6056   4
   1  -4 -19 131.827 108.023   8
  -1   4  19 215.623 98.0994   4
  -1   4  19 95.1210 82.5184   6
  -1   4  18 269.114 97.7242   4
  -1   4  18 258.313 108.662   6
   1  -4 -18 235.933 101.090   8
   1  -4 -17 345.660 80.2466   5
   1  -4 -17 205.210 98.9259   8
  -1   4  17 306.868 130.076   6
   1  -4 -17 250.239 62.2824  10
  -1   4  17 257.594 112.528   4
   1  -4 -16 245.529 66.2006   5
  -1   4  16 259.570 90.6654   6
   1  -4 -16 265.706 62.9401  10
   1  -4 -16 254.194 95.9666   8
  -1   4  16 246.239 89.6245   4
   1  -4 -16 276.292 57.8591   3
   1  -4 -15 0.58265 12.4127  10
   1  -4 -15 29.3574 19.4525   3
  -1   4  15 146.083 85.5528   6
   1  -4 -15 38.4732 55.2704   8
  -1   4  15 32.2391 19.1515  11
  -1   4  15 16.2443 45.8882   4
   1  -4 -14 2749.03 178.841  10
  -1   4  14 2572.59 293.071   6
  -1   4  14 2472.60 152.408  11
   1  -4 -14 1539.76 145.847   3
   1  -4 -14 2081.99 253.785   8
  -1   4  14 2395.07 257.035   4
   1  -4 -13 30.7687 17.7720  10
   1  -4 -13 60.7729 42.2111   3
   1  -4 -13 14.8416 26.7057   8
  -1   4  13 121.179 75.2267   6
  -1   4  13 51.7430 28.6711   4
  -1   4  13 18.9824 35.4799   7
   1  -4 -12 1871.46 224.128   8
   1  -4 -12 2065.57 139.193  10
   1  -4 -12 1538.35 133.194   3
  -1   4  12 2063.81 240.933   6
  -1   4  12 1793.90 209.586   4
  -1   4  12 2134.09 245.665   7
   1  -4 -11 16029.3 629.221   8
  -1   4  11 15795.1 594.482   4
  -1   4  11 16604.7 655.121   7
  -1   4  11 15748.4 642.121   6
   1  -4 -11 16522.4 370.671  10
   1  -4 -10-25.8628 23.2746  10
   1  -4 -10 12.5524 29.4333   7
  -1   4  10 40.2836 51.6332   7
   1  -4 -10-7.15021 31.3191   1
  -1   4  10-4.32926 29.3621   4
  -1   4  10 56.9705 48.5951   2
   1  -4 -10 53.5146 31.8851   8
  -1   4   9 16006.7 584.297   2
   1  -4  -9 13777.2 536.741   8
   1  -4  -9 13860.0 296.385  10
  -1   4   9 14234.3 566.063   7
  -1   4   9 14169.5 513.304   4
  -1   4   8 3323.82 249.700   2
  -1   4   8 3082.06 249.803   7
  -1   4   8 2878.10 134.484  10
   1  -4  -8 2755.51 230.451   8
  -1   4   8 3051.99 227.546   4
  -1   4   7 3181.86 245.418   7
   1  -4  -7 3292.55 256.618   2
  -1   4   7 3048.31 132.900  10
   1  -4  -7 3487.17 186.431   3
   1  -4  -7 3402.46 241.506   8
  -1   4   7 3519.90 241.138   2
   1  -4  -6 8776.07 386.787   2
   1  -4  -6 8079.51 293.378   3
  -1   4   6 7931.37 209.389  10
  -1   4   6 8051.79 372.326   7
  -1   4   6 8240.68 360.119   2
   1  -4  -5 1288.53 117.571   3
  -1   4   5 1289.06 85.2163  10
  -1   4   5 1433.39 151.569   7
   1  -4  -5 1425.35 147.457   2
  -1   4   5 1280.32 133.943   2
  -1   4   4 4913.91 269.438   7
   1  -4  -4 5195.19 261.419   2
   1  -4  -4 5347.80 244.323   3
  -1   4   4 5217.09 257.877   2
  -1   4   3 3029.53 202.275   7
   1  -4  -3 3113.19 191.941   3
   1  -4  -3 3082.03 191.209   2
  -1   4   3 3332.54 194.905   2
  -1   4   2 1299.53 126.900   3
   1  -4  -2 1133.77 119.896   3
  -1   4   2 1302.42 122.609   2
  -1   4   2 1182.92 123.451   7
   1  -4  -2 1346.96 119.516   2
  -1   4   2 1331.60 119.499   6
   1  -4  -1 1954.80 151.446   7
  -1   4   1 1915.60 153.473   7
  -1   4   1 2080.22 163.933   3
   1  -4  -1 2024.50 161.652   3
  -1   4   1 1776.63 135.439   6
   1  -4  -1 1988.94 145.029   2
  -1   4   1 2218.80 160.965   2
  -1   4   0 1887.33 158.970   2
   1  -4   0 1879.09 141.590   2
  -1   4   0 1841.95 134.881   6
   1  -4   0 2017.02 154.049   7
  -1   4   0 1941.94 167.630   3
  -1   4   0 1919.61 152.480   7
  -1   4  -1 6132.20 249.773   6
   1  -4   1 7604.40 293.722   2
   1  -4   1 6308.47 255.442   6
   1  -4   1 6196.37 222.888   8
  -1   4  -1 6481.71 281.390   7
  -1   4  -1 6757.87 316.416   3
  -1   4  -2 2485.09 194.572   3
  -1   4  -2 2462.18 177.232   7
   1  -4   2 2198.88 133.304   8
   1  -4   2 2810.32 188.682   2
   1  -4   2 2392.18 163.652   6
  -1   4  -2 2296.98 160.204   6
  -1   4  -3 1379.96 127.764   6
   1  -4   3 1618.64 159.400   2
   1  -4   3 1214.27 101.539   8
  -1   4  -3 1357.14 150.775   3
   1  -4   3 1192.89 119.628   6
  -1   4  -3 1381.03 134.444   7
   1  -4   4 778.392 84.3119   8
  -1   4  -4 714.238 116.275   3
   1  -4   4 785.670 104.555   6
  -1   4  -4 773.843 83.2805   8
   1  -4   4 1270.32 161.600   2
  -1   4  -4 682.176 97.1871   6
   1  -4   4 746.057 56.9854   9
   1  -4   5 929.238 116.563   6
  -1   4  -5 886.276 130.373   3
   1  -4   5 957.386 96.6939   8
  -1   4  -5 862.465 112.727   6
  -1   4  -5 895.496 93.9460   8
   1  -4   5 849.790 194.335   2
   1  -4   5 914.053 75.9480   9
   1  -4   6 165.563 40.6048   9
  -1   4  -6 155.761 55.5299   3
  -1   4  -6 176.246 57.2410   4
  -1   4  -6 144.206 36.3560   8
  -1   4  -6 166.504 49.0562   6
   1  -4   6 190.058 46.0484   8
   1  -4   6 152.887 51.5067   6
   1  -4   6 201.580 59.5755   3
  -1   4  -7 1.84481 31.5886   4
   1  -4   7 40.9173 41.5150   6
  -1   4  -7-28.0499 34.2799   6
  -1   4  -7 3.74534 29.9491   3
  -1   4  -7-3.77242 21.0305   8
   1  -4   7 28.9311 22.5115   8
   1  -4   7 40.6890 38.2267   3
  -1   4  -8 724.591 119.046   6
  -1   4  -8 1018.71 150.162   4
   1  -4   8 795.583 108.503   8
  -1   4  -8 720.279 100.002   8
   1  -4   8 845.381 130.624   6
  -1   4  -8 723.720 130.461   3
   1  -4   8 729.004 130.504   3
   1  -4   9 873.037 137.326   6
  -1   4  -9 842.287 145.326   3
  -1   4  -9 817.813 135.782   6
   1  -4   9 831.637 113.795   8
   1  -4   9 851.585 141.071   3
  -1   4  -9 691.360 104.956   8
  -1   4 -10 848.660 150.523   3
  -1   4 -10 730.372 113.712   8
  -1   4 -10 785.210 136.108   6
   1  -4  10 716.960 113.847   8
   1  -4  10 798.381 140.409   6
   1  -4  11 100.071 51.6965   6
  -1   4 -11-4.42998 19.9477   8
   1  -4  11 54.8765 32.5601   8
   1  -4  11 61.2666 14.6233   5
  -1   4 -11-30.4175 67.0098   3
  -1   4 -12-30.8208 48.0751   8
   1  -4  12-31.9595 31.3018   8
   1  -4  12 14.1721 31.4690   6
  -1   4 -12 5.26307 35.5464   3
  -1   4 -13 173.824 65.8091   8
   1  -4  13 9.42426 20.7914   8
   1  -4  13 98.8250 60.3501   6
  -1   4 -13 99.3515 61.9301   3
   1  -4  14 455.594 123.809   6
  -1   4 -14 634.645 133.557   8
  -1   4 -14 539.621 132.137   3
   1  -4  15 286.366 114.924   6
  -1   4 -15 127.659 58.7870   8
  -1   4 -15 247.149 101.824   3
  -1   4 -16 470.497 139.218   3
   1  -4  16 435.403 136.698   6
  -1   4 -16 605.206 136.432   8
  -1   4 -17 7.72424 55.6816   3
   1  -4  17-15.7688 36.6213   9
  -1   4 -17 27.5358 36.6463   8
   1  -4  17 45.4477 45.9488   6
  -1   4 -18 61.5615 71.4815   3
   1  -4  18 154.430 102.325   6
   1  -4  18 229.004 99.4454   9
  -1   4 -18 198.052 71.6987   8
  -1   3  20-186.120 95.0955   4
   1  -3 -20-53.4309 78.6113   8
  -1   3  20-23.1792 74.2294   6
   1  -3 -19 6.70884 48.9707   8
  -1   3  19 16.2185 56.8512   4
  -1   3  19-32.0011 53.7887   6
  -1   3  18 523.819 148.297   6
  -1   3  18 432.474 128.391   4
   1  -3 -18 442.305 137.693   8
   1  -3 -18 675.075 123.304  10
   1  -3 -17 1140.03 151.138  10
  -1   3  17 1304.21 211.316   4
  -1   3  17 1271.19 224.254   6
   1  -3 -17 1196.09 133.476   5
   1  -3 -17 1027.26 204.081   8
  -1   3  16-6.90231 50.4027   4
   1  -3 -16 33.2598 17.2196   3
   1  -3 -16 43.4691 30.7028  10
  -1   3  16 29.3054 61.2287   6
   1  -3 -16 80.3067 60.8260   8
   1  -3 -16 88.8911 35.3258   5
   1  -3 -15 1220.36 112.340   3
   1  -3 -15 1209.63 145.040  10
  -1   3  15 1341.93 219.297   6
   1  -3 -15 1152.24 193.569   8
   1  -3 -15 1272.14 139.558   5
  -1   3  15 987.885 167.642   4
  -1   3  14 939.444 181.002   6
   1  -3 -14 784.908 110.834  10
   1  -3 -14 872.689 113.729   5
  -1   3  14 736.221 146.166   4
   1  -3 -14 819.945 162.407   8
   1  -3 -14 753.215 85.6309   3
  -1   3  13 1.85850 43.7576   6
  -1   3  13 39.9105 51.8273   4
  -1   3  13-4.45508 12.5421  11
   1  -3 -13 14.2799 30.8843   8
   1  -3 -13 15.0132 20.9824  10
   1  -3 -13-4.51933 17.1672   3
   1  -3 -13 19.3538 27.2988   5
  -1   3  12 552.338 123.124   7
   1  -3 -12 587.425 123.601   8
   1  -3 -12 458.959 65.8773   3
  -1   3  12 588.312 129.892   6
   1  -3 -12 578.930 84.7479  10
  -1   3  12 571.133 116.587   4
  -1   3  12 546.922 64.3441  11
  -1   3  11-20.8421 27.5597   7
  -1   3  11 13.7823 31.6021   6
   1  -3 -11-10.0118 32.5924   7
   1  -3 -11 19.0769 20.0447  10
   1  -3 -11-0.14498 40.1595   8
  -1   3  11 32.8104 40.5945   2
   1  -3 -11 1.02174 11.8697   3
  -1   3  11 92.4554 55.7365   4
  -1   3  10 38.2027 37.4295   4
  -1   3  10 60.3971 55.8613   6
  -1   3  10 77.4143 49.0791   2
   1  -3 -10 59.6877 21.9087  10
  -1   3  10 37.3009 39.1423   7
   1  -3 -10 74.3836 44.9944   8
   1  -3 -10 60.9901 45.1008   7
   1  -3 -10 52.4924 25.0922   3
   1  -3  -9 11525.5 310.903  10
  -1   3   9 11551.5 485.307   7
   1  -3  -9 11398.4 472.393   8
  -1   3   9 11665.2 459.529   4
   1  -3  -8 10580.6 435.985   8
   1  -3  -8 10544.4 276.565  10
  -1   3   8 10611.7 412.799   4
   1  -3  -8 9074.86 361.782   1
  -1   3   8 10404.2 438.581   7
  -1   3   7 27194.8 671.072   7
   1  -3  -7 26107.2 406.248  10
   1  -3  -7 26056.5 644.989   8
  -1   3   7 25534.9 614.209   4
  -1   3   7 24878.9 417.173  10
  -1   3   6 9571.43 384.913   7
   1  -3  -6 9649.43 233.343  10
   1  -3  -6 10201.6 400.952   2
   1  -3  -6 9341.09 364.096   8
  -1   3   6 9391.28 237.140  10
   1  -3  -6 9657.71 260.758   3
  -1   3   5 19420.9 496.961   2
  -1   3   5 19405.1 323.455  10
  -1   3   5 19308.3 518.020   7
   1  -3  -5 19388.0 495.334   8
   1  -3  -5 20881.3 533.576   2
   1  -3  -5 19909.0 379.840   3
  -1   3   4 6459.56 188.524  10
   1  -3  -4 7672.35 295.881   2
   1  -3  -4 7226.86 234.421   3
  -1   3   4 6703.31 289.471   7
  -1   3   4 6882.22 275.983   2
   1  -3  -3 6604.95 254.125   2
  -1   3   3 5968.07 263.212   7
   1  -3  -3 6692.36 232.391   3
  -1   3   3 6114.76 224.921   3
  -1   3   3 6666.98 247.328   2
   1  -3  -2 3811.28 179.444   2
   1  -3  -2 3908.25 184.833   3
  -1   3   2 3738.83 183.186   3
  -1   3   2 3632.22 195.083   7
  -1   3   2 3785.14 177.095   2
   1  -3  -1 15942.6 351.577   2
  -1   3   1 17260.2 369.712   2
  -1   3   1 15294.2 366.770   6
   1  -3  -1 16165.5 384.966   3
  -1   3   1 15173.6 392.806   3
  -1   3   1 15869.8 394.749   7
  -1   3   0 657.631 89.5274   3
   1  -3   0 665.174 78.4388   6
  -1   3   0 781.977 82.3456   2
  -1   3   0 661.254 83.9862   7
   1  -3   0 643.830 72.7167   2
  -1   3   0 726.775 77.0794   6
   1  -3   1 731.986 80.2963   6
  -1   3  -1 804.376 95.3115   3
  -1   3  -1 788.261 83.3556   6
  -1   3  -1 1107.49 119.665   2
   1  -3   1 739.371 63.9718   8
   1  -3   1 831.472 91.0789   2
  -1   3  -1 772.384 89.9470   7
   1  -3   2 5582.75 232.544   2
  -1   3  -2 4530.24 221.238   7
  -1   3  -2 4225.13 235.467   3
  -1   3  -2 4337.93 203.480   6
   1  -3   2 4323.69 205.108   6
   1  -3   2 4335.31 155.895   8
   1  -3   3 16199.4 413.029   6
   1  -3   3 16566.6 319.793   8
  -1   3  -3 16672.3 422.423   6
  -1   3  -3 17060.5 476.999   3
   1  -3   3 16567.5 247.192   9
  -1   3  -3 16790.6 315.274   8
   1  -3   4 8049.64 240.590   8
  -1   3  -4 8389.14 345.711   3
   1  -3   4 7612.98 302.272   6
  -1   3  -4 8408.20 318.240   6
   1  -3   4 8103.41 212.474   9
  -1   3  -4 8282.75 240.214   8
  -1   3  -5 36510.5 555.491   8
  -1   3  -5 36348.0 701.334   6
   1  -3   5 36695.1 528.048   9
   1  -3   5 35904.8 550.941   8
  -1   3  -5 36306.1 755.626   3
  -1   3  -5 36658.4 748.252   4
   1  -3   5 36409.4 701.427   6
   1  -3   6 27.8212 26.4389   6
   1  -3   6 38.0848 23.9103   3
  -1   3  -6 5.27234 35.7597   3
  -1   3  -6 40.3603 22.2871   8
   1  -3   6 35.9555 20.6565   8
  -1   3  -6 71.2785 37.9069   6
  -1   3  -6 71.4671 39.9114   4
  -1   3  -7 6911.76 351.516   4
   1  -3   7 7021.00 285.059   8
   1  -3   7 7361.10 357.804   3
  -1   3  -7 6906.66 355.115   3
  -1   3  -7 6937.98 280.824   8
  -1   3  -7 6841.14 345.494   6
   1  -3   7 7130.74 349.343   6
  -1   3  -8 32.7734 38.7047   3
  -1   3  -8 12.1185 16.2289   8
   1  -3   8 27.2544 22.8064   8
  -1   3  -8 6.62737 22.2988   6
   1  -3   8-6.20785 20.9653   3
  -1   3  -8 29.4240 35.9074   4
   1  -3   8 9.65227 21.1086   6
   1  -3   9 455.372 43.5789   5
  -1   3  -9 475.347 98.9701   6
   1  -3   9 498.268 109.016   4
  -1   3  -9 421.526 93.0095   4
  -1   3  -9 419.521 77.2674   8
  -1   3  -9 449.989 98.7800   3
   1  -3   9 400.342 96.8992   6
   1  -3   9 475.361 84.9693   8
   1  -3   9 442.461 97.5704   3
   1  -3  10 7729.86 358.881   8
   1  -3  10 8057.01 427.444   3
  -1   3 -10 7862.23 430.355   4
  -1   3 -10 7796.90 414.749   3
  -1   3 -10 7940.37 432.277   6
  -1   3 -10 7311.34 352.672   8
   1  -3  10 7796.31 426.423   6
   1  -3  10 7483.42 425.426   4
   1  -3  11 2960.00 279.029   6
   1  -3  11 3418.68 287.990   3
   1  -3  11 2793.43 226.423   8
  -1   3 -11 2846.41 229.334   8
  -1   3 -11 2928.46 264.357   3
   1  -3  11 3152.51 285.190   4
   1  -3  12 85.2407 58.4565   4
   1  -3  12 106.425 63.1437   6
  -1   3 -12 46.7601 26.0968   3
   1  -3  12 14.6587 14.5083   8
  -1   3 -12 15.2746 23.8036   8
   1  -3  13 56.2070 48.3815   4
  -1   3 -13-53.4351 46.4577   3
   1  -3  13 13.8873 25.0792   8
  -1   3 -13 9.97774 26.8957   8
   1  -3  13 11.9618 37.9446   6
   1  -3  14 145.754 74.0590   6
   1  -3  14 175.731 69.5031   4
  -1   3 -14 68.6870 55.6785   3
  -1   3 -14 150.066 59.4775   8
   1  -3  15 514.103 141.025   6
  -1   3 -15 538.088 120.739   8
   1  -3  15 432.753 120.892   4
  -1   3 -15 445.114 114.193   3
   1  -3  16-0.49009 28.8979   6
  -1   3 -16-12.5112 36.7936   3
  -1   3 -16-12.5604 33.4345   8
   1  -3  16 33.7148 56.1731   4
   1  -3  17 17.6976 30.2177   6
  -1   3 -17 50.1738 35.4443   8
  -1   3 -17 36.0857 44.6499   3
   1  -3  18 289.993 122.414   6
  -1   3 -18 176.876 79.4150   8
  -1   3 -18 126.693 77.4233   3
   1  -3  18 367.968 129.822   4
   1  -2 -20 7.36409 66.0618   8
  -1   2  20-47.0410 67.0067   4
  -1   2  20 66.9495 42.0953   6
  -1   2  19 104.533 80.8864   4
   1  -2 -19-2.38410 35.5417   8
  -1   2  19-80.5604 81.9009   6
   1  -2 -19 5.53386 34.8807  10
   1  -2 -18 189.189 74.5483  10
  -1   2  18 93.9630 42.1235   6
  -1   2  18 74.6603 43.1645   4
   1  -2 -18 66.1307 69.2654   8
  -1   2  17 67.4445 46.8891   4
   1  -2 -17 108.968 60.6146  10
  -1   2  17 129.252 74.1998   6
   1  -2 -17 88.9994 40.6539   3
   1  -2 -17 62.5806 36.1343   8
  -1   2  16 561.020 140.423   4
   1  -2 -16 489.910 107.637  10
  -1   2  16 425.931 133.740   6
   1  -2 -16 501.331 76.0412   5
   1  -2 -16 376.964 111.081   8
   1  -2 -16 553.802 80.5861   3
  -1   2  15 528.353 134.373   6
   1  -2 -15 334.296 109.373   8
   1  -2 -15 375.278 64.4367   3
  -1   2  15 436.543 106.413   4
   1  -2 -15 442.265 95.9001  10
   1  -2 -15 425.309 71.2835   5
   1  -2 -14 96.1651 60.9579   8
   1  -2 -14 88.0980 33.6592   5
   1  -2 -14 72.8514 32.1929   3
  -1   2  14 128.604 89.5772   6
   1  -2 -14 18.0558 21.7466  10
  -1   2  14 124.128 47.8043   4
   1  -2 -13 15.7336 20.3215   5
   1  -2 -13 14.3761 31.2593  10
  -1   2  13-27.2996 44.8851   6
  -1   2  13 102.287 60.4726   4
   1  -2 -13 31.0636 20.4943   3
   1  -2 -13-1.01787 43.7194   8
   1  -2 -12 29.2854 19.0685   3
   1  -2 -12 48.1147 23.9991   5
   1  -2 -12 54.8184 32.6519  10
  -1   2  12 29.5698 38.3066   4
  -1   2  12 34.3240 46.9497   6
   1  -2 -12 30.2018 32.3967   8
  -1   2  11 173.429 71.4284   6
  -1   2  11 124.417 21.2086  11
   1  -2 -11 82.2460 25.5723   3
   1  -2 -11 97.9908 53.5492   8
  -1   2  11-36.3090 47.8455   2
   1  -2 -11 142.346 52.1743   4
   1  -2 -11 181.021 69.2744   7
   1  -2 -11 131.424 40.3389   5
   1  -2 -11 125.745 43.8391  10
  -1   2  11 208.907 63.6114   4
   1  -2 -10 1542.76 131.021   5
   1  -2 -10 1577.58 102.000   3
   1  -2 -10 1448.88 169.652   4
   1  -2 -10 1533.47 136.274  10
  -1   2  10 1444.43 169.488   4
   1  -2 -10 1342.26 167.974   8
  -1   2  10 1594.71 188.774   6
  -1   2  10 1448.02 174.454   7
   1  -2 -10 1566.47 180.228   7
  -1   2   9 129.457 47.7860   4
  -1   2   9 180.840 64.0576   7
   1  -2  -9 117.843 27.1773   3
  -1   2   9 269.908 79.0349   6
   1  -2  -9 180.135 47.0414  10
   1  -2  -9 122.016 47.9895   8
  -1   2   8 3736.14 242.031   4
  -1   2   8 3759.29 251.674   7
   1  -2  -8 3718.57 142.387   3
   1  -2  -8 3596.21 244.209   8
   1  -2  -8 3595.09 183.018  10
   1  -2  -7 1855.82 122.948  10
   1  -2  -7 1863.95 166.752   8
  -1   2   7 1802.80 157.187   4
  -1   2   7 1730.01 162.261   7
   1  -2  -6 4520.01 244.210   8
   1  -2  -6 4781.59 180.416  10
   1  -2  -6 4370.66 221.108   1
  -1   2   6 4836.54 245.573   4
  -1   2   6 4753.68 187.259  10
  -1   2   6 4804.29 255.974   7
  -1   2   5 12176.9 275.956  10
  -1   2   5 12388.4 387.499   7
   1  -2  -5 11995.0 373.753   8
   1  -2  -5 12735.5 273.522  10
  -1   2   5 12445.9 368.144   4
  -1   2   4 11803.1 357.706   7
  -1   2   4 11592.7 249.000  10
   1  -2  -4 12299.6 230.109   3
   1  -2  -4 12085.1 249.808  10
   1  -2  -4 12151.8 339.786   8
  -1   2   3 49048.4 503.130  10
   1  -2  -3 54573.8 680.721   2
   1  -2  -3 51181.3 635.419   8
  -1   2   3 50184.3 682.135   7
   1  -2  -3 51082.2 493.173   3
  -1   2   2 14007.3 283.163   3
   1  -2  -2 14329.8 276.939   3
  -1   2   2 13760.9 299.703   2
  -1   2   2 14207.4 345.295   7
   1  -2  -2 15506.3 320.977   2
   1  -2  -1 38480.0 441.886   2
  -1   2   1 36528.3 491.859   3
  -1   2   1 35880.7 439.703   2
   1  -2  -1 37277.6 481.578   3
  -1   2   1 37359.6 536.098   7
  -1   2   0 20794.6 388.083   3
   1  -2   0 20300.5 380.223   6
   1  -2   0 21715.4 310.529   2
  -1   2   0 21051.8 396.072   7
  -1   2  -1 61042.8 401.955   9
  -1   2  -1 63690.6 721.389   3
   1  -2   1 61675.1 407.368   9
   1  -2   1 68336.0 603.026   2
  -1   2  -1 63373.0 709.020   7
   1  -2   1 61648.8 669.779   6
   1  -2   2 24564.6 442.961   6
   1  -2   2 24958.4 282.352   8
   1  -2   2 25396.3 290.551   9
  -1   2  -2 24058.9 486.571   3
  -1   2  -3 7796.49 178.665   8
   1  -2   3 7459.86 265.227   6
   1  -2   3 7783.40 181.538   8
  -1   2  -3 7283.94 278.938   3
   1  -2   3 7749.47 194.028   9
   1  -2   4 79497.8 659.437   8
  -1   2  -4 78366.1 932.533   6
  -1   2  -4 79837.9 964.014   3
  -1   2  -4 78904.4 914.272   4
  -1   2  -4 79441.9 665.111   8
   1  -2   4 78058.0 721.915   9
   1  -2   4 78450.8 939.197   6
  -1   2  -5 10665.7 364.620   4
   1  -2   5 11418.6 382.962   6
  -1   2  -5 11067.9 373.980   6
   1  -2   5 11342.2 286.599   8
  -1   2  -5 11345.0 286.689   8
  -1   2  -5 11181.9 379.260   3
  -1   2  -6 80.8501 31.8333   8
  -1   2  -6 29.7478 18.6686   6
  -1   2  -6 76.2795 43.2588   3
   1  -2   6 87.5990 29.8413   8
   1  -2   6 37.5761 31.9932   3
   1  -2   6 136.116 49.2479   6
   1  -2   6 132.797 44.0233   4
  -1   2  -6 50.2096 25.3868   4
  -1   2  -7 4410.62 216.585   8
   1  -2   7 4451.48 123.113   5
   1  -2   7 4896.43 273.129   3
  -1   2  -7 4514.31 260.747   3
  -1   2  -7 4557.00 273.777   6
  -1   2  -7 4567.85 264.166   4
   1  -2   7 4581.63 272.796   6
   1  -2   7 4696.82 268.511   4
   1  -2   7 4532.28 217.985   8
   1  -2   8 8999.38 331.414   8
   1  -2   8 8758.27 407.922   6
  -1   2  -8 9315.56 415.776   6
  -1   2  -8 8838.84 329.043   8
  -1   2  -8 8774.86 385.168   3
  -1   2  -8 9077.87 395.443   4
   1  -2   8 8963.40 393.509   4
   1  -2   8 8588.59 384.367   3
  -1   2  -9 563.291 101.665   3
  -1   2  -9 636.353 117.949   6
   1  -2   9 573.108 86.5673   8
   1  -2   9 434.506 103.417   3
   1  -2   9 623.084 111.928   4
  -1   2  -9 519.468 85.5340   8
   1  -2   9 565.730 107.206   6
  -1   2  -9 703.099 117.181   4
   1  -2  10-14.1678 26.6896   3
  -1   2 -10 55.6881 37.4392   4
  -1   2 -10 15.9385 19.3512   8
   1  -2  10 94.8536 60.8910   6
  -1   2 -10 90.3715 48.6878   6
   1  -2  10 10.9180 29.9170   4
  -1   2 -10 9.55532 31.9182   3
   1  -2  10 32.4789 17.7008   8
  -1   2 -11 5867.69 364.304   4
   1  -2  11 5962.07 371.199   4
   1  -2  11 6044.67 332.723   8
  -1   2 -11 5857.96 325.599   8
  -1   2 -11 5604.29 346.212   3
   1  -2  11 6234.99 396.057   6
   1  -2  11 3924.55 348.217   3
   1  -2  12 4802.98 346.825   4
   1  -2  12 5038.85 370.745   6
  -1   2 -12 4334.12 310.648   3
   1  -2  12 3958.42 313.741   3
  -1   2 -12 4414.00 298.876   8
   1  -2  12 4919.83 314.711   8
   1  -2  13-51.6679 45.5609   8
   1  -2  13 3.27525 25.3670   4
  -1   2 -13-21.9905 37.1052   8
  -1   2 -13 14.2305 23.1351   3
   1  -2  13-72.2234 64.2838   6
  -1   2 -14 228.039 76.8218   8
   1  -2  14 397.555 116.725   6
  -1   2 -14 391.541 104.057   3
   1  -2  14 297.142 95.1079   4
  -1   2 -15 332.933 100.196   3
  -1   2 -15 360.669 101.154   8
   1  -2  15 350.520 106.730   4
   1  -2  15 471.703 128.688   6
  -1   2 -16 1330.75 196.257   8
  -1   2 -16 1387.67 203.551   3
   1  -2  16 1541.96 229.832   4
   1  -2  16 1460.65 233.161   6
   1  -2  17 57.2593 56.9827   4
   1  -2  17-53.0423 75.7215   6
  -1   2 -17 24.5037 33.8847   3
  -1   2 -17 75.4219 57.1865   8
   1  -2  18 180.832 78.9259   4
  -1   2 -18 241.718 95.9276   3
   1  -2  18 189.770 88.0336   6
  -1   2 -18 151.165 73.3851   8
  -1   2 -19 487.648 130.526   8
  -1   2 -19 382.286 122.747   3
   1  -2  19 555.009 161.084   6
   1  -2  19 676.069 169.697   4
   1  -1 -20-25.4338 48.4367  10
   1  -1 -20 23.6008 53.0988   8
  -1   1  20-130.060 100.595   6
  -1   1  20-63.3496 60.3208   4
  -1   1  19 69.2139 80.4598   6
  -1   1  19 0.26470 34.7761   4
   1  -1 -19-100.504 60.0263  10
   1  -1 -19 19.2788 51.7765   8
  -1   1  18-59.9543 59.9081   6
   1  -1 -18-71.8885 57.6649  10
   1  -1 -18-17.6664 48.6245   8
  -1   1  18-29.0858 31.0812   4
   1  -1 -17 488.770 115.214  10
   1  -1 -17 482.523 83.0124   3
  -1   1  17 546.788 132.618   4
   1  -1 -17 487.515 136.542   8
  -1   1  17 570.868 148.982   6
   1  -1 -16 904.335 111.492   3
  -1   1  16 931.012 173.791   4
  -1   1  16 815.985 173.955   6
   1  -1 -16 990.862 161.238  10
   1  -1 -16 906.168 179.167   8
  -1   1  15 111.753 72.2899   6
   1  -1 -15 146.979 32.5744   5
   1  -1 -15 176.926 69.2282  10
   1  -1 -15 162.415 44.3545   3
  -1   1  15 52.1471 41.3527   1
   1  -1 -15 268.519 98.0869   8
  -1   1  15 233.074 97.8024   4
  -1   1  14 219.031 88.0620   4
   1  -1 -14 181.634 44.6192   3
   1  -1 -14 202.591 87.8957   8
   1  -1 -14 169.114 54.3086  10
   1  -1 -14 165.808 38.3690   5
  -1   1  14 105.512 62.7374   1
  -1   1  14 207.436 80.2381   6
  -1   1  13-1.80639 29.1017   4
   1  -1 -13-31.8129 43.6548  10
   1  -1 -13 22.2116 19.2933   3
  -1   1  13 2.13649 30.3162   1
   1  -1 -13 38.5980 23.8965   5
  -1   1  13-18.5533 45.0243   6
   1  -1 -13-7.42804 40.9422   8
   1  -1 -12 832.366 89.3948   3
   1  -1 -12 706.632 134.386   8
  -1   1  12 750.603 141.883   6
  -1   1  12 926.538 147.494   4
  -1   1  12 1062.82 142.003   1
   1  -1 -12 697.617 81.7396   5
   1  -1 -12 845.147 121.967  10
   1  -1 -12 806.291 141.842   7
   1  -1 -11 416.164 57.5263   3
   1  -1 -11 446.405 80.0653  10
   1  -1 -11 369.133 88.1782   8
  -1   1  11 460.255 104.275   4
   1  -1 -11 389.954 87.2497   4
   1  -1 -11 499.862 108.289   7
   1  -1 -11 358.340 57.7422   5
  -1   1  11 471.151 106.250   8
  -1   1  11 331.781 90.6253   6
  -1   1  10 914.767 137.736   6
   1  -1 -10 1050.02 149.905   8
   1  -1 -10 1016.28 84.7744   3
   1  -1 -10 1068.71 146.385   7
   1  -1 -10 1017.08 141.013   4
  -1   1  10 1039.91 142.046   4
   1  -1 -10 1011.68 96.6607   5
  -1   1  10 935.679 132.340   1
   1  -1 -10 1106.11 126.475  10
  -1   1   9 1164.11 144.991   6
  -1   1   9 1271.66 148.195   4
   1  -1  -9 1133.43 144.165   8
   1  -1  -9 1336.45 132.864  10
   1  -1  -9 1252.78 89.3060   3
   1  -1  -9 1185.36 101.553   5
   1  -1  -9 1215.82 147.737   7
  -1   1   9 1179.16 140.019   1
  -1   1   8 1194.17 119.030   1
   1  -1  -8 1010.42 128.627   8
   1  -1  -8 1127.51 114.393  10
   1  -1  -8 969.087 126.028   7
  -1   1   8 1100.07 133.967   7
   1  -1  -8 919.043 69.3515   3
  -1   1   8 990.656 132.281   6
  -1   1   8 1047.72 126.684   4
   1  -1  -8 935.031 87.7020   5
   1  -1  -7 2066.64 89.1058   3
  -1   1   7 2139.85 173.390   4
   1  -1  -7 2020.73 127.682   5
   1  -1  -7 2028.48 169.679   7
   1  -1  -7 2039.70 144.376  10
   1  -1  -7 2015.63 171.929   8
  -1   1   7 2203.91 175.728   7
   1  -1  -6 2747.20 90.2580   3
   1  -1  -6 3018.70 153.248   5
  -1   1   6 3016.45 184.920   1
   1  -1  -6 3056.63 194.713   8
  -1   1   6 3159.10 195.842   7
   1  -1  -6 2991.48 162.799  10
  -1   1   6 3022.02 192.437   4
  -1   1   5 52303.4 744.240   7
  -1   1   5 52129.7 742.086   4
   1  -1  -5 51881.3 609.514   5
   1  -1  -5 52423.3 620.599  10
  -1   1   5 52280.9 633.177  10
   1  -1  -5 50912.2 752.011   8
  -1   1   5 53785.7 779.540   1
  -1   1   4 83552.6 738.016  10
  -1   1   4 84615.5 866.584   4
   1  -1  -4 85092.3 728.270  10
  -1   1   4 86330.4 873.774   7
   1  -1  -4 87002.0 876.944   8
  -1   1   3 17676.6 362.311   7
   1  -1  -3 17861.9 305.574  10
  -1   1   3 17337.1 304.846  10
   1  -1  -3 18025.7 360.329   8
  -1   1   3 17765.5 448.134   1
  -1   1   3 17669.8 356.918   4
   1  -1  -2 20171.3 331.491   8
   1  -1  -2 19963.4 211.017   3
  -1   1   2 20431.5 356.048   7
  -1   1   2 20361.6 218.230   3
   1  -1  -2 20224.2 307.494  10
  -1   1   1 7275.16 197.905   7
  -1   1   1 7343.44 157.798   3
   1  -1  -1 7880.94 174.376   2
   1  -1  -1 7225.22 162.781   8
  -1   1   0 154688. 835.976   3
   1  -1   0 156115. 912.632   6
  -1   1   0 154724. 914.031   7
   1  -1   1 1111.39 62.6258   9
   1  -1   1 1045.42 79.4941   6
  -1   1  -1 1051.51 78.2309   3
  -1   1  -2 5561.50 200.066   3
   1  -1   2 6013.03 161.882   9
  -1   1  -2 5842.17 162.875   9
   1  -1   2 5842.14 201.355   6
   1  -1   2 5823.98 159.513   5
  -1   1  -3 83238.6 737.603   4
   1  -1   3 79953.8 693.460   9
   1  -1   3 84049.1 572.239   5
   1  -1   3 82544.8 844.314   6
  -1   1  -3 84895.0 820.510   3
  -1   1  -3 83508.8 511.156   8
   1  -1   3 82522.5 509.665   8
   1  -1   4 57993.5 663.002   9
  -1   1  -4 59013.5 736.349   3
  -1   1  -4 58670.6 535.127   8
   1  -1   4 57973.9 758.939   6
   1  -1   4 58728.9 535.950   8
  -1   1  -4 58011.3 684.537   4
   1  -1   4 57891.3 683.637   4
   1  -1   4 58739.0 447.221   5
  -1   1  -5 98.6673 36.7248   3
   1  -1   5 213.797 38.4370   8
  -1   1  -5 139.957 35.5004   4
   1  -1   5 160.692 44.2261   6
  -1   1  -5 195.255 37.8294   8
   1  -1   5 186.110 23.6965   5
   1  -1   5 165.891 39.6193   4
   1  -1   6 2410.27 167.364   4
   1  -1   6 2597.51 190.169   6
   1  -1   6 2818.68 185.178   3
   1  -1   6 2548.19 145.446   8
  -1   1  -6 2550.08 146.716   8
  -1   1  -6 2561.52 168.846   4
  -1   1  -6 2332.62 172.629   3
   1  -1   7 14727.1 484.371   6
  -1   1  -7 15094.4 392.668   8
   1  -1   7 14824.7 442.505   4
   1  -1   7 15019.1 390.858   8
   1  -1   7 15044.1 466.162   3
  -1   1  -7 14664.3 444.016   3
  -1   1  -7 15852.7 451.698   4
  -1   1  -8 3.81284 23.1733   8
   1  -1   8-16.6439 20.1070   8
   1  -1   8-49.0251 39.6956   6
  -1   1  -8 12.4230 24.3016   4
  -1   1  -8 3.42297 22.7638   3
   1  -1   8 34.6216 34.6664   3
   1  -1   8-18.6095 36.8768   4
  -1   1  -9 523.248 107.061   6
  -1   1  -9 435.389 87.1145   4
  -1   1  -9 504.522 83.6498   8
   1  -1   9 430.936 85.8404   4
   1  -1   9 323.748 90.6264   3
  -1   1  -9 565.642 94.4312   3
   1  -1   9 486.056 79.9308   8
   1  -1   9 502.138 97.0791   6
  -1   1 -10 635.609 110.746   3
  -1   1 -10 806.009 135.964   6
   1  -1  10 669.936 115.480   4
   1  -1  10 582.559 113.844   6
  -1   1 -10 752.234 108.437   8
   1  -1  10 759.338 110.074   8
   1  -1  10 429.030 104.080   3
  -1   1 -10 809.844 122.829   4
  -1   1 -11 394.236 102.447   6
   1  -1  11 406.374 104.697   6
   1  -1  11 472.801 99.9717   4
   1  -1  11 423.957 89.0198   8
  -1   1 -11 354.666 78.9377   3
  -1   1 -11 414.938 94.3559   4
  -1   1 -11 450.658 91.5730   8
   1  -1  11 270.803 83.8012   3
   1  -1  12 945.796 146.962   3
  -1   1 -12 1279.85 169.073   4
   1  -1  12 1331.43 175.220   4
   1  -1  12 1355.66 191.536   6
  -1   1 -12 1433.28 165.977   8
  -1   1 -12 1181.16 156.750   3
   1  -1  13 2182.53 236.728   4
  -1   1 -13 1957.96 91.3862  11
  -1   1 -13 2188.01 220.254   8
  -1   1 -13 2058.34 211.021   3
   1  -1  13 2180.83 253.699   6
   1  -1  13 1201.91 170.652   3
  -1   1 -14 1360.81 178.788   3
   1  -1  14 1394.73 211.131   6
  -1   1 -14 1436.80 186.356   8
   1  -1  14 1456.12 202.442   4
  -1   1 -15 335.970 101.411   3
   1  -1  15 257.789 100.013   6
  -1   1 -15 260.557 82.5901   8
   1  -1  15 338.072 109.621   4
   1  -1  16 328.405 114.944   6
  -1   1 -16 327.719 98.2276   3
   1  -1  16 355.523 110.962   4
  -1   1 -16 282.124 93.6760   8
  -1   1 -17 118.963 74.0069   3
   1  -1  17 132.031 69.4803   6
   1  -1  17 58.5670 37.5864   4
  -1   1 -17 61.0200 52.0515   8
   1  -1  18-52.4804 64.3307   4
  -1   1 -18 38.1152 32.7942   3
  -1   1 -18-31.2802 51.0276   8
   1  -1  18-27.7001 63.8575   6
   1  -1  19 239.295 102.900   4
  -1   1 -19 250.844 101.688   8
  -1   1 -19 301.753 98.0392   3
   1  -1  19 153.945 68.2019   6
   1  -1  20-15.7186 73.0421   6
  -1   1 -20-10.3438 51.8464   8
   1  -1  20 3.29614 75.1985   4
  -1   1 -20 36.8836 36.8215   3
   1   0 -20 34.3240 46.7097   8
  -1   0  20 102.586 77.4539   4
   1   0 -20-35.7019 48.2705  10
  -1   0  20 75.3234 68.5214   6
   1   0 -19 113.457 52.7162  10
   1   0 -19 178.360 90.0417   8
  -1   0  19 135.540 89.1959   6
  -1   0  19 142.332 65.6176   4
   1   0 -18 4.72097 45.9162   8
   1   0 -18 76.5277 61.2122  10
  -1   0  18-62.5066 49.4259   4
  -1   0  18 49.5034 66.9974   6
   1   0 -17 16.1983 19.8539   3
  -1   0  17 21.6164 51.3133   4
   1   0 -17 35.7362 44.4348  10
   1   0 -17 53.9846 46.4275   8
  -1   0  17 43.3306 56.1464   6
   1   0 -16 140.898 53.0797   3
   1   0 -16 104.043 71.1167   8
  -1   0  16 163.300 77.1813   6
   1   0 -16 200.851 81.6330  10
  -1   0  16 188.736 81.9210   4
  -1   0  16 110.386 46.7847   1
  -1   0  15 566.773 126.877   4
  -1   0  15 814.627 130.997   1
   1   0 -15 554.635 132.263   8
   1   0 -15 590.902 96.2534   3
  -1   0  15 672.432 152.833   6
   1   0 -15 594.964 131.375  10
   1   0 -14 59.9462 40.0357  10
  -1   0  14 59.1265 32.3833   6
   1   0 -14 2.16618 25.9816   8
   1   0 -14 112.663 40.8265   3
  -1   0  14 61.2577 45.6999   4
   1   0 -13 1726.04 149.915   3
   1   0 -13 1830.31 207.082  10
   1   0 -13 1552.29 207.019   8
  -1   0  13 1851.34 223.962   4
  -1   0  13 1728.52 221.672   6
  -1   0  12 195.859 75.4094   6
   1   0 -12 137.269 41.7010   3
   1   0 -12 57.2764 31.3597   8
   1   0 -12 89.6047 43.9378   7
   1   0 -12 85.1548 39.6942  10
  -1   0  12 110.597 51.9656   4
   1   0 -11 272.574 50.7552   3
   1   0 -11 278.192 77.8346   7
  -1   0  11 293.186 84.4868   8
  -1   0  11 227.185 76.0477   6
   1   0 -11 224.642 71.8208   4
  -1   0  11 41.6239 32.1554   3
  -1   0  11 249.994 77.2228   4
   1   0 -11 243.728 76.8406   8
   1   0 -11 197.153 57.4991  10
  -1   0  10 2122.57 209.656   6
   1   0 -10 2187.89 140.173   3
  -1   0  10 2311.65 215.427   8
   1   0 -10 2161.50 211.589   4
  -1   0  10 1176.12 118.366   3
   1   0 -10 2182.16 194.130  10
   1   0 -10 2157.48 204.726   7
  -1   0  10 1915.78 202.006   4
   1   0 -10 2059.28 120.693   5
   1   0 -10 2040.68 205.582   8
  -1   0   9 706.014 114.968   6
  -1   0   9 550.677 101.566   4
   1   0  -9 681.450 102.368  10
   1   0  -9 584.940 64.3252   5
   1   0  -9 587.799 68.3308   3
   1   0  -9 637.654 102.101   7
   1   0  -9 477.650 93.7248   8
  -1   0   9 346.875 63.5420   3
   1   0  -8 206.948 38.9924   3
   1   0  -8 195.152 59.0104   7
   1   0  -8 189.958 51.9929  10
   1   0  -8 201.652 39.0212   5
  -1   0   8 193.423 36.0762   3
  -1   0   8 240.971 64.3464   6
  -1   0   8 228.514 58.5293   4
   1   0  -8 130.726 54.1573   8
  -1   0   7 11120.0 402.345   4
  -1   0   7 11733.1 257.644   3
   1   0  -7 11330.0 252.533   3
   1   0  -7 11606.7 387.767  10
   1   0  -7 11325.2 402.986   8
   1   0  -7 11446.7 275.414   5
   1   0  -7 11590.9 391.816   7
  -1   0   7 11541.7 405.919   6
  -1   0   6 46215.4 458.279   3
  -1   0   6 48474.4 354.832  11
  -1   0   6 48653.8 776.508   6
   1   0  -6 48191.0 466.882   3
   1   0  -6 47917.4 553.394   5
   1   0  -6 48640.3 743.153   7
  -1   0   6 49110.5 786.991   4
   1   0  -6 47621.0 775.306   8
   1   0  -6 47844.7 727.174  10
  -1   0   5 12861.0 203.496   3
   1   0  -5 12975.7 351.353  10
  -1   0   5 13208.2 347.447   7
   1   0  -5 12641.3 369.846   8
  -1   0   5 12687.9 275.254   5
  -1   0   5 12650.2 371.568   4
   1   0  -5 12684.6 210.085   3
   1   0  -5 12836.9 346.018   7
   1   0  -5 13209.1 282.116   5
   1   0  -4 136942. 884.772   5
  -1   0   4 137742. 1102.19   4
  -1   0   4 133977. 876.684   5
   1   0  -4 137605. 1115.88   8
  -1   0   4 137364. 1015.99   7
   1   0  -4 138201. 1019.53   7
   1   0  -4 140155. 1059.82  10
  -1   0   3 65747.7 614.068   7
   1   0  -3 64564.1 593.858   5
   1   0  -3 64633.7 656.438  10
  -1   0   3 64147.5 584.985   5
  -1   0   3 65813.7 680.065   4
   1   0  -3 64733.1 691.755   8
   1   0  -2 822.082 72.1088   8
  -1   0   2 935.923 63.4753   7
  -1   0   2 847.193 68.7058   4
  -1   0   2 905.922 68.8877   5
   1   0  -2 916.740 71.4974  10
   1   0  -1 11035.1 211.100   8
   1   0  -1 10764.6 221.973  10
  -1   0   1 10461.4 223.451   5
  -1   0   1 10645.1 200.050   4
  -1   0  -1 14981.6 290.410   3
  -1   0  -1 16236.4 257.163   5
   1   0   1 16414.8 261.887   9
   1   0   1 16151.3 265.540   6
  -1   0  -2 6807.15 133.766   4
   1   0   2 5820.66 144.518   2
   1   0   2 7026.80 191.095   9
  -1   0  -2 7518.68 211.581   3
   1   0   2 6950.36 203.135   6
  -1   0  -2 6830.69 161.392   5
  -1   0  -3 1698.21 77.2054   5
   1   0   3 805.876 62.8103   2
   1   0   3 1710.27 84.1617   4
  -1   0  -3 1579.08 80.8572   4
   1   0   3 1638.88 106.385   9
  -1   0  -3 1747.72 112.938   3
   1   0   3 1737.27 115.938   6
  -1   0  -4 58310.7 705.710   3
  -1   0  -4 53342.4 552.208   4
  -1   0  -4 53476.6 541.348   8
   1   0   4 54775.1 562.652   4
   1   0   4 53187.2 669.111   9
  -1   0  -4 53745.4 409.505   5
   1   0   4 54381.9 706.509   6
   1   0   5 20900.7 394.891   4
  -1   0  -5 21842.6 457.557   3
  -1   0  -5 20551.4 392.090   4
   1   0   5 21100.2 485.294   6
  -1   0  -5 20524.6 381.635   8
  -1   0  -5 20214.7 240.494   5
  -1   0  -6 24243.5 244.432   5
  -1   0  -6 24559.9 467.170   8
  -1   0  -6 24558.6 511.053   3
   1   0   6 25003.7 482.191   4
  -1   0  -6 25012.6 476.733   4
   1   0   6 25339.4 578.052   6
   1   0   6 26980.3 553.217   3
  -1   0  -7 1335.15 129.112   3
   1   0   7 1448.55 126.667   4
  -1   0  -7 1277.29 117.265   8
   1   0   7 1373.09 144.322   6
   1   0   7 1349.68 132.914   3
  -1   0  -7 1437.25 123.103   4
  -1   0  -8 2318.36 170.098   8
   1   0   8 2341.79 174.365   4
   1   0   8 2224.26 193.635   6
   1   0   8 2269.51 179.608   3
  -1   0  -8 2329.74 174.908   3
  -1   0  -8 2437.93 176.737   4
  -1   0  -9 1184.86 134.298   3
   1   0   9 1179.97 133.472   4
  -1   0  -9 1228.49 133.984   4
   1   0   9 939.558 134.112   3
   1   0   9 1129.04 142.638   6
  -1   0  -9 1115.92 126.307   8
   1   0  10 21.9214 40.4172   3
  -1   0 -10 174.182 51.3087   4
  -1   0 -10 110.412 53.6057   3
  -1   0 -10 165.931 51.8624   8
   1   0  10 190.655 62.6623   4
   1   0  10 226.121 76.9365   6
  -1   0 -11 215.131 33.9066  11
   1   0  11 184.406 69.5104   6
   1   0  11 176.695 68.0832   4
  -1   0 -11 180.549 58.5490   6
  -1   0 -11 153.945 46.2630   3
   1   0  11 82.9840 49.7246   3
  -1   0 -11 150.065 47.8872   8
  -1   0 -11 182.715 61.6891   4
  -1   0 -12 805.099 58.2349  11
  -1   0 -12 774.018 121.822   8
  -1   0 -12 882.792 127.281   3
  -1   0 -12 885.703 137.268   4
   1   0  12 827.424 146.580   6
   1   0  12 888.390 140.470   4
   1   0  13 120.960 56.1761   4
   1   0  13 92.2378 60.0877   6
  -1   0 -13 174.011 63.6764   3
  -1   0 -13 209.893 74.0570   4
  -1   0 -13 154.816 57.8728   8
   1   0  14 327.536 104.680   6
  -1   0 -14 223.098 67.5953   8
  -1   0 -14 284.173 85.0885   3
   1   0  14 262.658 84.3047   4
   1   0  15 64.8587 65.5982   6
   1   0  15 39.4854 39.5407   4
  -1   0 -15 17.9825 32.2997   3
  -1   0 -15 17.8284 38.9691   8
  -1   0 -16 36.6234 24.4117   3
   1   0  16 23.5844 57.2074   6
   1   0  16 5.38722 30.6685   4
  -1   0 -16 4.72340 25.6483   8
   1   0  17 39.5559 55.8132   4
   1   0  17-30.0505 62.0345   6
  -1   0 -17 55.9766 34.1920   3
  -1   0 -17-40.4119 49.4408   8
  -1   0 -18 75.9197 48.7006   3
   1   0  18 17.7231 66.2937   6
  -1   0 -18 90.3973 68.4465   8
   1   0  18 153.704 79.3877   4
  -1   0 -19 464.806 125.947   3
   1   0  19 652.920 186.530   6
  -1   0 -19 421.045 135.726   8
   1   0  19 550.765 150.024   4
  -1   0 -20-7.51192 46.4130   8
  -1   0 -20-30.6639 37.7884   3
   1   0  20 18.3214 72.9060   6
   1   0  20 33.2319 36.1072   4
   1   1 -19 51.4120 73.8476  10
  -1  -1  19 133.539 56.3682   4
  -1  -1  19 13.2857 31.9483   6
   1   1 -19 23.8827 40.8035   8
   1   1 -18 58.2891 59.8195  10
   1   1 -18 20.5736 33.8440   8
  -1  -1  18 64.2313 56.2545   6
  -1  -1  18 84.1174 55.0065   4
   1   1 -17 64.2644 61.6959   8
   1   1 -17 76.5787 59.3255  10
  -1  -1  17 149.488 77.8764   4
   1   1 -17 55.7909 42.6747   3
  -1  -1  17 30.6565 39.9396   6
   1   1 -16-6.23994 37.3636   8
  -1  -1  16 40.2341 69.2402   6
   1   1 -16 43.6526 36.2727   3
  -1  -1  16-43.6432 67.2171   4
   1   1 -16 36.7854 38.1224  10
   1   1 -15 50.3562 27.8808   8
  -1  -1  15 14.3600 17.7299   3
  -1  -1  15 21.3120 51.1877   4
  -1  -1  15 80.9330 59.6034   6
   1   1 -15 82.6257 46.6224   3
   1   1 -15 191.228 75.5398  10
  -1  -1  14 516.678 127.180   6
   1   1 -14 569.228 130.272   8
   1   1 -14 501.161 120.925  10
   1   1 -14 597.227 99.9523   3
  -1  -1  14-19.9651 35.5945   3
  -1  -1  14 525.008 127.261   4
   1   1 -13-25.4575 40.8033  10
  -1  -1  13-14.8117 46.9603   4
  -1  -1  13-69.5244 67.3086   6
   1   1 -13 21.6311 30.3476   8
   1   1 -13 17.7334 26.2216   3
  -1  -1  13 19.6877 24.4590   3
   1   1 -12 2131.89 174.331   3
   1   1 -12 2090.09 227.798   8
  -1  -1  12 1093.04 139.365   3
  -1  -1  12 1898.72 223.721   6
   1   1 -12 2152.96 228.523  10
   1   1 -12 2019.45 219.911   7
  -1  -1  12 2013.44 231.345   4
  -1  -1  11 416.376 75.4334   3
  -1  -1  11 676.946 117.927   8
   1   1 -11 651.402 92.3038   3
   1   1 -11 729.071 131.796   4
   1   1 -11 719.776 127.441  10
   1   1 -11 671.855 119.209   7
  -1  -1  11 610.114 117.950   6
  -1  -1  11 551.832 110.316   4
   1   1 -11 571.874 115.416   8
  -1  -1  10 2129.42 209.368   8
   1   1 -10 2038.64 203.843  10
   1   1 -10 2203.46 159.863   3
   1   1 -10 2144.54 210.196   8
  -1  -1  10 2026.24 204.646   6
  -1  -1  10 1398.35 138.782   3
  -1  -1  10 2185.70 218.771   4
   1   1 -10 1982.07 196.075   7
   1   1 -10 2193.89 216.169   4
  -1  -1   9 4394.55 286.090   8
  -1  -1   9 3675.75 193.661   3
   1   1  -9 4187.79 215.005   3
   1   1  -9 4074.49 277.196   8
  -1  -1   9 4266.91 280.687   6
   1   1  -9 4347.31 271.782   7
  -1  -1   9 4346.75 295.256   4
   1   1  -8 620.502 104.398   8
   1   1  -8 579.014 92.3897   7
  -1  -1   8 608.546 62.4222   5
  -1  -1   8 679.659 76.4486   3
   1   1  -8 644.089 77.7154   3
  -1  -1   8 700.370 108.448   8
  -1  -1   8 648.292 102.841   6
  -1  -1   8 715.474 115.814   4
   1   1  -7 2102.24 179.222   8
  -1  -1   7 2280.52 191.324   4
   1   1  -7 2122.50 164.802   7
  -1  -1   7 2114.33 115.792   5
  -1  -1   7 2191.94 129.293   3
  -1  -1   7 2072.90 172.448   6
   1   1  -7 2219.29 140.046   3
   1   1  -6 3436.06 162.585   3
  -1  -1   6 3346.75 143.966   5
   1   1  -6 3284.78 186.388   7
   1   1  -6 3361.70 211.137   8
  -1  -1   6 3123.71 151.065   3
  -1  -1   6 3366.90 199.218   6
  -1  -1   6 3349.79 214.788   4
   1   1  -6 3447.26 211.851  10
  -1  -1   5 12497.6 273.787   5
  -1  -1   5 12126.4 381.861   4
  -1  -1   5 12400.8 275.484   3
   1   1  -5 12714.7 384.605   8
   1   1  -5 12379.3 290.198   3
   1   1  -5 12727.9 386.195  10
   1   1  -5 12183.6 327.179   7
  -1  -1   5 12185.6 350.525   6
  -1  -1   4 669.157 55.1732  11
   1   1  -4 596.819 59.4026   3
   1   1  -4 686.922 84.1168  10
   1   1  -4 650.657 65.7199   7
  -1  -1   4 598.293 57.4872   3
   1   1  -4 610.281 79.1851   8
  -1  -1   4 589.151 57.8637   5
  -1  -1   4 659.130 84.0718   4
  -1  -1   4 572.183 67.5235   6
   1   1  -3 62754.3 742.502  10
   1   1  -3 63256.5 558.504   3
  -1  -1   3 61048.6 542.843  11
  -1  -1   3 60431.5 559.989   3
   1   1  -3 62225.1 552.743   7
  -1  -1   3 61271.2 583.821   5
  -1  -1   3 63499.8 725.541   4
   1   1  -3 61902.8 725.704   8
  -1  -1   2 2946.40 114.292   3
   1   1  -2 3102.85 149.701  10
   1   1  -2 2946.70 145.386   8
   1   1  -2 3071.45 95.0380   7
  -1  -1   2 3084.72 122.290  11
  -1  -1   2 3000.31 139.266   4
  -1  -1   2 3084.77 94.1352   7
   1   1  -1 4199.14 154.299   8
  -1  -1   1 3914.65 135.899   4
   1   1  -1 4008.44 152.251  10
   1   1   0 16630.2 197.161   6
   1   1   0 16429.0 277.196  10
  -1  -1   0 17103.6 219.541   4
   1   1   0 16803.4 284.135   8
  -1  -1   0 13863.2 289.872   2
   1   1   0 16855.0 285.061   9
   1   1   1 3526.69 107.447   6
   1   1   1 3607.77 135.966   9
   1   1   1 3689.67 121.325  10
  -1  -1  -1 3501.03 119.757   2
  -1  -1  -2 1182.53 82.5989   2
   1   1   2 1725.40 92.5216   6
   1   1   2 1661.09 100.733   9
  -1  -1  -3 3521.18 155.079   2
  -1  -1  -3 4012.14 98.0709   4
   1   1   3 4160.74 176.863   9
   1   1   3 3975.13 101.853   4
   1   1   3 3947.95 162.548   6
   1   1   4 9581.56 291.824   6
  -1  -1  -4 9583.58 284.228   2
   1   1   4 9433.97 293.717   9
  -1  -1  -4 9332.48 197.976   4
   1   1   4 9674.40 203.267   4
  -1  -1  -5 67918.9 808.713   3
   1   1   5 64145.3 624.373   4
   1   1   5 64830.9 832.244   6
  -1  -1  -5 63190.1 626.191  11
  -1  -1  -5 62049.3 610.296   4
  -1  -1  -6 2086.02 127.160   4
   1   1   6 1633.56 155.703   2
   1   1   6 2014.89 163.272   6
  -1  -1  -6 2019.58 111.773  11
  -1  -1  -6 1920.00 139.544   8
  -1  -1  -6 2275.90 153.929   3
   1   1   6 2045.76 128.122   4
  -1  -1  -7 24572.0 536.601   3
  -1  -1  -7 23045.0 514.413   8
   1   1   7 23107.3 479.542   4
  -1  -1  -7 23014.9 468.154   4
  -1  -1  -7 23469.0 384.661  11
   1   1   7 24026.8 600.838   6
   1   1   7 25827.7 592.245   2
   1   1   8 13336.7 475.358   6
  -1  -1  -8 13658.2 421.076   3
  -1  -1  -8 12748.9 410.947   8
  -1  -1  -8 13149.5 387.762   4
   1   1   8 12378.3 432.587   2
  -1  -1  -8 13109.3 286.038  11
   1   1   8 13264.9 395.188   4
  -1  -1  -9 70.8925 28.3500   4
   1   1   9 47.0071 29.5296   6
   1   1   9 71.9173 37.7848   4
  -1  -1  -9 106.645 45.3426   8
  -1  -1  -9 77.6292 20.6232  11
   1   1   9 28.0421 45.1593   2
  -1  -1  -9 111.226 45.5150   3
  -1  -1 -10 181.110 33.7443  11
   1   1  10 179.113 64.1111   6
  -1  -1 -10 181.168 58.0339   8
   1   1  10 17.1410 41.5091   2
  -1  -1 -10 172.301 54.3438   4
   1   1  10 133.611 46.1791   4
  -1  -1 -10 191.992 51.2477   3
  -1  -1 -11 107.927 54.8543   8
  -1  -1 -11 128.605 57.9251   7
  -1  -1 -11 96.0842 38.0734   3
   1   1  11 147.108 65.6295   6
   1   1  11 110.009 46.0568   4
  -1  -1 -11 122.308 42.7697   4
   1   1  11 55.0640 47.0387   2
  -1  -1 -12 1216.92 154.718   4
  -1  -1 -12 1242.61 148.152   3
   1   1  12 1302.17 163.867   4
  -1  -1 -12 1172.23 155.412   8
   1   1  12 406.388 151.814   2
   1   1  12 1194.66 175.549   6
   1   1  13 85.1196 48.3937   6
  -1  -1 -13 103.669 51.8744   3
  -1  -1 -13 43.4081 37.8567   8
   1   1  13 128.769 63.0391   4
  -1  -1 -13 46.5858 25.7323   4
   1   1  14 25.4328 46.1663   6
  -1  -1 -14 16.0544 37.1645   8
   1   1  14 20.5814 38.7380   4
  -1  -1 -14 13.0262 23.9400   3
   1   1  15 0.64351 33.3618   6
  -1  -1 -15 9.09053 41.9173   8
  -1  -1 -15-17.3190 38.8546   3
   1   1  15 68.1918 45.3639   4
   1   1  16 209.904 85.0313   6
  -1  -1 -16 207.878 86.4320   8
  -1  -1 -16 63.0582 46.9534   3
   1   1  16 199.349 69.2547   4
  -1  -1 -17 98.0854 63.3406   8
  -1  -1 -17 62.1720 43.6500   3
   1   1  17 125.212 77.6387   6
   1   1  17 60.9055 53.4710   4
  -1  -1 -18 524.901 128.422   8
   1   1  18 830.182 165.792   4
  -1  -1 -18 495.341 117.687   3
   1   1  18 651.931 169.306   6
  -1  -1 -19 655.937 156.461   8
  -1  -1 -19 558.486 123.306   3
   1   1  19 862.760 206.099   6
   1   1  19 904.183 185.000   4
  -1  -1 -20 860.511 169.139  10
   1   1  20 673.064 192.205   6
  -1  -1 -20 621.989 157.537   8
  -1  -1 -20 446.225 116.220   3
   1   1  20 692.800 167.227   4
  -1  -2  19-61.1360 61.7712   6
   1   2 -19-66.3546 74.7642  10
  -1  -2  19-27.2986 35.2956   4
   1   2 -19-124.003 77.7946   8
  -1  -2  18 103.549 88.9353   4
   1   2 -18 6.56279 47.1294   8
   1   2 -18-60.7044 58.1000  10
  -1  -2  18 56.0049 54.8934   6
  -1  -2  17-78.7908 77.5119   6
   1   2 -17-2.44585 33.8862   3
   1   2 -17-3.83898 42.6972  10
   1   2 -17 5.40426 45.1042   8
  -1  -2  17-80.9264 63.6635   4
   1   2 -16 40.3950 27.8121   8
  -1  -2  16 33.5488 37.2816   6
   1   2 -16 36.5163 47.5275   3
   1   2 -16 26.9629 61.6614  10
  -1  -2  16 25.2702 32.9245   4
   1   2 -15 55.9083 51.6769   8
   1   2 -15 20.7772 53.5898  10
  -1  -2  15 45.7213 47.3420   6
   1   2 -15 86.8531 46.7899   3
  -1  -2  15 2.67439 45.2666   4
  -1  -2  15-82.4894 44.1091   3
  -1  -2  14 5.07836 43.0562   3
   1   2 -14 78.4043 55.7692  10
   1   2 -14 27.9073 23.1680   3
   1   2 -14 80.5903 57.6774   8
  -1  -2  14 61.9850 51.7901   6
  -1  -2  14 99.5943 63.8206   4
   1   2 -13-120.960 76.3747  10
  -1  -2  13-42.8854 39.3583   3
   1   2 -13-12.1201 42.6641   3
  -1  -2  13-5.31505 38.3206   6
   1   2 -13-3.80544 45.2460   8
  -1  -2  13 62.8834 46.9926   4
   1   2 -12 2859.00 267.888   8
   1   2 -12 2703.77 251.204   7
  -1  -2  12 2384.24 245.867   6
  -1  -2  12 2560.37 210.737   3
  -1  -2  12 2929.04 286.135   4
   1   2 -12 2740.27 220.370   3
   1   2 -11 238.502 72.7500   7
   1   2 -11 181.139 61.8742   8
  -1  -2  11 266.148 85.0405   8
  -1  -2  11 196.702 67.3668   6
   1   2 -11 218.283 61.6056   3
  -1  -2  11 126.095 49.0769   4
  -1  -2  11 188.255 59.4759   3
   1   2 -10 2658.75 199.338   3
  -1  -2  10 2603.76 191.752   3
  -1  -2  10 2695.92 133.641   5
  -1  -2  10 2790.62 238.861   6
   1   2 -10 2897.66 250.772   8
   1   2 -10 2629.89 221.301   7
   1   2 -10 2637.75 247.129   4
  -1  -2  10 2644.66 247.717   4
  -1  -2  10 2892.85 248.466   8
   1   2  -9 2047.81 201.845   8
  -1  -2   9 2183.06 217.160   4
  -1  -2   9 2152.68 122.524   5
  -1  -2   9 2201.94 205.687   8
   1   2  -9 2391.13 180.514   3
   1   2  -9 2065.97 187.798   7
  -1  -2   9 2103.10 194.176   6
  -1  -2   9 2071.65 163.201   3
  -1  -2   8 2339.69 164.655   3
   1   2  -8 2134.12 166.074   3
   1   2  -8 2470.71 191.601   7
   1   2  -8 2083.09 192.889   8
  -1  -2   8 2041.48 199.965   4
  -1  -2   8 2298.34 203.293   8
  -1  -2   8 2175.86 126.412   5
  -1  -2   8 2282.53 195.832   6
  -1  -2   7 4130.31 174.121   5
  -1  -2   7 4370.87 265.172   8
  -1  -2   7 4418.18 219.679   3
   1   2  -7 4533.41 228.233   3
   1   2  -7 4250.32 231.463   7
   1   2  -7 4322.40 263.717   8
  -1  -2   7 4069.28 266.199   4
  -1  -2   7 4233.59 244.403   6
   1   2  -7 4337.12 167.554  11
  -1  -2   6 1914.29 162.566   8
  -1  -2   6 1686.67 134.146   3
   1   2  -6 1882.72 143.518   3
  -1  -2   6 1945.19 152.992   6
  -1  -2   6 1632.07 108.641   5
   1   2  -6 1928.72 168.925   8
  -1  -2   6 1978.27 171.586   4
   1   2  -6 2035.54 116.652  11
  -1  -2   5 15898.9 386.581   3
   1   2  -5 16088.3 396.367   3
   1   2  -5 15775.6 449.382   8
  -1  -2   5 15427.5 457.465   4
   1   2  -5 15579.2 332.321  11
  -1  -2   5 16004.6 397.055   6
  -1  -2   4 6510.31 276.395   4
  -1  -2   4 6382.47 223.289   6
  -1  -2   4 5989.40 234.184   3
   1   2  -4 6430.69 270.719   8
   1   2  -4 6434.22 241.258   3
   1   2  -4 6174.10 210.849  11
   1   2  -3 14056.7 343.641   3
  -1  -2   3 14182.2 288.071   6
  -1  -2   3 14468.5 345.829   3
   1   2  -3 14103.8 377.036   8
   1   2  -3 14295.8 320.629  11
  -1  -2   3 13883.0 374.607   4
   1   2  -2 2935.27 166.146  10
  -1  -2   2 2805.55 150.274   3
  -1  -2   2 2761.58 152.881   4
   1   2  -2 2850.94 160.094   8
  -1  -2   2 2854.36 105.086   6
   1   2  -2 2822.11 143.846  11
  -1  -2   1 817.197 102.387   2
   1   2  -1 519.711 64.7350  10
   1   2  -1 515.085 64.9562  11
   1   2  -1 500.177 63.4982   8
  -1  -2   1 548.783 63.8018   4
  -1  -2   1 518.270 56.4864   9
   1   2   0 96895.9 783.830  10
   1   2   0 96493.6 834.133   8
   1   2   0 97303.4 735.329   9
   1   2   0 97587.9 712.396   4
   1   2   0 96564.4 860.509  11
   1   2   1 72808.2 484.161   7
  -1  -2  -1 75071.9 733.585   2
   1   2   1 71681.2 653.524   9
  -1  -2  -1 71794.3 478.997   7
  -1  -2  -1 72520.1 415.928   6
   1   2   1 75590.7 755.640  11
   1   2   1 71491.4 413.436   6
  -1  -2  -1 72715.0 610.596  10
   1   2   1 73242.5 596.596  10
  -1  -2  -2 129.096 36.5983   2
   1   2   2 225.410 44.6129   9
   1   2   2 129.442 23.0972  10
  -1  -2  -2 135.717 24.2894  10
  -1  -2  -2 127.389 27.0724   6
   1   2   2 113.900 27.0012   6
   1   2   2 132.015 34.9787  11
  -1  -2  -2 141.223 27.9629   7
   1   2   3 129.988 38.5785  11
   1   2   3 115.670 32.1123   9
  -1  -2  -3 103.088 19.2096  10
   1   2   3 110.579 31.1087   6
  -1  -2  -3 100.170 29.5276   6
  -1  -2  -3 108.420 29.6570   7
  -1  -2  -3 56.9950 36.3730   2
  -1  -2  -4 3179.64 161.660   6
  -1  -2  -4 3126.04 159.752  11
   1   2   4 3171.63 165.817   6
   1   2   4 3121.10 158.548  11
  -1  -2  -4 3240.68 104.785  10
   1   2   4 3303.58 120.468   4
  -1  -2  -4 2980.43 169.872   2
   1   2   4 2997.97 177.331   9
   1   2   5 2729.74 147.774  11
   1   2   5 2727.82 171.291   6
  -1  -2  -5 2882.65 171.754   6
  -1  -2  -5 2777.29 150.925  11
   1   2   5 2759.11 180.574   9
  -1  -2  -5 2789.21 175.929   2
   1   2   5 2778.01 128.406   4
   1   2   6 300.168 49.1923   4
   1   2   6 303.852 62.6537   6
  -1  -2  -6 290.099 63.1966   2
  -1  -2  -6 321.798 51.4669  11
   1   2   7 2006.44 164.457   2
   1   2   7 1822.38 164.028   6
   1   2   7 1826.32 129.368   4
  -1  -2  -7 1968.34 131.388   4
  -1  -2  -8 515.011 86.4223   3
   1   2   8 343.797 78.6384   2
  -1  -2  -8 394.952 64.4417   4
   1   2   8 422.782 65.5842   4
   1   2   8 453.776 83.8999   6
  -1  -2  -8 402.565 75.5974   8
  -1  -2  -9 853.903 102.848   4
   1   2   9 910.607 133.992   2
   1   2   9 957.010 132.959   6
  -1  -2  -9 940.740 118.526   3
  -1  -2  -9 868.389 116.058   8
   1   2   9 936.861 111.655   4
   1   2  10 276.728 81.2838   2
  -1  -2 -10 292.618 71.1134   8
  -1  -2 -10 253.937 67.1041   3
   1   2  10 297.021 81.0116   6
   1   2  10 328.835 75.6398   4
  -1  -2 -10 270.418 65.5266   4
   1   2  11 1203.29 175.259   2
  -1  -2 -11 1559.53 192.640   7
  -1  -2 -11 1345.50 164.713   8
  -1  -2 -11 1655.94 198.145   6
  -1  -2 -11 1340.72 148.026   4
   1   2  11 1399.73 151.802   4
   1   2  11 1331.56 179.655   6
  -1  -2 -11 1288.44 147.752   3
   1   2  12 1381.72 203.364   2
   1   2  12 1645.43 208.212   6
  -1  -2 -12 1643.10 171.884   4
   1   2  12 1767.52 185.188   4
  -1  -2 -12 1440.76 172.791   3
  -1  -2 -12 1743.85 195.574   8
  -1  -2 -13 96.3154 43.0130   4
   1   2  13 167.677 70.8824   6
  -1  -2 -13 162.736 53.8313   3
  -1  -2 -13 153.277 66.3809   8
   1   2  13 202.895 68.0695   4
   1   2  14-16.0768 20.6362   4
  -1  -2 -14-47.7430 49.2314   4
  -1  -2 -14-21.2655 35.6738   8
   1   2  14 61.0539 41.8098   6
  -1  -2 -14-9.73248 27.6721   3
  -1  -2 -15 1.92751 29.2832   8
   1   2  15-53.8965 78.3772   6
   1   2  15 2.56683 28.2108   4
  -1  -2 -15-17.0938 33.5976   3
  -1  -2 -15 3.30189 4.29542   5
   1   2  16 403.504 101.140   4
  -1  -2 -16 383.977 107.460   8
   1   2  16 467.363 132.398   6
  -1  -2 -16 400.628 93.1095   3
   1   2  17 232.803 96.0485   6
  -1  -2 -17 192.945 88.1035   8
   1   2  17 223.318 85.5205   4
  -1  -2 -17 223.112 71.5063   3
  -1  -2 -18 58.0317 45.2671   3
   1   2  18 53.9155 30.1796   6
   1   2  18 12.1569 35.3688   4
  -1  -2 -18 62.3975 43.0167   8
  -1  -2 -19-17.1781 33.7746   8
  -1  -2 -19 59.0258 50.4481  10
  -1  -2 -19-120.411 59.0521   3
   1   2  19 69.4373 45.5855   4
   1   2  19-59.7042 64.9447   6
   1   2  20 532.487 161.336   6
   1   2  20 329.409 120.268   4
  -1  -2 -20 382.012 127.429   8
  -1  -3  18 158.185 88.9556   4
  -1  -3  18-58.9488 63.5880   6
   1   3 -18-34.0113 62.4438  10
   1   3 -18-93.2373 86.3347   8
   1   3 -17 46.9490 33.0077  10
   1   3 -17-3.31027 24.1670   3
   1   3 -17 43.4723 28.1584   8
  -1  -3  17-66.3559 61.0272   4
  -1  -3  17 66.7884 50.7500   6
   1   3 -16 67.4584 42.7757  10
  -1  -3  16-43.9279 58.5076   4
  -1  -3  16-23.6401 40.5812   6
   1   3 -16 27.2131 25.2446   3
   1   3 -16-22.7440 26.4277   8
  -1  -3  15 579.275 149.605   4
   1   3 -15 649.446 125.115   3
   1   3 -15 697.359 158.975  10
   1   3 -15 744.001 158.700   8
  -1  -3  15 479.065 126.440   6
  -1  -3  14-11.0561 32.6373   6
   1   3 -14 28.2256 26.3157   3
  -1  -3  14 70.6162 57.8203   4
   1   3 -14 50.9284 70.2779  10
  -1  -3  14 56.4870 48.2014   3
   1   3 -14 0.19465 40.9866   8
   1   3 -13 10.8201 34.6194   8
  -1  -3  13 16.8421 37.8105   6
  -1  -3  13-21.1672 17.7531   3
  -1  -3  13 24.3659 49.9813   4
   1   3 -13-19.4361 28.0502   3
  -1  -3  12 1649.96 222.573   4
   1   3 -12 1589.40 195.651   7
  -1  -3  12 1630.89 101.174   5
   1   3 -12 1676.89 185.529   3
  -1  -3  12 1607.65 176.619   3
   1   3 -12 1466.86 196.797   8
  -1  -3  12 1563.63 198.259   6
   1   3 -11 3700.07 266.605   3
  -1  -3  11 3533.95 316.517   4
  -1  -3  11 3644.15 164.743   5
  -1  -3  11 3665.99 289.768   6
  -1  -3  11 3662.76 258.408   3
   1   3 -11 3896.81 289.588   7
   1   3 -11 3396.83 290.029   8
  -1  -3  10 445.246 95.8940   6
  -1  -3  10 525.330 92.7828   3
   1   3 -10 513.626 67.0483  11
   1   3 -10 462.539 99.8458   8
  -1  -3  10 424.107 107.280   4
  -1  -3  10 404.786 59.5949   5
   1   3 -10 527.225 100.503   3
  -1  -3  10 456.846 102.461   8
   1   3 -10 456.368 90.5785   7
   1   3  -9 2141.96 139.762  11
   1   3  -9 2479.67 202.970   3
  -1  -3   9 2374.44 194.589   3
  -1  -3   9 2351.04 206.340   6
  -1  -3   9 2180.06 137.342   5
   1   3  -9 2294.77 217.454   8
  -1  -3   9 2265.95 219.259   8
  -1  -3   9 2298.91 235.013   4
   1   3  -9 2264.95 231.458   4
  -1  -3   8 579.203 69.9717   5
  -1  -3   8 690.706 120.790   4
   1   3  -8 712.991 115.254   8
   1   3  -8 676.108 79.2170  11
   1   3  -8 773.389 109.806   3
  -1  -3   8 694.721 103.591   3
  -1  -3   8 628.602 98.3266   6
  -1  -3   8 620.071 110.268   8
   1   3  -7 247.460 66.5308   8
  -1  -3   7 165.826 46.9718   6
   1   3  -7 230.851 50.4585  11
   1   3  -7 251.351 69.8547   3
  -1  -3   7 229.048 64.1413   8
  -1  -3   7 188.609 52.0398   3
  -1  -3   7 196.412 58.1218   4
  -1  -3   6 52.8361 36.1277   4
   1   3  -6 90.1917 29.1955   3
  -1  -3   6 135.497 40.5909   6
  -1  -3   6 182.137 48.1470   3
   1   3  -6 163.735 41.1267  11
   1   3  -6 148.545 56.6028   8
  -1  -3   6 184.577 51.4623   8
  -1  -3   5 702.027 97.2252   3
  -1  -3   5 726.984 81.9384   6
   1   3  -5 746.249 100.678   3
   1   3  -5 659.677 79.7516   6
  -1  -3   5 651.668 100.590   4
  -1  -3   5 673.268 97.2656   8
   1   3  -5 666.023 82.2340  11
   1   3  -5 665.504 95.5340   8
   1   3  -4 786.409 98.0031   3
  -1  -3   4 721.891 74.9569   6
   1   3  -4 726.302 75.7640   6
  -1  -3   4 766.947 98.4868   3
   1   3  -4 748.930 102.137   8
  -1  -3   4 728.473 104.199   4
  -1  -3   4 773.172 101.708   8
   1   3  -3 20967.2 344.250   6
   1   3  -3 21097.5 497.873   3
  -1  -3   3 21696.3 502.943   3
   1   3  -3 21211.9 502.090   8
  -1  -3   3 21684.3 345.242   6
  -1  -3   3 20829.8 508.875   4
   1   3  -2 4099.80 128.716   7
   1   3  -2 4020.22 209.653   8
  -1  -3   2 3776.67 204.009   4
  -1  -3   2 4024.05 120.174   6
  -1  -3   2 4081.83 168.257   9
   1   3  -1 214.490 26.7778   7
   1   3  -1 209.235 45.2215   4
  -1  -3   1 271.629 65.5317   2
   1   3  -1 213.534 48.6824   8
  -1  -3   1 217.797 38.0495   9
  -1  -3   0 8456.74 167.312   7
   1   3   0 8560.99 232.197   9
   1   3   0 8428.37 257.407   4
  -1  -3   0 8313.75 231.657   9
  -1  -3   0 9816.57 331.658   2
   1   3   0 8347.05 266.550  10
   1   3   0 8714.61 174.732   7
   1   3   1 1296.80 95.3588  10
  -1  -3  -1 1355.26 122.048   2
  -1  -3  -1 1257.40 74.6573   7
   1   3   1 1255.22 92.7935   9
   1   3   1 1270.07 119.582  11
  -1  -3  -1 1278.37 95.2706   9
   1   3   1 1299.11 78.7235   7
  -1  -3  -2 68.6740 33.0326   2
   1   3   2 42.5016 21.8969   7
  -1  -3  -2 63.6405 23.7035   9
   1   3   2 22.0213 26.2814  11
   1   3   2 52.1016 19.7239  10
   1   3   2 70.2511 29.9102   9
   1   3   2 37.2117 14.9891   6
  -1  -3  -2 32.8990 17.6491   7
   1   3   3 2124.93 131.468   7
  -1  -3  -3 2142.72 143.773   9
  -1  -3  -3 2165.23 130.876   7
   1   3   3 2218.06 119.497   6
   1   3   3 2286.93 94.3408  10
   1   3   3 2120.26 141.601   9
  -1  -3  -3 2154.09 95.8748  10
   1   3   3 2242.87 154.172  11
  -1  -3  -3 2071.54 146.656   2
  -1  -3  -4 8874.47 311.378   2
   1   3   4 8884.90 272.265   6
   1   3   4 8937.70 295.321   7
   1   3   4 8718.33 306.799   9
  -1  -3  -4 8727.12 288.316   7
  -1  -3  -4 8129.09 165.423  10
   1   3   4 8273.92 303.697  11
  -1  -3  -5 1513.13 140.575   2
   1   3   5 1625.83 142.375   9
   1   3   5 1539.18 132.183   7
   1   3   5 1601.51 129.077   6
   1   3   5 1487.99 126.718  11
  -1  -3  -5 1641.89 136.250   7
  -1  -3  -5 1462.18 63.6565  10
  -1  -3  -6 2736.51 194.910   2
   1   3   6 2570.88 192.567   9
  -1  -3  -6 2725.65 189.726   7
   1   3   6 2577.16 143.693   4
  -1  -3  -6 2463.88 84.0859  10
   1   3   6 2593.33 166.764  11
   1   3   6 2547.42 180.105   6
  -1  -3  -7 20325.5 573.003   2
   1   3   7 18959.1 424.433   4
   1   3   7 18378.8 522.095   6
   1   3   7 18322.0 443.057  11
  -1  -3  -7 18552.7 538.605   7
   1   3   8 412.532 85.5987   6
   1   3   8 472.055 71.2602  11
  -1  -3  -8 361.005 90.1742   2
   1   3   8 390.750 66.2542   4
   1   3   9 350.331 86.0843   6
   1   3   9 333.694 81.0530   2
   1   3   9 283.421 61.1619   4
   1   3  10 3915.81 284.759   2
  -1  -3 -10 3617.83 265.890   8
   1   3  10 3591.33 226.096   4
  -1  -3 -10 3575.88 247.141   3
   1   3  10 3771.51 285.033   6
  -1  -3 -11 4160.24 269.824   3
   1   3  11 4524.56 327.115   6
   1   3  11 4362.75 267.262   4
  -1  -3 -11 4409.06 309.042   8
   1   3  11 4682.47 325.010   2
  -1  -3 -11 4620.03 334.727   7
   1   3  12 1801.85 219.692   6
  -1  -3 -12 1412.43 162.236   3
  -1  -3 -12 1560.48 190.780   8
   1   3  12 1498.90 165.024   4
  -1  -3 -13 1323.07 161.382   3
   1   3  13 1403.88 199.681   6
   1   3  13 1495.41 174.908   4
  -1  -3 -13 1475.23 193.145   8
  -1  -3 -14 342.954 99.1033   8
  -1  -3 -14 247.620 76.9725   3
   1   3  14 359.044 111.731   6
   1   3  14 217.191 70.1745   4
   1   3  15 117.303 64.0846   6
   1   3  15 151.833 65.8743   4
  -1  -3 -15 149.517 66.6298   8
  -1  -3 -15 84.7409 33.8593   3
   1   3  16 8.86114 32.0467   6
  -1  -3 -16-26.9492 35.4356   3
   1   3  16-2.57578 44.1942   4
  -1  -3 -16 23.2559 52.2748   8
  -1  -3 -17 61.5947 34.3994   3
  -1  -3 -17 63.0805 56.5831   8
   1   3  17 17.1731 33.7378   6
  -1  -3 -17 77.3486 40.5360  10
   1   3  17 43.5591 51.9208   4
   1   3  18 54.6403 44.9893   4
   1   3  18 48.3896 51.6673   6
  -1  -3 -18 42.0730 37.9522   3
  -1  -3 -18-25.9796 47.4256  10
  -1  -3 -18 60.5688 55.0034   8
  -1  -3 -19 53.2843 35.0069   8
   1   3  19-14.3099 69.6564   6
  -1  -3 -19 52.3327 40.7242   3
   1   3  19 3.93342 33.3939   4
   1   3  20 125.065 69.1460   4
  -1  -3 -20 137.512 90.6322   8
   1   3  20-32.2882 81.8691   6
  -1  -4  18 568.817 175.279   4
   1   4 -18 423.043 141.180  10
  -1  -4  18 487.374 151.318   6
   1   4 -18 413.807 136.346   8
  -1  -4  17 32.1154 38.5496   6
   1   4 -17 16.8923 26.5372   3
   1   4 -17 42.5368 46.3282  10
  -1  -4  17 45.2634 40.1778   4
   1   4 -17 92.9668 64.1497   8
   1   4 -16 630.552 151.018   8
   1   4 -16 523.347 120.522   3
  -1  -4  16 534.055 140.494   6
   1   4 -16 495.309 135.988  10
  -1  -4  16 531.431 146.720   4
  -1  -4  15 16.1536 31.2206   6
  -1  -4  15 92.8885 94.2798   4
   1   4 -15 52.8349 49.4748   8
   1   4 -15-66.3844 52.1444   3
   1   4 -15 47.9918 36.7820  10
  -1  -4  14 210.887 90.2573   4
  -1  -4  14 145.006 64.0442   6
   1   4 -14 144.506 64.4315   8
   1   4 -14 231.426 76.9484   3
   1   4 -13 179.381 76.1321   8
  -1  -4  13 116.835 59.0472   4
  -1  -4  13 245.795 72.2869   6
  -1  -4  13 196.155 36.2051   5
   1   4 -13 102.757 55.0555   3
  -1  -4  12 713.335 77.1946   5
   1   4 -12 703.852 128.323   3
  -1  -4  12 930.301 153.427   6
   1   4 -12 580.438 118.063   7
  -1  -4  12 742.412 130.414   3
   1   4 -12 698.713 136.203   8
   1   4 -12 769.810 92.4845  11
  -1  -4  12 745.196 156.139   4
  -1  -4  11 1039.89 100.921   5
   1   4 -11 1170.05 163.603   3
   1   4 -11 1111.85 114.930  11
  -1  -4  11 1149.33 157.636   3
  -1  -4  11 1077.77 161.543   6
   1   4 -11 1077.65 172.047   8
  -1  -4  11 1036.79 179.350   4
  -1  -4  10 2078.29 206.229   3
  -1  -4  10 2306.85 217.754   6
  -1  -4  10 2095.95 146.617   5
  -1  -4  10 2209.07 250.878   4
   1   4 -10 2126.08 227.711   8
   1   4 -10 2110.97 216.411   3
   1   4 -10 2031.36 161.527  11
  -1  -4   9 432.502 95.2216   8
   1   4  -9 588.856 110.997   3
  -1  -4   9 407.734 101.724   4
  -1  -4   9 424.151 85.6529   6
   1   4  -9 404.106 75.3898  11
  -1  -4   9 434.606 92.7945   3
   1   4  -9 426.757 95.9624   8
  -1  -4   8 3082.08 221.314   6
   1   4  -8 2853.49 233.650   3
  -1  -4   8 2780.68 224.863   3
   1   4  -8 2941.06 198.058  11
  -1  -4   8 3061.97 252.356   8
   1   4  -8 2750.91 237.654   8
  -1  -4   8 2933.98 261.808   4
   1   4  -8 3220.92 275.070   4
  -1  -4   7 2040.59 190.527   3
   1   4  -7 2187.84 200.644   3
   1   4  -7 2086.06 171.387   6
   1   4  -7 2005.06 161.095  11
  -1  -4   7 2083.50 169.989   6
   1   4  -7 1911.80 187.964   8
  -1  -4   7 2377.84 213.771   8
  -1  -4   7 2037.46 211.798   4
  -1  -4   6 157.948 57.1926   4
  -1  -4   6 241.064 64.6143   3
   1   4  -6 129.721 48.6656   3
   1   4  -6 247.983 66.6080   8
  -1  -4   6 181.860 49.3009   6
   1   4  -6 147.658 43.3634   6
  -1  -4   6 221.329 63.8125   8
  -1  -4   5 315.879 71.4772   8
  -1  -4   5 296.679 73.7936   4
   1   4  -5 288.986 62.9109   3
   1   4  -5 280.123 68.6661   8
  -1  -4   5 312.707 72.5007   3
   1   4  -5 238.509 47.2555   6
  -1  -4   5 273.932 51.9892   6
  -1  -4   4-9.81725 27.6696   8
  -1  -4   4-16.9306 21.9375   6
  -1  -4   4 32.7468 44.5696   2
  -1  -4   4 0.10262 26.0139   4
   1   4  -4-22.1883 34.9280   8
   1   4  -4 29.0262 36.8446   3
  -1  -4   4-31.0570 31.6420   3
   1   4  -4-5.15232 17.7490   6
   1   4  -3 1375.13 137.680   8
  -1  -4   3 1303.70 139.745   3
   1   4  -3 1389.74 88.9919   6
   1   4  -3 1473.41 148.487   3
  -1  -4   3 1408.57 88.0247   6
  -1  -4   3 2335.72 238.817   2
  -1  -4   3 1333.41 139.384   8
   1   4  -3 1380.58 98.4711   7
  -1  -4   2 11061.9 199.556   6
   1   4  -2 11086.6 382.498   8
  -1  -4   2 11130.7 382.328   8
   1   4  -2 11274.8 388.995   4
   1   4  -2 11403.3 257.732   7
  -1  -4   2 10793.0 280.196   9
   1   4  -2 10632.9 207.076   6
  -1  -4   1 1063.63 85.5255   9
  -1  -4   1 1139.55 139.214   2
   1   4  -1 1031.39 112.048   4
   1   4  -1 1066.41 76.9268   7
  -1  -4   0 2718.43 201.491   2
  -1  -4   0 2360.39 113.928   7
   1   4   0 2361.59 116.244   7
   1   4   0 2546.66 134.238   9
  -1  -4   0 2353.77 130.462   9
   1   4   1 1266.77 97.3597   9
  -1  -4  -1 1325.00 101.994   9
   1   4   1 1160.40 58.8527   6
  -1  -4  -1 1338.98 144.570   2
   1   4   1 1285.03 109.109  10
   1   4   1 1297.32 92.6753   7
  -1  -4  -1 1342.97 90.1087   7
   1   4   2 3894.55 134.340   6
   1   4   2 4175.31 191.114   9
  -1  -4  -2 4151.42 230.604   2
  -1  -4  -2 3848.58 188.318   9
  -1  -4  -2 3909.07 170.057   7
   1   4   2 3922.60 176.959   7
   1   4   2 3742.58 169.887  10
  -1  -4  -3 817.173 104.994   2
   1   4   3 913.582 77.5880   6
  -1  -4  -3 865.495 86.8725   7
   1   4   3 783.611 87.8378   7
   1   4   3 898.520 74.2233  10
   1   4   3 806.684 90.4522   9
   1   4   4 1099.82 122.417  11
   1   4   4 1064.54 109.340   7
   1   4   4 1230.84 104.349   6
   1   4   4 1197.30 117.567   9
  -1  -4  -4 1214.81 113.929   7
  -1  -4  -4 1212.84 132.000   2
   1   4   4 1170.41 69.0342  10
   1   4   5 1175.70 128.957  11
  -1  -4  -5 1115.43 120.141   7
   1   4   5 1141.48 125.353   9
  -1  -4  -5 1115.20 128.639   2
   1   4   5 1138.50 109.996   6
   1   4   5 1132.31 120.918   7
  -1  -4  -6 10560.3 407.204   2
   1   4   6 9610.60 364.637  11
  -1  -4  -6 10305.8 383.344   7
   1   4   6 9952.88 380.580   7
   1   4   6 10209.9 362.944   6
   1   4   6 10171.6 392.283   9
   1   4   7 6322.23 309.729   6
   1   4   7 6379.71 329.169   7
  -1  -4  -7 6721.12 342.469   2
   1   4   7 6591.11 336.104   9
  -1  -4  -7 6752.24 330.929   7
   1   4   7 6513.56 298.372  11
   1   4   8 617.506 103.734   9
   1   4   8 556.417 99.1428   6
   1   4   8 636.702 95.8477  11
  -1  -4  -8 480.623 107.343   2
   1   4   8 599.270 85.2665   4
  -1  -4  -8 575.800 108.391   7
   1   4   9 6504.35 295.961  11
  -1  -4  -9 6557.53 387.132   2
   1   4   9 6682.34 360.372   2
   1   4   9 6496.92 294.542   4
   1   4   9 6336.02 350.154   6
  -1  -4  -9 6499.55 363.355   7
   1   4  10 2297.50 223.465   6
   1   4  10 2421.03 190.651   4
   1   4  10 2665.89 235.006   2
  -1  -4 -10 2450.99 237.732   7
  -1  -4 -10 2152.55 232.019   2
   1   4  10 2298.54 176.387  11
  -1  -4 -11 949.892 153.093   7
   1   4  11 1037.58 152.290   2
  -1  -4 -11 859.242 73.8291  10
   1   4  11 935.937 123.933   4
   1   4  11 1014.07 157.771   6
   1   4  12 48.1259 42.9735   4
  -1  -4 -12 106.757 53.5334   8
  -1  -4 -12 4.91313 23.8686   3
  -1  -4 -12 68.0326 25.5962  10
   1   4  12 63.6156 51.8482   6
  -1  -4 -13 678.707 77.5693  10
  -1  -4 -13 398.531 105.995   8
   1   4  13 594.531 114.250   4
  -1  -4 -13 332.188 91.5895   3
   1   4  13 685.857 142.479   6
   1   4  14 101.531 53.6777   4
  -1  -4 -14 45.4758 42.1120   3
   1   4  14 92.7378 63.0926   6
  -1  -4 -14 94.9136 61.5941   8
  -1  -4 -14 112.760 35.9668  10
   1   4  15 266.142 87.7911   4
  -1  -4 -15 315.009 61.0079  10
  -1  -4 -15 236.567 94.1837   8
  -1  -4 -15 187.517 66.6173   3
   1   4  15 409.179 124.166   6
   1   4  16 25.2767 43.2483   4
  -1  -4 -16 0.14844 30.2928   3
   1   4  16-29.2523 61.6948   6
  -1  -4 -16-16.1200 33.7586   8
  -1  -4 -16-9.79538 17.9039  10
   1   4  17 116.825 78.0988   6
  -1  -4 -17 42.7404 28.8903  10
  -1  -4 -17 5.31705 28.1482   8
  -1  -4 -17 52.9475 45.6679   3
   1   4  17 102.120 68.0538   4
  -1  -4 -18 231.658 92.5753   8
   1   4  18 262.373 116.107   6
  -1  -4 -18 303.450 90.2816   3
   1   4  18 167.519 81.0484   4
   1   4  19-33.7711 44.7046   4
  -1  -4 -19-112.586 55.5438   3
  -1  -4 -19 44.4652 54.7461   8
   1   4  20-103.393 79.7550   9
  -1  -4 -20 11.7208 35.8307   8
   1   4  20 28.9949 77.8867   6
   1   4  20-86.9866 58.2309   4
   1   5 -17-15.0156 33.3981   3
   1   5 -17 41.2466 43.9120   8
  -1  -5  17-73.7077 83.9763   4
  -1  -5  17 119.358 79.2044   6
   1   5 -17 95.4496 66.9329  10
   1   5 -16 322.485 116.207   3
   1   5 -16 239.982 108.630  10
  -1  -5  16 354.472 121.394   6
   1   5 -16 198.762 86.0049   8
  -1  -5  16 184.371 84.3516   4
   1   5 -15 616.381 147.755   3
   1   5 -15 481.444 138.643  10
  -1  -5  15 420.007 121.444   6
  -1  -5  15 600.546 158.015   4
   1   5 -15 445.848 134.555   8
   1   5 -14-42.5146 49.7279   8
  -1  -5  14-36.3464 51.8770   6
  -1  -5  14 6.12477 38.5429   4
   1   5 -14-17.9822 44.6794   3
   1   5 -13 77.0523 33.5862  11
  -1  -5  13 38.4054 57.3008   4
   1   5 -13 28.0998 27.0932   3
  -1  -5  13 75.7349 47.8582   6
   1   5 -13 101.990 51.4410   8
   1   5 -12 226.334 57.8623  11
  -1  -5  12 248.447 54.2606   5
   1   5 -12 204.253 78.4220   3
  -1  -5  12 240.674 88.0712   4
   1   5 -12 308.662 100.556   8
  -1  -5  12 284.588 84.8785   6
  -1  -5  11 1081.57 187.630   4
   1   5 -11 1163.48 181.991   8
  -1  -5  11 1128.59 163.673   6
  -1  -5  11 1114.25 114.932   5
   1   5 -11 1010.90 123.629  11
   1   5 -11 1320.94 194.808   3
   1   5 -10 191.192 62.7432  11
   1   5 -10 287.678 87.0474   3
  -1  -5  10 245.958 104.402   4
   1   5 -10 258.087 86.6763   8
  -1  -5  10 162.816 59.1142   6
  -1  -5   9 1850.92 187.017   6
   1   5  -9 1867.63 216.126   3
  -1  -5   9 1748.12 205.465   3
  -1  -5   9 1712.72 218.591   4
   1   5  -9 1779.36 208.302   8
   1   5  -9 1713.59 172.731  11
  -1  -5   8 289.923 66.6421   6
   1   5  -8 291.917 71.1161   6
  -1  -5   8 282.056 84.8641   3
   1   5  -8 275.711 81.6152   3
   1   5  -8 278.261 80.5490   8
   1   5  -8 280.567 68.6035  11
  -1  -5   8 208.640 69.3122   8
  -1  -5   8 291.392 94.6378   4
  -1  -5   7 2585.93 235.720   3
  -1  -5   7 2461.43 185.990   6
   1   5  -7 2409.84 235.267   3
   1   5  -7 2500.64 189.033   6
   1   5  -7 2389.35 221.016   8
  -1  -5   7 2414.27 244.893   4
  -1  -5   7 2634.43 235.948   8
  -1  -5   6 489.267 77.2718   6
  -1  -5   6 507.107 102.607   8
   1   5  -6 430.232 94.3965   8
  -1  -5   6 922.112 197.509   2
   1   5  -6 538.306 107.069   3
   1   5  -6 464.015 74.5838   6
  -1  -5   6 582.236 108.439   3
   1   5  -6 547.320 111.678   4
  -1  -5   5 514.792 103.665   3
   1   5  -5 458.695 68.7012   6
  -1  -5   5 1005.04 190.953   2
   1   5  -5 485.726 97.7288   8
   1   5  -5 605.994 109.099   3
  -1  -5   5 533.226 101.008   8
  -1  -5   5 538.010 72.8610   6
   1   5  -4 6210.28 343.895   3
   1   5  -4 5825.76 217.175   6
   1   5  -4 5688.54 314.000   8
  -1  -5   4 6101.54 326.973   8
  -1  -5   4 5857.66 234.535   9
   1   5  -4 5919.56 338.251   4
  -1  -5   4 6170.50 219.255   6
   1   5  -4 5921.33 239.831   7
  -1  -5   4 5940.35 339.992   3
  -1  -5   3 7012.12 403.573   2
  -1  -5   3 5336.29 295.759   8
  -1  -5   3 5268.59 174.611   6
  -1  -5   3 5635.08 322.831   3
  -1  -5   3 5091.03 205.252   9
   1   5  -3 5166.08 179.271   6
   1   5  -3 5195.95 291.337   8
   1   5  -3 5560.12 315.092   4
   1   5  -3 5424.96 214.720   7
   1   5  -2 185.985 29.9646   6
   1   5  -2 217.536 42.5089   7
  -1  -5   2 248.550 65.8804   8
  -1  -5   2 284.335 79.7524   2
  -1  -5   2 160.216 25.2302   6
   1   5  -2 212.742 62.8421   4
  -1  -5   2 199.258 38.7761   9
   1   5  -1 68.6132 16.7680   6
   1   5  -1 88.0353 39.7933   4
  -1  -5   1 13.4087 42.9822   2
  -1  -5   1 84.3360 36.6232   8
   1   5  -1 71.0652 24.3015   7
  -1  -5   1 81.5432 24.6253   9
  -1  -5   0 4470.55 257.615   8
  -1  -5   0 4316.76 179.646   7
   1   5   0 3783.96 103.594   6
  -1  -5   0 4182.68 184.648   9
  -1  -5   0 4957.31 297.865   2
   1   5   0 4531.03 187.709   9
   1   5   0 4360.52 184.517   7
   1   5   1 7401.34 254.551   7
   1   5   1 7424.82 158.957   6
  -1  -5  -1 7460.98 261.862   9
   1   5   1 7194.83 245.443   9
  -1  -5  -1 7409.58 243.877   7
  -1  -5  -1 8346.17 374.804   2
  -1  -5  -2-5.71925 11.5558   7
  -1  -5  -2 57.3409 35.2479   2
  -1  -5  -2 13.8020 15.9241   9
   1   5   2-9.86152 20.1300  10
   1   5   2 24.3856 23.7179   7
   1   5   2 7.60189 14.6574   9
   1   5   3 1034.44 88.7103   6
  -1  -5  -3 1020.24 103.528   7
   1   5   3 1096.65 108.231   9
  -1  -5  -3 974.804 129.862   2
   1   5   3 1016.56 105.804   7
   1   5   3 1063.01 93.9282  10
   1   5   4 870.093 74.5904  10
  -1  -5  -4 852.996 116.060   2
   1   5   4 938.505 93.6353   6
   1   5   4 834.383 106.586   9
   1   5   4 923.912 108.425   7
  -1  -5  -4 906.375 104.432   7
   1   5   5 225.252 57.1919   7
   1   5   5 193.211 58.0606   9
   1   5   5 210.867 30.5425  10
   1   5   5 190.826 49.1118   6
  -1  -5  -5 177.535 46.0527   7
  -1  -5  -5 142.587 41.2799   2
   1   5   6 2184.83 187.531   9
  -1  -5  -6 2314.52 203.273   2
   1   5   6 2329.74 175.741   6
   1   5   6 2229.30 195.854  11
   1   5   6 2164.16 193.415   7
  -1  -5  -6 2321.19 189.057   7
   1   5   7 19.1239 32.2245   9
   1   5   7 6.58623 26.8877   6
   1   5   7 6.49376 27.2045  11
   1   5   7-9.25644 35.0528   7
  -1  -5  -7 8.12660 21.5327   7
  -1  -5  -7-0.48086 31.6485   2
  -1  -5  -8 336.466 76.8857   7
   1   5   8 298.803 79.0446   9
  -1  -5  -8 351.163 90.5894   2
   1   5   8 338.774 95.4502   7
   1   5   8 300.952 73.4149  11
   1   5   8 410.350 89.4116   6
   1   5   9 32.8680 35.0492  11
  -1  -5  -9 86.1012 38.8036   7
   1   5   9-27.4474 49.3126   9
   1   5   9 29.9038 45.5197   6
   1   5   9 34.5732 24.1735   2
   1   5   9 65.7161 32.0448   4
  -1  -5  -9 34.2474 39.9033   2
   1   5   9 60.0008 42.8004   7
   1   5  10 635.166 97.1726   4
   1   5  10 584.461 100.201  11
   1   5  10 659.698 123.021   6
   1   5  10 635.358 121.590   9
  -1  -5 -10 652.794 122.090   7
   1   5  10 622.787 117.312   2
  -1  -5 -10 655.979 128.347   2
   1   5  11-6.88811 25.3160  11
  -1  -5 -11 36.4999 31.1099   2
   1   5  11-4.72012 42.5856   6
   1   5  11 30.0944 25.5697   4
   1   5  12 3466.78 239.650  11
   1   5  12 3399.85 300.527   6
   1   5  12 3771.33 267.972   4
   1   5  13 5595.55 343.208   4
   1   5  13 5698.57 409.409   6
  -1  -5 -13 5277.10 391.513   8
  -1  -5 -14-64.9781 59.5110   3
  -1  -5 -14 21.8224 8.98326  10
  -1  -5 -14-2.68730 34.5285   8
   1   5  14 40.4024 31.3987   4
   1   5  14 28.0842 41.5387   6
   1   5  15 66.9562 58.1512   6
  -1  -5 -15-4.84246 9.70447  10
  -1  -5 -15-43.7794 52.4880   3
  -1  -5 -15 10.4393 46.0700   8
   1   5  15-24.4902 25.3804   4
  -1  -5 -16 110.859 55.4824   3
   1   5  16 326.525 114.741   6
   1   5  16 242.339 83.7993   4
  -1  -5 -16 252.813 101.194   8
  -1  -5 -17-17.2477 31.1075   3
   1   5  17 42.6619 60.5947   6
   1   5  17 37.7600 35.1529   4
  -1  -5 -17 151.766 89.6876   8
   1   5  18 921.572 169.113   4
  -1  -5 -18 658.463 167.004   8
   1   5  18 882.171 197.877   6
   1   5  19 378.945 111.544   4
   1   5  19 392.525 136.594   6
   1   5  19 418.197 151.569   9
  -1  -5 -19 163.008 84.4194   8
  -1  -5 -19 233.860 77.3770   3
   1   5  20 169.687 101.103   9
   1   5  20 80.8602 56.3051   4
   1   5  20 298.165 124.148   6
  -1  -5 -20 350.728 139.076   8
   1   6 -16 25.5936 48.6130   3
   1   6 -16 53.7120 64.4522   8
  -1  -6  16 152.756 62.3130   6
   1   6 -15 5.78204 51.0049   8
  -1  -6  15 58.7963 33.0789   6
   1   6 -15 63.4730 53.0270   3
  -1  -6  14-45.3384 46.7801   6
   1   6 -14 14.5075 43.1883   8
   1   6 -14 27.2167 45.5800   3
  -1  -6  13 139.940 67.9460   6
   1   6 -13 154.637 71.1269   3
   1   6 -13 141.308 56.3057   8
   1   6 -13 125.164 50.6121  11
  -1  -6  12 26.4380 32.0930   6
   1   6 -12 143.188 65.2542   3
   1   6 -12 66.9672 39.4919   8
   1   6 -12 115.426 53.9130  11
   1   6 -11 96.0852 53.1979  11
   1   6 -11 119.026 56.5353   3
   1   6 -11 81.0610 59.9782   8
  -1  -6  11 123.576 55.5135   6
   1   6 -10 1176.43 158.069  11
  -1  -6  10 1013.64 307.218   2
  -1  -6  10 1190.37 159.442   6
   1   6 -10 1242.40 194.356   3
   1   6 -10 1173.27 179.690   8
   1   6  -9 1397.77 169.636  11
  -1  -6   9 1293.24 154.528   6
   1   6  -9 1195.43 185.667   3
  -1  -6   9 1635.78 332.703   2
   1   6  -9 1032.27 163.438   8
  -1  -6   8 469.009 170.454   2
   1   6  -8 261.359 66.2334   6
   1   6  -8 254.541 80.3030   8
   1   6  -8 205.056 78.6709   3
  -1  -6   8 299.135 71.0503   6
  -1  -6   7 436.666 147.989   2
   1   6  -7 312.107 85.7082   8
   1   6  -7 370.584 73.3252   6
   1   6  -7 365.588 105.480   3
  -1  -6   7 387.895 74.9501   6
  -1  -6   7 249.102 79.9669   8
  -1  -6   6 1014.76 156.731   3
   1   6  -6 858.671 140.874   8
  -1  -6   6 1497.77 237.758   2
  -1  -6   6 988.383 108.253   6
   1   6  -6 988.990 160.025   3
   1   6  -6 922.783 108.228   6
  -1  -6   6 919.720 144.640   8
   1   6  -6 975.419 117.625   7
  -1  -6   5 96.0566 46.6663   2
   1   6  -5 143.582 44.4337   7
   1   6  -5 121.652 33.3401   6
  -1  -6   5 152.889 59.4524   8
  -1  -6   5 186.344 39.2918   6
  -1  -6   5 108.701 32.2947   9
   1   6  -5 198.631 65.2383   8
   1   6  -5 180.438 67.6082   3
   1   6  -5 244.139 81.5896   4
  -1  -6   5 108.344 56.8684   3
   1   6  -4 1624.70 117.729   6
  -1  -6   4 1635.81 197.140   3
  -1  -6   4 1616.83 120.786   9
   1   6  -4 1730.65 139.404   7
  -1  -6   4 1615.55 182.603   8
   1   6  -4 1594.97 177.186   8
  -1  -6   4 1617.73 114.391   6
   1   6  -4 1669.26 193.334   4
  -1  -6   4 2140.10 243.540   2
  -1  -6   3 1379.13 164.044   8
  -1  -6   3 1826.76 214.657   2
   1   6  -3 1466.15 174.817   4
  -1  -6   3 1552.79 188.604   3
   1   6  -3 1405.73 96.3488   6
  -1  -6   3 1429.18 94.9760   6
   1   6  -3 1381.29 122.057   7
  -1  -6   3 1273.78 102.535   9
   1   6  -2 4025.29 145.460   6
  -1  -6   2 4097.68 181.897   9
   1   6  -2 4581.91 298.253   4
  -1  -6   2 4017.71 276.384   8
   1   6  -2 4144.71 203.053   7
  -1  -6   2 4867.71 335.650   2
   1   6  -1 2470.85 155.968   7
   1   6  -1 2330.04 99.8371   6
   1   6  -1 2249.13 203.240   4
  -1  -6   1 2489.45 210.948   8
  -1  -6   1 2480.05 142.899   9
  -1  -6   1 2987.95 259.220   2
  -1  -6   0 5809.76 227.984   9
   1   6   0 5460.74 147.095   6
  -1  -6   0 6157.64 364.588   2
   1   6   0 6003.01 224.334   9
  -1  -6   0 5663.90 316.719   8
   1   6   0 5740.04 242.008   7
  -1  -6   0 5589.27 234.026   7
  -1  -6  -1 429.450 94.7079   2
   1   6   1 412.809 67.4521   7
  -1  -6  -1 386.055 61.4973   9
   1   6   1 407.551 58.2380   9
  -1  -6  -1 516.174 97.8876   8
   1   6   1 405.171 42.1172   6
  -1  -6  -1 413.914 64.5629   7
   1   6   2 1147.89 122.088  10
   1   6   2 1101.93 105.260   9
   1   6   2 1106.12 78.3718   6
  -1  -6  -2 1206.95 152.859   2
   1   6   2 1062.38 111.978   7
  -1  -6  -2 1113.24 110.034   7
  -1  -6  -3 2175.08 204.314   2
   1   6   3 2188.11 160.541   9
  -1  -6  -3 2041.21 157.367   7
   1   6   3 2077.08 168.407   7
   1   6   3 2117.83 149.017  10
  -1  -6  -4 250.857 58.5004   7
   1   6   4 198.304 49.6554   6
   1   6   4 235.785 59.2594   7
  -1  -6  -4 329.870 75.2691   2
   1   6   4 304.786 51.4854  10
   1   6   4 242.445 57.0962   9
   1   6   5 3514.35 147.959  10
  -1  -6  -5 3752.78 275.784   2
  -1  -6  -5 3402.72 227.205   7
   1   6   5 3369.18 203.273   6
   1   6   5 3551.04 237.204   7
   1   6   5 3633.66 233.603   9
   1   6   6 566.863 45.7000  10
   1   6   6 664.101 95.9449   6
  -1  -6  -6 574.060 111.793   2
  -1  -6  -6 616.700 100.614   7
   1   6   6 580.066 100.290   9
   1   6   6 603.782 108.278   7
   1   6   7 698.412 124.218  11
   1   6   7 641.011 100.780   6
   1   6   7 730.410 118.724   9
  -1  -6  -7 654.333 117.038   2
  -1  -6  -7 598.745 102.777   7
   1   6   7 645.952 112.168   7
  -1  -6  -8 598.986 111.898   7
   1   6   8 423.904 99.4603  11
  -1  -6  -8 458.004 103.815   2
   1   6   8 565.169 101.852   6
   1   6   8 556.445 110.440   2
   1   6   8 519.885 110.106   9
   1   6   8 410.359 102.422   7
   1   6   9 2380.12 223.516  11
   1   6   9 2476.11 227.191   6
   1   6   9 2307.03 233.739   9
  -1  -6  -9 2331.98 249.416   2
  -1  -6  -9 2334.87 233.751   7
   1   6   9 2300.40 232.280   7
  -1  -6 -10 3398.45 310.935   2
   1   6  10 3276.31 271.544   6
   1   6  10 3065.09 281.224   9
   1   6  10 3115.14 287.479   7
   1   6  10 3295.21 242.541   4
   1   6  10 3192.15 254.747  11
   1   6  11 1251.13 152.221   4
   1   6  11 1196.60 175.197   6
   1   6  11 1245.08 187.437   9
   1   6  11 1103.20 151.199  11
  -1  -6 -11 1305.17 196.498   2
  -1  -6 -12 126.223 64.1370   2
   1   6  12 253.760 90.0944   6
   1   6  12 188.940 63.3770   4
   1   6  12 133.008 53.2821  11
   1   6  12 208.961 80.5690   9
   1   6  13 877.177 134.965  11
   1   6  13 852.975 164.535   6
   1   6  13 646.941 122.804   4
   1   6  13 947.879 176.516   9
  -1  -6 -13 17.5279 16.9606   1
  -1  -6 -13 231.127 131.237   2
   1   6  14 78.1773 53.8916   4
  -1  -6 -14-30.1370 42.1102   8
   1   6  14-8.70766 35.2860  11
   1   6  14 43.6511 48.7843   6
   1   6  14 25.9384 58.9489   9
  -1  -6 -15 15.6264 33.4342   3
   1   6  15 179.863 71.6214   4
   1   6  15 302.639 109.577   9
   1   6  15 294.858 106.351   6
  -1  -6 -15 231.546 99.7124   8
   1   6  16 472.914 112.448   4
  -1  -6 -16 175.284 81.0430   3
   1   6  16 543.601 140.353   6
   1   6  16 480.411 131.855   9
  -1  -6 -16 543.591 150.041   8
   1   6  17 105.043 69.8129   4
   1   6  17-4.08837 42.5491   9
  -1  -6 -17 26.9279 37.6951   8
   1   6  17-59.4848 42.5604   6
  -1  -6 -17 3.07643 33.0946   3
   1   6  18 240.148 95.0796   4
   1   6  18 163.001 63.3114   6
  -1  -6 -18 198.052 101.381   8
   1   6  18 113.895 91.1021   9
  -1  -6 -18-24.9220 43.8585   3
  -1  -6 -19 1.11293 57.0546   8
   1   6  19-21.7956 56.2880   4
   1   6  19 39.8203 42.9159   6
  -1  -6 -20 13.2662 61.3354   8
   1   6  20-30.7117 68.5209   4
   1   6  20 16.7178 34.2810   6
   1   6  20 54.2579 58.0319   9
   1   7 -15 199.355 109.013  10
   1   7 -15 274.350 108.701   3
  -1  -7  15 220.466 86.8239   6
   1   7 -15 165.983 58.3605   8
   1   7 -14 329.879 96.8751   8
  -1  -7  14 466.594 125.155   6
   1   7 -14 377.543 113.432   3
  -1  -7  14 94.0153 167.524   2
  -1  -7  13 190.716 81.8067   6
  -1  -7  13-20.8795 125.137   2
   1   7 -13 92.7419 57.6949   8
   1   7 -13 198.819 82.0464   3
  -1  -7  12 69.2722 49.1158   6
   1   7 -12 63.4372 40.7207  11
  -1  -7  12 153.930 135.068   2
   1   7 -12 15.0904 42.1932   8
   1   7 -12 84.3424 37.0552   3
  -1  -7  11 379.575 207.646   2
   1   7 -11 344.096 103.211   8
  -1  -7  11 362.448 93.5811   6
   1   7 -11 382.434 117.391   3
   1   7 -11 357.810 90.4882  11
   1   7 -10 14.4676 25.6324  11
   1   7 -10 5.31785 27.6250   8
  -1  -7  10-53.6955 89.3184   2
   1   7 -10 96.6950 79.0365   3
  -1  -7  10-6.89497 22.3218   6
  -1  -7   9-123.656 109.921   2
   1   7  -9-3.25308 19.9337   7
   1   7  -9 41.3415 29.4627  11
   1   7  -9-14.9879 49.6841   3
  -1  -7   9 33.9197 40.1003   6
   1   7  -9-27.6849 45.5617   8
  -1  -7   8 50.2707 57.0005   2
   1   7  -8-3.54853 45.0459   3
   1   7  -8-1.95788 23.8687   7
  -1  -7   8-9.78086 21.5248   6
   1   7  -8-24.6684 33.1005   8
   1   7  -8 20.0137 22.7191   6
   1   7  -7 136.846 49.8228   7
   1   7  -7 57.7649 49.1777   3
  -1  -7   7 188.571 51.2691   9
  -1  -7   7 172.780 48.9525   6
   1   7  -7 174.602 53.5664   6
   1   7  -7 183.653 67.0686   8
  -1  -7   7 379.312 146.611   2
  -1  -7   6 1947.57 153.850   6
   1   7  -6 2093.52 252.070   3
   1   7  -6 1958.54 157.176   6
  -1  -7   6 1983.09 148.044   9
   1   7  -6 2114.39 227.040   8
  -1  -7   6 1980.74 281.954   2
   1   7  -6 1982.32 177.362   7
  -1  -7   5 16.4364 13.6530   6
   1   7  -5 2.33544 18.0326   7
  -1  -7   5-20.9926 42.1388   2
   1   7  -5 24.0942 19.9447   6
  -1  -7   5 16.3146 11.2938   9
  -1  -7   5-43.2834 50.7069   8
   1   7  -4 282.204 64.8879   7
  -1  -7   4 166.758 60.6595   8
  -1  -7   4 138.325 62.8285   2
  -1  -7   4 130.722 33.4503   9
   1   7  -4 215.300 45.6125   6
  -1  -7   4 123.817 31.6056   6
  -1  -7   3 1345.93 96.5140   6
   1   7  -3 1321.55 97.9289   6
  -1  -7   3 1658.36 213.715   2
  -1  -7   3 1403.58 108.652   9
   1   7  -3 1346.12 131.089   7
  -1  -7   3 1324.06 170.044   8
   1   7  -2 158.817 47.9593   7
  -1  -7   2 163.261 39.4585   9
  -1  -7   2 230.185 78.3290   2
   1   7  -2 117.798 25.6024   6
   1   7  -2 56.7848 25.2830   4
  -1  -7   2 134.389 54.9016   8
   1   7  -1 118.795 38.3284   7
  -1  -7   1 147.132 74.7379   3
   1   7  -1 86.7943 21.9978   6
   1   7  -1 313.057 134.079   2
  -1  -7   1 60.6427 34.5704   8
  -1  -7   1 134.626 67.6475   2
   1   7  -1 92.3339 41.3974   4
  -1  -7   1 71.2385 23.6238   9
  -1  -7   0 168.161 59.1023   8
  -1  -7   0 183.979 68.1294   2
   1   7   0 230.762 34.0973   6
  -1  -7   0 227.364 52.0758   7
  -1  -7   0 208.449 47.0933   9
  -1  -7   0 181.833 67.3493   3
   1   7   0 374.650 110.479   2
   1   7   0 259.635 58.8149   7
   1   7   1 2834.51 286.183   2
  -1  -7  -1 2081.67 224.808   3
  -1  -7  -1 1865.01 196.270   8
   1   7   1 1932.04 100.779   6
   1   7   1 1905.08 135.037   9
  -1  -7  -1 1858.82 152.588   7
   1   7   1 1840.31 154.531   7
  -1  -7  -1 1954.92 210.479   2
  -1  -7  -2 394.461 73.7618   7
  -1  -7  -2 446.306 99.5823   2
   1   7   2 459.188 53.1844   6
  -1  -7  -2 415.262 91.5829   8
   1   7   2 446.385 110.837   2
  -1  -7  -2 380.718 94.9108   3
   1   7   2 430.694 78.7435   7
   1   7   2 484.076 73.1371   9
   1   7   3 39.7276 37.3586   7
   1   7   3 74.0269 26.6049   6
   1   7   3 39.1687 18.0928   9
   1   7   3 73.8111 33.6884   2
  -1  -7  -3 31.2845 63.7514   3
  -1  -7  -3 93.9577 45.6459   2
   1   7   3 54.4518 27.8649  10
  -1  -7  -3 23.5256 14.6314   7
  -1  -7  -4 173.147 74.6123   3
   1   7   4 279.004 89.6860   2
  -1  -7  -4 205.522 56.3450   7
   1   7   4 266.460 67.8501   7
   1   7   4 156.948 44.6516  10
   1   7   4 171.161 52.5546   9
   1   7   4 223.488 50.7511   6
  -1  -7  -4 160.766 59.0013   2
  -1  -7  -5 1111.93 136.057   7
   1   7   5 1108.38 99.8833  10
  -1  -7  -5 1164.31 168.024   3
   1   7   5 1277.90 123.723   6
   1   7   5 1526.27 193.289   2
  -1  -7  -5 1053.00 159.299   2
   1   7   5 1239.11 150.761   7
   1   7   5 1266.73 139.210   9
   1   7   6 1137.23 83.3035  10
  -1  -7  -6 1332.99 184.700   2
   1   7   6 1103.73 128.559   6
   1   7   6 1245.61 147.721   9
  -1  -7  -6 1106.28 144.264   7
   1   7   6 1065.49 148.605   7
   1   7   7 71.9746 41.2580   6
   1   7   7 39.1666 25.9377   9
  -1  -7  -7 36.7946 18.2385   7
  -1  -7  -7 6.58259 41.1086   2
   1   7   7 29.8498 25.7339   7
  -1  -7  -8 309.210 84.9496   7
  -1  -7  -8 316.646 88.5900   2
   1   7   8 295.479 94.1499  11
   1   7   8 254.855 84.8619   7
   1   7   8 369.263 93.9891   9
   1   7   8 359.220 81.6524   6
   1   7   9 1928.60 214.382   9
  -1  -7  -9 2013.11 219.931   7
   1   7   9 2014.17 225.038   7
  -1  -7  -9 1915.53 235.945   2
   1   7   9 2162.38 214.604   6
   1   7   9 2436.41 241.838  11
  -1  -7 -10 648.078 146.483   2
   1   7  10 703.090 136.357   9
   1   7  10 738.641 132.799  11
   1   7  10 726.498 129.484   6
   1   7  10 733.026 142.294   7
   1   7  11 2160.11 213.218   4
  -1  -7 -11 1846.50 256.400   2
   1   7  11 1904.05 232.857   9
   1   7  11 2053.78 229.196   6
   1   7  11 2047.48 224.471  11
   1   7  11 1967.20 236.007   7
   1   7  12 157.128 76.6418   9
   1   7  12 277.703 84.6859  11
  -1  -7 -12 99.0168 78.7721   2
   1   7  12 188.329 81.4726   6
   1   7  12 177.068 62.0897   4
  -1  -7 -13 1378.77 229.450   2
   1   7  13 1439.89 210.788   6
   1   7  13 1516.81 191.401  11
   1   7  13 1578.09 232.843   9
   1   7  13 1346.96 178.064   4
   1   7  14 1257.90 176.882  11
   1   7  14 1490.53 224.896   6
   1   7  14 1279.38 220.709   9
  -1  -7 -14 456.054 167.984   2
   1   7  14 1200.37 170.799   4
  -1  -7 -15 65.7355 75.0237   8
   1   7  15-38.2168 52.7636   4
   1   7  15 13.0763 31.9862   9
   1   7  15 11.6299 28.8637  11
   1   7  15-18.7306 51.4055   6
   1   7  16 128.360 48.7471   4
   1   7  16 125.830 72.2598   9
   1   7  16 191.692 95.3411   6
  -1  -7 -16 187.833 96.2387   8
   1   7  17 558.837 139.350   4
   1   7  17 406.467 125.667   6
  -1  -7 -17 276.942 96.2753   3
   1   7  17 627.425 165.639   9
  -1  -7 -17 412.005 130.537   8
   1   7  18 258.201 105.597   4
  -1  -7 -18 61.2636 56.8444   3
   1   7  18 173.776 87.8844   9
   1   7  18 387.081 132.117   6
  -1  -7 -18 144.489 83.2952   8
   1   7  19 75.5571 72.1618   6
   1   7  19 37.5087 55.9721   4
  -1  -7 -19 41.4735 49.7680   8
   1   7  19 134.289 78.3274   9
  -1  -8  13 103.539 116.588   2
   1   8 -13 5.37309 37.3300   3
   1   8 -13-10.8181 56.8321   8
  -1  -8  12 20.9512 73.2946   2
   1   8 -12-28.1683 44.7817  11
  -1  -8  12-7.88503 26.5891   6
   1   8 -12 58.8598 51.0072   8
   1   8 -12-19.8881 30.0702   7
   1   8 -12-17.8827 48.6845   3
   1   8 -11 54.5549 21.4270   7
  -1  -8  11 60.5328 37.2344   6
   1   8 -11 18.8464 34.9477   8
  -1  -8  11-21.4667 72.9808   2
   1   8 -11 76.7075 46.4228  11
   1   8 -11 13.4984 55.7955   3
   1   8 -10-13.8303 26.8072   8
   1   8 -10-23.1636 27.2372  11
   1   8 -10-40.7520 70.4639   3
  -1  -8  10-12.9137 19.2085   6
   1   8 -10 9.48704 22.8828   7
  -1  -8  10 35.4614 100.460   2
   1   8  -9 8.26191 32.5391   8
  -1  -8   9 40.2779 55.8718   2
   1   8  -9 15.6685 20.1866   7
   1   8  -9-21.4536 44.1985  11
  -1  -8   9-44.3456 37.3813   6
   1   8  -8 15.9294 28.1385   8
   1   8  -8-29.4069 26.1754   7
  -1  -8   8-14.8673 23.7408   6
  -1  -8   8-58.7921 63.9465   2
   1   8  -7 176.751 48.2533   6
  -1  -8   7 193.864 102.833   2
  -1  -8   7 155.630 46.4572   6
   1   8  -7 146.760 52.7351   7
  -1  -8   7 139.001 39.3105   9
   1   8  -6 163.915 46.9984   6
   1   8  -6 139.012 43.7210   7
  -1  -8   6 124.417 40.2131   6
  -1  -8   6 104.588 34.0510   9
  -1  -8   6 77.3710 79.7235   2
   1   8  -5 524.447 76.2752   6
  -1  -8   5 704.251 160.993   2
   1   8  -5 502.888 89.3194   7
  -1  -8   5 449.978 68.3385   6
  -1  -8   5 400.318 60.0439   9
   1   8  -4 15.3907 24.5146   7
  -1  -8   4-19.6739 21.9725   6
  -1  -8   4 58.9869 37.2571   2
  -1  -8   4 5.19372 9.87319   9
   1   8  -4-5.09090 14.9688   6
   1   8  -3 20.2139 28.7451   7
   1   8  -3-4.49414 16.9861   6
  -1  -8   3 12.8278 17.0531   9
   1   8  -2 16.1202 13.7618   7
  -1  -8   2 5.98270 33.5584   2
   1   8  -2 2.71915 9.42012   6
  -1  -8   2 19.0904 22.8182   9
  -1  -8   1 152.294 71.6200   2
   1   8  -1 219.022 37.3134   6
   1   8  -1 226.987 58.2112   7
  -1  -8   1 211.849 45.6109   9
   1   8   0 46.6053 29.6279   7
  -1  -8   0 22.4631 39.6742   2
   1   8   0 14.0680 11.5738   6
  -1  -8  -1 3.78924 16.5272   7
  -1  -8  -1 2.47993 33.4530   2
   1   8   1 4.09941 16.5354   9
   1   8   1 21.8542 11.1708   6
   1   8   1 27.6027 30.5810   7
  -1  -8  -2 109.998 44.1632   7
  -1  -8  -2 93.7235 55.6484   2
   1   8   2 52.1233 25.9202   9
   1   8   2 92.9122 27.6981   6
   1   8   2 140.513 53.2234   7
   1   8   3 1390.99 132.347   9
  -1  -8  -3 1283.06 182.632   2
   1   8   3 1424.85 151.975  10
   1   8   3 1397.50 108.932   6
   1   8   3 1464.08 161.200   7
  -1  -8  -3 1309.58 146.202   7
   1   8   4 159.393 56.8689   7
  -1  -8  -4 67.4126 48.2418   2
  -1  -8  -4 118.606 44.8928   7
   1   8   4 137.100 51.0021   9
   1   8   4 138.957 37.2008   6
   1   8   4 148.744 49.4874  10
   1   8   4 127.706 38.2368   6
   1   8   5-2.02316 15.2087   6
  -1  -8  -5 37.0102 31.8956   7
   1   8   5 34.7256 32.4565   9
  -1  -8  -5-31.5677 42.9219   2
   1   8   5 16.6680 17.4298  10
   1   8   5 29.6739 27.8829   7
   1   8   6 38.6232 37.6313   7
  -1  -8  -6 58.4301 38.8085   7
   1   8   6 46.6057 21.5919  10
   1   8   6 21.1251 28.7811   9
   1   8   6 18.6559 27.9098   6
  -1  -8  -6 104.135 59.6482   2
  -1  -8  -7 239.892 73.6002   7
   1   8   7 174.573 31.3271  10
   1   8   7 120.770 38.6922   6
   1   8   7 228.819 71.5298   9
  -1  -8  -7 203.607 83.4010   2
   1   8   7 222.288 73.6447   7
  -1  -8  -8 8.79153 26.6002   7
  -1  -8  -8 34.6663 47.1759   2
   1   8   8 25.5670 34.5824   9
   1   8   8 32.5088 29.7976   6
   1   8   8 27.0543 44.3009   7
   1   8   9 46.4167 45.2514   7
   1   8   9 47.3837 32.9774   9
   1   8   9 29.5128 40.6191  11
   1   8   9 3.10708 29.6811   6
   1   8  10 8.97504 27.6288   9
   1   8  10 83.2899 44.9185   7
   1   8  10-0.29945 25.9821   6
  -1  -8 -10-69.0729 68.4675   2
   1   8  10-19.2598 54.1102  11
   1   8  11 157.237 67.7259   9
   1   8  11 191.875 70.2631   6
   1   8  11 174.913 75.5749  11
   1   8  11 143.936 58.0065   7
  -1  -8 -11 176.266 84.5360   2
   1   8  12 1624.13 227.996   9
  -1  -8 -12 1375.39 237.804   2
   1   8  12 1697.49 222.470   6
   1   8  12 1796.95 207.610   4
   1   8  12 1490.56 206.129  11
   1   8  12 1574.22 230.561   7
   1   8  13 361.210 103.210  11
   1   8  13 190.280 68.5417   4
   1   8  13 265.752 99.1604   6
   1   8  13 184.993 80.8632   9
  -1  -8 -13 283.517 107.418   2
   1   8  14 171.803 78.4220   9
   1   8  14 73.1168 56.0719   6
   1   8  14 172.569 66.6786   4
  -1  -8 -14 127.436 98.6709   2
   1   8  14 138.217 65.1111  11
   1   8  15 125.913 59.6861   4
   1   8  15 248.314 100.961   6
   1   8  15 283.967 112.336   9
  -1  -8 -15 72.3810 51.3561   2
   1   8  15 147.237 50.2018  11
  -1  -8 -15 244.173 109.799   8
  -1  -8 -16 56.5327 37.2893   8
   1   8  16 212.456 81.2407   4
   1   8  16 147.348 57.9946  11
   1   8  16 194.510 81.9441   6
   1   8  16 11.4840 48.3023   9
   1   8  17-65.2877 63.1924   4
   1   8  17-162.323 96.1277   6
  -1  -8 -17 26.1319 57.5318   8
   1   8  17 42.9433 57.1981   9
  -1  -8 -18 13.5294 38.2203   3
   1   8  18-45.7248 82.5285   6
   1   8  18 97.7242 93.7824   9
   1   8  18 9.63376 30.7305   4
  -1  -8 -18 11.5165 37.1897   8
   1   9 -12 32.3664 47.2984   8
  -1  -9  12-62.0529 44.6784   2
   1   9 -11 470.605 122.453  11
   1   9 -11 374.034 117.284   8
  -1  -9  11 652.103 203.969   2
   1   9 -10 580.159 116.592   7
  -1  -9  10 648.905 192.620   2
   1   9 -10 461.857 119.749  11
   1   9  -9 987.458 173.273  11
  -1  -9   9 1093.31 248.397   2
   1   9  -9 1073.47 157.466   7
   1   9  -8 37.0127 50.5721  11
  -1  -9   8 59.6068 71.9915   2
  -1  -9   8 170.003 56.7491   6
   1   9  -8 102.823 51.9170   7
   1   9  -7 295.057 76.4696   7
  -1  -9   7 305.870 64.2332   6
  -1  -9   7 468.558 144.594   2
  -1  -9   6 1148.53 117.498   6
  -1  -9   6 1459.65 252.726   2
   1   9  -6 1150.55 150.069   7
  -1  -9   5 219.825 91.4271   2
   1   9  -5 133.522 46.6659   7
   1   9  -4 53.1012 49.0010   7
  -1  -9   4 39.0200 42.2348   2
  -1  -9   4 35.6186 19.8449   9
   1   9  -4-10.8198 16.7331   6
   1   9  -3 236.822 62.4650   7
   1   9  -3 175.609 37.2655   6
  -1  -9   3 146.444 82.0004   2
   1   9  -2-13.6099 12.3342   6
  -1  -9   2 40.7961 49.5408   2
   1   9  -2-15.5939 38.9215   7
   1   9  -1 154.017 31.1354   6
  -1  -9   1 231.264 88.5067   2
   1   9  -1 180.923 60.8108   7
  -1  -9   0 1934.42 249.605   2
   1   9   0 1633.71 100.232   6
   1   9   0 2022.46 188.091   7
  -1  -9  -1 5687.10 408.955   2
   1   9   1 5228.67 187.466   6
   1   9   1 5771.96 326.324   7
  -1  -9  -1 5180.72 301.151   7
   1   9   2 477.673 94.4723   7
   1   9   2 512.376 75.3688   9
  -1  -9  -2 521.254 121.057   2
  -1  -9  -2 406.377 85.7495   7
   1   9   2 537.302 64.3458   6
   1   9   2 650.748 115.071  10
  -1  -9  -3 540.993 126.261   2
  -1  -9  -3 443.105 90.0295   7
   1   9   3 496.657 66.6744   6
   1   9   3 513.017 81.5476   9
   1   9   3 437.289 94.5487  10
   1   9   3 488.243 97.9397   7
  -1  -9  -4 661.042 110.988   7
   1   9   4 640.139 99.3997   9
  -1  -9  -4 867.205 163.581   2
   1   9   4 712.524 91.8147   6
   1   9   4 708.237 86.6945   6
   1   9   4 734.171 108.591  10
   1   9   4 662.567 116.489   7
  -1  -9  -5 375.233 88.5758   7
   1   9   5 449.696 75.3368   6
   1   9   5 499.011 84.5885  10
   1   9   5 341.782 75.1557   9
   1   9   5 436.386 80.0358   6
  -1  -9  -5 494.757 119.567   2
   1   9   5 432.970 102.330   7
   1   9   6 145.207 42.1345  10
  -1  -9  -6 102.620 50.4638   7
   1   9   6 153.795 54.9912   6
   1   9   6 125.068 45.8640   9
  -1  -9  -6 51.2322 41.3329   2
   1   9   6 193.404 68.1575   7
   1   9   7 172.648 35.5939  10
   1   9   7 237.053 65.7248   6
  -1  -9  -7 266.241 107.638   2
   1   9   7 190.923 64.2260   9
   1   9   7 229.022 76.9165   7
   1   9   8 230.008 83.8398   9
   1   9   8 187.368 59.1352   6
  -1  -9  -8 210.454 80.9590   2
   1   9   8 260.122 80.8883   7
  -1  -9  -9 61.8643 45.9913   2
   1   9   9-7.26311 36.3844   6
   1   9   9 10.9014 39.4701   9
   1   9   9-9.44164 32.1545  11
   1   9   9-34.5066 37.0121   7
   1   9  10 96.8358 53.7981   6
   1   9  10 189.717 81.4094   7
  -1  -9 -10 23.8082 35.7935   2
   1   9  10 48.1470 50.9675  11
   1   9  10 66.0348 45.8952   9
   1   9  11 16.1636 32.6827  11
  -1  -9 -11 13.7427 40.0202   2
   1   9  11-12.6437 42.8129   9
   1   9  11-25.2618 33.5093   6
   1   9  11-15.7435 45.8011   7
   1   9  12-3.27556 34.8343   7
  -1  -9 -12-90.1198 84.8892   2
   1   9  12 37.6247 37.6954  11
   1   9  12 43.8453 49.8768   6
   1   9  12-47.4879 35.0080   9
   1   9  13 163.273 59.2448   9
  -1  -9 -13 204.788 104.170   2
   1   9  13 143.250 68.4582   6
   1   9  13 262.895 96.1777  11
   1   9  13 157.726 62.8757   4
   1   9  13 351.609 113.782   7
   1   9  14 173.932 78.8102   4
  -1  -9 -14 154.946 89.8827   2
   1   9  14 115.293 65.2210   6
   1   9  14 252.533 101.542   9
   1   9  14 300.636 98.3687  11
   1   9  15-63.2831 57.0592   4
   1   9  15 32.6092 54.2668  11
   1   9  15-94.1853 67.6090   9
  -1  -9 -15-58.2492 74.8147   2
   1   9  15-11.3241 48.0261   6
   1   9  16 20.4576 32.4231   4
   1   9  16 53.5489 31.9692  11
   1   9  16-1.92673 43.9954   9
   1   9  16-27.4396 77.6540   6
   1   9  17 13.5664 38.1246   4
   1   9  17 37.5271 36.3494  11
   1   9  17-7.07202 41.5589   9
   1   9  17 148.884 88.0380   6
  -1  -9 -17 14.0944 67.6433   8
  -1 -10  10 101.650 85.0952   2
   1  10 -10-20.2955 61.5597  11
  -1 -10   9 1057.81 238.223   2
   1  10  -9 878.536 181.327  11
   1  10  -8-87.7291 63.5799  11
  -1 -10   8 52.2589 63.4441   2
  -1 -10   7 193.152 122.261   2
   1  10  -7-60.5836 51.7088   7
   1  10  -6 719.852 125.999   7
  -1 -10   6 730.780 185.324   2
   1  10  -5 170.914 54.8725   7
  -1 -10   5 117.200 71.7822   2
   1  10  -4 146.572 56.5733   7
  -1 -10   4 191.187 90.0391   2
  -1 -10   3 2036.63 281.723   2
   1  10  -3 1896.59 191.278   7
  -1 -10   2 3068.91 342.542   2
   1  10  -2 3241.69 251.555   7
   1  10  -1 11.7654 15.6188   7
  -1 -10   1-56.6385 57.7208   2
  -1 -10   0 3585.31 353.825   2
   1  10   0 3578.99 270.988   7
  -1 -10  -1 2963.70 311.073   2
   1  10   1 3454.77 269.812   7
   1  10   1 2779.21 271.749  10
  -1 -10  -2 6651.47 475.258   2
   1  10   2 7381.61 402.644   7
   1  10   2 7147.62 412.566  10
  -1 -10  -2 6755.19 363.716   7
   1  10   3 88.4341 53.7847   7
  -1 -10  -3 39.7545 39.6928   2
  -1 -10  -3 116.548 49.8535   7
   1  10   3 115.709 47.5561  10
   1  10   3 149.343 42.8593   9
   1  10   3 173.455 40.7815   6
   1  10   3 168.650 41.6779   6
  -1 -10  -4 586.015 111.214   7
  -1 -10  -4 618.672 142.857   2
   1  10   4 677.007 88.9740   6
   1  10   4 736.233 105.973   9
   1  10   4 663.684 127.747   7
   1  10   4 622.723 108.342  10
   1  10   4 671.701 84.3177   6
   1  10   5 598.010 87.7940   6
   1  10   5 633.154 93.7392   6
  -1 -10  -5 591.599 139.157   2
   1  10   5 569.939 95.1174   9
   1  10   5 621.833 103.856  10
   1  10   5 511.704 117.882   7
   1  10   6 36.0804 28.4719  10
  -1 -10  -6-35.1774 33.7986   2
   1  10   6 21.5674 33.6091   9
   1  10   6 51.8103 35.1660   6
   1  10   6 55.2783 47.3211   7
   1  10   6 63.7804 33.5535   6
  -1 -10  -7 1411.47 221.300   2
   1  10   7 1387.65 159.756   6
   1  10   7 1524.51 180.843   9
   1  10   7 1441.99 205.646   7
   1  10   7 1582.58 122.640  10
   1  10   8 133.688 63.6193   9
   1  10   8 201.306 81.1233   7
   1  10   8 161.938 61.8851   6
  -1 -10  -8 113.725 64.2191   2
  -1 -10  -9 315.409 125.337   2
   1  10   9 116.758 48.9313  11
   1  10   9 264.873 86.6139   9
   1  10   9 291.165 84.0205   6
   1  10   9 275.381 97.1021   7
   1  10  10 563.744 146.898  11
  -1 -10 -10 322.464 111.607   2
   1  10  10 428.889 121.208   7
   1  10  10 539.316 120.977   9
   1  10  10 480.495 110.009   6
   1  10  11 2.70582 39.5849   9
  -1 -10 -11 32.7877 63.4372   2
   1  10  11-9.66135 37.0230   7
   1  10  11-138.028 64.5123   6
   1  10  11-33.8664 55.8978  11
   1  10  12 80.7759 58.0171  11
  -1 -10 -12-2.23749 40.4233   2
   1  10  12 107.995 58.3664   6
   1  10  12 49.8840 25.4033   9
   1  10  12 124.623 75.5711   7
   1  10  13-101.479 66.8690  11
   1  10  13-2.88577 34.7200   4
  -1 -10 -13-10.3295 57.2525   2
   1  10  13-25.0495 41.5543   7
   1  10  13 31.9625 37.1991   6
   1  10  13-54.5368 78.6055   9
  -1 -10 -14 68.6336 39.9834   2
   1  10  14 37.6986 46.1553  11
   1  10  14 14.9725 42.2058   6
   1  10  14 54.2576 45.7182   4
   1  10  14-22.7756 38.2703   9
   1  10  15-18.9761 49.2393   9
   1  10  15 47.5575 25.3432   4
   1  10  15-39.6276 47.9395  11
  -1 -10 -15-37.0011 68.8714   2
   1  10  15-35.1961 50.7980   6
   1  10  16 134.886 69.5315   4
   1  10  16 191.173 81.7596   6
  -1 -10 -16-64.7833 101.040   2
   1  10  16 30.3501 40.1404  11
   1  10  16 117.327 75.0644   9
  -1 -10 -16-26.6208 55.4476   8
  -1 -11   7 132.460 99.0147   2
   1  11  -7 5.26544 45.0701  11
  -1 -11   6 790.171 197.579   2
  -1 -11   5 62.1335 57.5109   2
  -1 -11   4 1230.45 236.934   2
  -1 -11   3 756.192 179.908   2
   1  11  -3 894.551 141.281   7
  -1 -11   2 45.8591 89.8724   2
   1  11  -2 98.0714 44.1259   7
  -1 -11   1 345.791 114.312   2
   1  11  -1 407.735 92.2965   7
   1  11  -1 264.310 88.9767  10
   1  11   0-13.7079 21.6642   7
  -1 -11   0-57.7115 79.9564   2
   1  11   0 30.2161 48.7970  10
   1  11   1 2.21786 32.7390   7
  -1 -11  -1-26.8365 41.2461   2
   1  11   1-24.0243 30.5780  10
   1  11   2 101.313 56.4243   7
  -1 -11  -2 90.8278 84.1420   2
   1  11   2 60.4712 43.5055  10
   1  11   3 438.354 107.241   7
  -1 -11  -3 173.074 89.4442   2
   1  11   3 266.543 83.9972  10
   1  11   4 93.1319 37.2267   9
   1  11   4 77.1838 35.6719  10
  -1 -11  -4 53.7901 57.8548   2
   1  11   4 73.6315 59.1676   7
   1  11   5 190.988 59.0935  10
   1  11   5 302.310 95.8955   7
  -1 -11  -5 334.503 116.956   2
   1  11   5 236.488 66.4412   9
   1  11   6 2241.29 190.424   6
  -1 -11  -6 1945.24 274.036   2
   1  11   6 2044.88 197.068   9
   1  11   6 2020.34 245.298   7
   1  11   6 2157.10 182.890  10
   1  11   7 671.375 114.256   6
   1  11   7 678.946 119.396   9
  -1 -11  -7 551.767 149.831   2
   1  11   7 574.693 131.507   7
  -1 -11  -8 688.628 164.089   2
   1  11   8 842.936 133.397   6
   1  11   8 806.668 145.394   9
   1  11   8 716.360 171.269  11
   1  11   8 639.344 149.828   7
   1  11   9 23.8221 47.0477  11
  -1 -11  -9 42.9074 43.7549   2
   1  11   9 36.9773 42.0493   9
   1  11   9-23.4609 42.1926   6
   1  11  10 523.209 113.431   6
   1  11  10 375.267 129.806  11
   1  11  10 544.917 124.842   9
  -1 -11 -10 486.293 166.691   2
   1  11  10 462.749 125.017   7
  -1 -11 -11 90.2578 72.9474   2
   1  11  11-12.2691 48.8428   7
   1  11  11-15.1568 34.3828   9
   1  11  11 139.407 85.6231  11
   1  11  11-37.0873 53.3897   6
   1  11  12 30.3865 39.9854   7
   1  11  12 104.728 70.9048   6
   1  11  12-12.0104 57.6054  11
  -1 -11 -12 125.887 86.0709   2
   1  11  12 116.644 77.4967   9
   1  11  13-0.26104 34.5356  11
  -1 -11 -13 79.9502 86.0341   2
   1  11  13-9.95396 45.9846   9
   1  11  13 40.8269 46.4938   6
   1  11  13-72.6403 84.3726   7
  -1 -11 -14 69.7176 85.5649   2
   1  11  14-1.36705 31.1409   6
   1  11  14 32.3895 32.0583   4
   1  11  14 17.7062 53.6684  11
   1  11  14 135.145 84.2274   7
   1  11  14 46.1537 31.4393   9
   1  12  -4 156.335 67.7907  10
  -1 -12   4 230.429 108.995   2
  -1 -12   3 78.3361 80.0587   2
   1  12  -3 45.0988 51.3006  10
  -1 -12   2 50.2020 66.4397   2
   1  12  -2 25.9106 45.9921  10
   1  12  -1 49.3388 35.4584  10
  -1 -12   1 250.146 119.176   2
  -1 -12   0 706.589 171.858   2
   1  12   0 585.079 142.051  10
  -1 -12  -1 34.9360 45.1199   2
   1  12   1 19.9380 34.2364  10
   1  12   1 54.5483 39.0083   7
  -1 -12  -2 38.3800 60.8046   2
   1  12   2 102.378 71.5421  10
   1  12   2 4.75862 31.5479   7
   1  12   3 49.4981 51.4091   7
   1  12   3 14.7938 34.4748  10
  -1 -12  -3-52.1070 61.3339   2
   1  12   4 432.001 100.950  10
  -1 -12  -4 404.844 127.774   2
   1  12   4 375.463 101.689   7
  -1 -12  -5-173.125 107.203   2
   1  12   5-53.7533 56.4976   7
  -1 -12  -6 717.291 176.139   2
   1  12   6 761.433 164.249   7
   1  12   7 471.501 149.783  11
   1  12   7 460.001 125.144   7
  -1 -12  -7 359.900 133.553   2
   1  12   8 338.499 120.401  11
  -1 -12  -8 281.149 104.675   2
   1  12   8 228.629 85.9069   7
   1  12   9 537.887 159.848  11
  -1 -12  -9 370.151 129.680   2
   1  12   9 481.260 135.886   7
   1  12  10 131.023 73.4164  11
   1  12  10 4.33191 29.3160   7
  -1 -12 -10 197.571 104.271   2
   1  12  10 175.404 76.9948   9
   1  12  11 286.743 108.532   9
   1  12  11 321.079 117.345   7
  -1 -12 -11 216.647 114.111   2
   1  12  11 243.528 101.839  11
   1  12  12-1.17310 41.5621  11
  -1 -12 -12 24.0728 53.5946   2
   1  12  12 61.9191 41.5334   9
   1  12  12 7.18900 61.1757   7
  -1 -13  -1-40.9805 51.4937   2
   1  13   1 30.4912 40.0634  10
   1  13   2 103.733 59.2409  10
  -1 -13  -2 63.9274 49.2609   2
  -1 -13  -3-104.794 77.6339   2
   1  13   4 70.5318 82.8072  11
  -1 -13  -4-50.7239 52.0821   2
   1  13   5 35.4517 67.3264  11
  -1 -13  -5-1.52269 50.0388   2
   1  13   6 164.247 83.4430  11
  -1 -13  -6 195.200 97.2554   2
   1  13   6 124.949 61.9655   7
   1  13   7 131.588 91.6660  11
  -1 -13  -7 171.679 82.1535   2
   1  13   7 188.821 95.9794   7
  -2  12   9 54.9970 46.1937   7
   2 -12  -9-51.5467 94.1773   2
  -2  12   8 13.9105 48.0460   7
   2 -12  -8 23.1759 45.3223   2
  -2  12   7 68.7962 63.0799   7
   2 -12  -7 89.3418 57.4673   2
  -2  12   6-57.4947 60.7161   7
   2 -12  -6-129.562 89.1833   2
  -2  12   5 112.981 68.6632   7
   2 -12  -5 108.704 61.8702   2
  -2  12   4 758.327 182.828   7
   2 -12  -4 493.538 135.358   2
  -2  12   3 55.0287 67.1250   7
   2 -12  -3-42.4039 52.5247   2
  -2  12   2 127.229 61.0286   7
   2 -12  -2-1.68302 58.6651   2
  -2  12   1-2.04491 47.2573   7
   2 -12  -1-41.3232 28.5524   2
  -2  12   0 38.4424 40.0694   7
   2 -12   0 81.6219 63.0688   2
  -2  12  -1 170.987 88.9798   7
   2 -12   1 208.757 91.5009   2
  -2  12  -2 77.9421 59.8599   7
   2 -12   2 143.392 78.1566   2
   2 -11 -12-32.6683 76.2561   2
   2 -11 -12 65.0390 42.0043   8
  -2  11  12-66.1794 79.9367   7
   2 -11 -11 374.928 132.252   8
   2 -11 -11 310.356 126.709   2
  -2  11  11 346.947 124.652   7
   2 -11 -10 108.809 77.5711   2
  -2  11  10 24.4448 79.5901   7
   2 -11 -10 71.7360 47.5168   8
  -2  11   9-83.4749 71.4972   7
   2 -11  -9-31.7732 51.4695   2
  -2  11   8-6.90130 33.4862   7
   2 -11  -8-30.7118 61.8453   2
  -2  11   7 67.7419 62.4659   7
   2 -11  -7-5.39783 47.3846   2
  -2  11   6 40.3793 64.7993   7
   2 -11  -6-17.4499 57.0864   2
  -2  11   5-7.84378 37.5882   7
   2 -11  -5 75.2032 60.1170   2
  -2  11   4 13.7084 46.9964   7
   2 -11  -4 26.3990 43.2702   2
  -2  11   3-18.4110 30.6889   7
   2 -11  -3 34.7548 26.1496   2
  -2  11   2 9.55674 51.2087   7
   2 -11  -2 130.205 88.2925   2
  -2  11   1 122.087 79.2827   7
   2 -11  -1-59.2509 72.9138   2
  -2  11   0 82.5749 73.8081   7
   2 -11   0-46.3311 52.9815   2
   2 -11   1 95.0297 65.7295   2
  -2  11  -1-5.08369 33.9010   7
  -2  11  -2 184.779 88.5773   3
  -2  11  -2 214.510 91.1064   7
   2 -11   2 418.009 128.488   2
   2 -11   3-2.85242 52.1192   2
  -2  11  -3 39.6033 44.3712   7
  -2  11  -4 8.31754 46.4449   7
   2 -11   4 86.0473 59.6240   2
  -2  11  -4-64.2460 78.7273   3
  -2  11  -5 4.84729 59.8392   3
  -2  11  -5-7.03516 54.2101   7
   2 -11   5 29.6179 57.7196   2
  -2  11  -6 35.8029 41.3701   7
   2 -11   6 52.8920 43.1079   2
  -2  11  -6 28.0729 62.6547   3
  -2  10  14 171.803 82.6175   4
   2 -10 -14 149.036 84.7263   8
  -2  10  14 241.463 118.003   7
  -2  10  13 536.694 145.516   4
   2 -10 -13 490.577 150.036   8
  -2  10  13 651.184 170.598   7
   2 -10 -12 25.4651 55.1176   2
  -2  10  12 83.0041 42.5903   7
   2 -10 -12 101.174 69.6626   8
   2 -10 -11 220.081 107.267   2
   2 -10 -11 145.721 72.4650   8
  -2  10  11 202.589 97.3049   7
  -2  10  10 233.888 92.7597   7
   2 -10 -10 260.990 96.4523   8
   2 -10 -10 182.745 76.4427   2
  -2  10   9-1.76145 52.7253   7
   2 -10  -9 114.244 84.0757   2
   2 -10  -8 387.557 129.965   2
  -2  10   8 204.184 94.6613   7
  -2  10   7 44.3438 40.4359   7
   2 -10  -7 95.6094 43.9188   2
  -2  10   7 110.601 48.8508   9
  -2  10   6 13.9086 28.3751   7
   2 -10  -6 39.5757 51.9229   2
  -2  10   6-3.46340 29.2038   9
  -2  10   5 9.96741 22.9181   9
   2 -10  -5 2.17549 27.5508   2
  -2  10   5 33.0825 48.9604   7
   2 -10  -4 219.967 81.3448   2
  -2  10   4 396.007 122.593   7
  -2  10   3-49.9989 55.5732   7
   2 -10  -3 121.859 64.4226   2
  -2  10   2 1010.68 187.635   7
   2 -10  -2 1049.15 177.030   2
  -2  10   1 52.2603 61.1232   7
   2 -10  -1 37.4507 34.5099   2
  -2  10   0 601.383 138.370   7
  -2  10   0 760.391 171.716   3
   2 -10   0 566.860 125.406   2
   2 -10   1-11.4161 37.9124   2
  -2  10  -1-12.4668 31.7612   7
  -2  10  -1-26.1344 67.3438   3
   2 -10   2 316.386 96.8525   2
  -2  10  -2 209.868 85.7619   7
  -2  10  -2 440.461 138.832   3
  -2  10  -3-38.3501 37.4372   7
  -2  10  -3-31.5679 46.7973   3
   2 -10   3-5.80485 25.3216   2
  -2  10  -4 14.9229 40.3457   3
   2 -10   4 42.3840 35.0626   2
  -2  10  -4 22.9202 23.4039   7
  -2  10  -5-33.6401 36.6742   7
   2 -10   5 1.05402 40.5229   2
  -2  10  -5 87.1233 74.2131   3
   2 -10   6-36.3882 43.9559   6
   2 -10   6-60.7377 58.1864   2
  -2  10  -6 2.27550 36.0900   7
  -2  10  -6-30.7837 86.5946   3
   2 -10   7-63.0194 51.6194   2
  -2  10  -7-79.4227 73.3112   7
   2 -10   7 42.3484 29.6191   6
  -2  10  -7-117.455 84.2430   3
   2 -10   8 259.748 98.3702   6
   2 -10   8 202.868 101.544   2
  -2  10  -8 135.259 75.7189   7
  -2  10  -8 31.7676 63.8068   3
   2 -10   9-29.9959 40.5028   6
  -2  10  -9-9.08796 46.6705   7
   2 -10   9-18.5856 58.7659   2
  -2   9  16 510.476 163.461   6
  -2   9  16 657.691 170.119   4
   2  -9 -16 604.334 163.962   8
  -2   9  16 640.812 191.100   7
  -2   9  15 3.40341 58.6749   4
   2  -9 -15-128.787 98.2663   8
  -2   9  15 1.69623 40.5638   6
  -2   9  15-18.4149 40.8918   7
  -2   9  14 68.9303 71.2340   7
  -2   9  14 16.9745 32.9986   4
   2  -9 -14 25.2256 34.1930   8
   2  -9 -13-37.2577 53.2418   1
  -2   9  13 276.744 107.150   4
   2  -9 -13 199.337 78.6819   8
  -2   9  13 256.829 99.9965   7
   2  -9 -12 60.6239 121.582   1
   2  -9 -12 119.291 73.3131   8
  -2   9  12-55.5765 36.7136   7
   2  -9 -11 3.28431 72.2591   2
  -2   9  11 28.7107 46.3331   7
   2  -9 -11 19.5672 39.0042   8
   2  -9 -10-74.3180 74.1760   2
   2  -9 -10 83.1401 67.4742   8
  -2   9  10-70.2357 62.9952   7
   2  -9  -9 890.220 182.214   2
   2  -9  -9 924.570 173.175   8
  -2   9   9 883.081 181.825   7
  -2   9   8 527.417 138.931   7
   2  -9  -8 479.773 129.070   2
  -2   9   7 130.544 43.8756  10
  -2   9   7 135.173 62.0675   7
   2  -9  -7 170.136 77.3460   2
  -2   9   6 90.8060 59.5983   7
   2  -9  -6 80.6574 56.1159   2
   2  -9  -5 1398.85 195.986   2
  -2   9   5 1205.25 201.658   7
   2  -9  -4 546.754 119.019   2
  -2   9   4 545.251 136.049   7
  -2   9   4 498.084 74.1032   9
   2  -9  -3 1508.25 195.359   2
  -2   9   3 1487.05 102.768   9
  -2   9   3 1445.83 214.719   7
  -2   9   2 605.590 136.246   7
   2  -9  -2 601.640 125.593   2
  -2   9   1 298.800 108.877   3
  -2   9   1 304.954 100.655   7
   2  -9  -1 273.925 77.6497   8
   2  -9  -1 307.753 92.0995   2
   2  -9   0 874.307 154.639   2
  -2   9   0 1086.40 194.411   3
  -2   9   0 874.452 163.974   7
   2  -9   0 750.953 121.595   8
   2  -9   1 1331.26 185.223   2
  -2   9  -1 1266.64 194.309   7
   2  -9   1 1215.93 153.243   8
  -2   9  -1 1159.79 203.269   3
  -2   9  -2 240.510 82.2220   7
  -2   9  -2 257.876 97.8849   3
   2  -9   2 181.679 74.2286   2
   2  -9   2 201.013 61.4202   8
  -2   9  -3 211.787 80.0631   7
  -2   9  -3 211.302 103.053   3
   2  -9   3 167.040 56.2485   8
   2  -9   3 335.907 99.8582   2
  -2   9  -4 270.021 81.6186   7
   2  -9   4 195.042 72.6621   6
   2  -9   4 285.003 78.7146   2
  -2   9  -4 254.058 88.3284   3
  -2   9  -5 191.794 83.0588   7
  -2   9  -5 86.7498 70.4486   3
   2  -9   5 62.4024 41.0299   6
   2  -9   5 44.3597 49.2943   2
   2  -9   6 545.759 127.900   6
  -2   9  -6 542.498 148.126   3
  -2   9  -6 589.526 134.690   7
   2  -9   6 682.077 150.235   2
  -2   9  -7 738.253 156.299   7
  -2   9  -7 612.314 173.687   3
   2  -9   7 695.437 163.549   2
   2  -9   7 571.114 130.298   6
  -2   9  -8-1.45110 76.2319   3
   2  -9   8-121.893 79.7701   2
   2  -9   8 16.2019 38.0140   6
  -2   9  -8-24.5739 48.3808   7
   2  -9   9-79.9328 60.4603   6
  -2   9  -9-36.7906 51.5332   7
   2  -9   9-23.6222 34.9210   2
  -2   9  -9 110.665 94.4629   3
  -2   9 -10-155.124 118.700   3
  -2   9 -10-41.1421 52.7135   7
   2  -9  10-128.018 76.3220   2
   2  -9  10 5.38043 27.9857   6
  -2   9 -11 93.5129 68.2785   7
  -2   9 -11 174.259 95.0352   3
   2  -9  11 125.147 68.1865   6
   2  -9  11 171.599 93.4701   2
  -2   8  17-36.9713 50.6089   6
  -2   8  17 34.1518 63.8319   4
   2  -8 -17-48.4836 83.0334   8
  -2   8  17-33.5545 77.3761   7
  -2   8  16 14.5942 36.1168   7
  -2   8  16 78.7586 69.4064   4
   2  -8 -16 43.2615 48.3592   8
  -2   8  16-83.1746 87.8144   6
  -2   8  15 84.3298 72.8078   6
  -2   8  15 247.467 101.826   4
   2  -8 -15 65.8780 77.7151   8
  -2   8  15 19.2289 38.6232   7
  -2   8  14 421.007 129.341   4
   2  -8 -14-0.21647 25.7004   1
   2  -8 -14 372.692 100.496   8
  -2   8  14 454.538 140.119   7
  -2   8  13 129.599 77.6438   4
   2  -8 -13 102.804 38.5544   8
   2  -8 -13-69.2902 56.9972   1
  -2   8  13 88.5412 81.2971   7
   2  -8 -12 499.465 137.953   8
   2  -8 -12 19.5986 58.3850   1
  -2   8  12 476.773 125.297   4
  -2   8  12 303.597 108.763   7
   2  -8 -11-13.1112 21.0378   3
   2  -8 -11-118.623 94.9482   2
   2  -8 -11-63.9527 63.9226   1
   2  -8 -11 31.0356 38.5594   8
  -2   8  11-13.1222 40.6354   7
  -2   8  10 468.932 65.1911  10
  -2   8  10 413.797 118.864   7
   2  -8 -10 408.091 117.226   8
   2  -8 -10 408.914 104.365   3
   2  -8 -10 441.629 136.314   2
  -2   8   9 560.587 139.980   7
  -2   8   9 520.084 73.8511  10
   2  -8  -9 497.217 128.006   2
   2  -8  -9 500.920 114.105   3
   2  -8  -9 490.908 126.554   8
  -2   8   8 487.787 129.404   7
   2  -8  -8 503.607 132.345   2
  -2   8   8 480.977 75.6815  10
   2  -8  -8 516.870 113.173   3
   2  -8  -7 894.258 145.429   3
   2  -8  -7 878.992 164.607   2
  -2   8   7 889.331 108.909  10
  -2   8   7 1038.71 183.037   7
  -2   8   6 586.155 137.356   7
  -2   8   6 578.690 93.3981  10
   2  -8  -6 584.122 122.017   2
   2  -8  -6 579.776 124.654   3
   2  -8  -5 252.004 83.3613   2
   2  -8  -5 225.892 78.7548   3
  -2   8   5 326.156 106.419   7
  -2   8   4 76.4086 64.6721   7
  -2   8   4 21.5483 22.3950   6
   2  -8  -4 9.51304 44.8233   2
  -2   8   4 43.3859 18.3836   2
  -2   8   3 271.062 85.2315   7
   2  -8  -3 220.560 71.2769   2
  -2   8   3 152.998 70.7756   2
  -2   8   3 180.335 61.5074   6
  -2   8   2 338.583 101.711   3
  -2   8   2 308.237 86.4678   6
  -2   8   2 370.967 109.360   7
  -2   8   2 294.743 42.4907   9
  -2   8   2 282.735 92.4405   2
   2  -8  -2 288.108 82.1137   2
  -2   8   1 234.679 73.4462   3
  -2   8   1 192.469 61.1229   6
  -2   8   1 303.490 96.3176   7
  -2   8   1 187.673 70.8066   2
   2  -8  -1 285.056 78.5214   2
  -2   8   0 1191.55 159.519   6
   2  -8   0 1359.95 173.696   2
  -2   8   0 1209.08 198.806   3
  -2   8   0 1650.34 255.348   2
   2  -8   0 1139.88 139.656   8
  -2   8   0 1218.65 182.531   7
   2  -8   1 3344.52 272.409   2
  -2   8  -1 3258.70 265.535   6
  -2   8  -1 3466.91 328.619   3
   2  -8   1 2978.86 221.539   8
  -2   8  -1 3234.91 293.144   7
  -2   8  -2 2815.25 312.706   3
   2  -8   2 3240.99 267.103   2
  -2   8  -2 3147.49 290.099   7
   2  -8   2 3075.29 224.873   8
  -2   8  -2 3329.06 271.647   6
  -2   8  -3 1657.01 230.943   3
  -2   8  -3 1536.07 188.575   6
   2  -8   3 1592.87 194.534   2
   2  -8   3 1246.86 173.630   6
  -2   8  -3 1502.28 203.331   7
   2  -8   3 1572.60 160.130   8
   2  -8   4 252.548 79.3519   6
  -2   8  -4 342.720 99.3844   7
   2  -8   4 576.732 122.731   2
  -2   8  -4 492.156 142.451   3
   2  -8   4 388.100 81.3107   8
   2  -8   5 90.4033 59.9629   2
  -2   8  -5 52.1746 58.0384   7
   2  -8   5 52.5994 31.4025   6
  -2   8  -5 63.3926 71.4754   3
   2  -8   5 24.5212 25.0059   8
   2  -8   6 616.132 127.175   6
  -2   8  -6 911.865 167.050   7
   2  -8   6 759.077 113.772   8
   2  -8   6 964.442 164.153   2
  -2   8  -6 1063.66 195.458   3
  -2   8  -7-43.8524 62.4280   3
  -2   8  -7 4.32590 28.1764   7
   2  -8   7-36.2790 40.8644   2
   2  -8   7 2.58432 30.8166   6
  -2   8  -8-24.4732 56.6490   7
  -2   8  -8 12.8187 62.2641   3
   2  -8   8-6.19793 40.8159   6
   2  -8   8 15.1485 43.0840   2
  -2   8  -9 104.713 70.1606   3
  -2   8  -9 105.409 62.5794   7
   2  -8   9 205.687 81.8498   6
   2  -8   9 235.585 101.398   2
   2  -8  10 33.2390 34.6593   2
   2  -8  10 27.6762 41.8945   6
  -2   8 -10-9.98686 39.6494   7
  -2   8 -10 3.12737 58.2593   3
  -2   8 -11 188.779 88.4441   7
   2  -8  11 175.643 73.1610   6
  -2   8 -11 247.230 109.016   3
   2  -8  11 222.115 98.2148   2
   2  -8  12 352.032 117.216   6
  -2   8 -12 307.813 118.563   3
   2  -8  12 242.816 130.925   2
  -2   8 -12 339.032 116.834   7
  -2   8 -13 68.9300 91.6766   3
  -2   8 -13-28.7629 37.3717   7
   2  -8  13 109.530 66.8163   6
   2  -8  13 19.9659 80.9705   2
  -2   7  18 86.2154 70.7496   4
  -2   7  18 97.7716 81.1581   6
   2  -7 -18 27.8885 54.3122   8
  -2   7  18 50.0882 57.1301   7
   2  -7 -18 1.24150 21.1401   5
  -2   7  17 129.607 78.2576   4
  -2   7  17 251.417 119.446   6
   2  -7 -17 251.624 102.075   8
  -2   7  17 178.676 80.5591   7
  -2   7  16 20.5065 48.8043   6
  -2   7  16 19.4003 32.1247   4
   2  -7 -16-96.4932 90.5697   8
  -2   7  16 26.6691 51.1316   7
  -2   7  15 459.458 141.637   6
  -2   7  15 305.400 97.5604   4
   2  -7 -15 396.501 127.504   8
  -2   7  15 393.448 134.743   7
  -2   7  14 469.818 126.944   4
   2  -7 -14 452.082 124.922   8
  -2   7  14 333.375 114.423   7
  -2   7  13 25.0137 51.2068   4
  -2   7  13 1.43469 35.2565   7
   2  -7 -13-56.5625 46.9282   1
   2  -7 -13-13.2236 42.3411   8
  -2   7  12 88.1476 63.3004   4
   2  -7 -12 10.7984 48.0037   1
   2  -7 -12-2.62751 29.7433   3
   2  -7 -12 0.41314 40.7745   8
  -2   7  12 75.0530 56.6648   7
  -2   7  11 187.716 84.9400   4
  -2   7  11 156.054 36.8515  10
   2  -7 -11 193.287 75.9918   8
   2  -7 -11 1.75145 62.9209   1
   2  -7 -11 274.102 72.9283   3
  -2   7  11 257.064 94.3028   7
  -2   7  10 24.4593 39.3556   7
  -2   7  10 18.2179 12.4478  10
   2  -7 -10 142.536 73.2429   2
   2  -7 -10 2.89723 58.8606   1
   2  -7 -10 1.01366 19.3110   3
   2  -7 -10 115.760 74.3056   8
   2  -7  -9 6.62064 22.2375   3
   2  -7  -9 39.0754 50.8628   8
  -2   7   9-18.7606 24.5420  10
   2  -7  -9 65.0359 56.3044   2
  -2   7   9-22.1887 39.9968   7
  -2   7   8 357.130 97.4303   7
   2  -7  -8 435.554 109.516   8
  -2   7   8 334.167 58.4931  10
   2  -7  -8 277.595 79.9855   3
   2  -7  -8 389.408 108.274   2
  -2   7   7 41.2718 35.8171   7
   2  -7  -7 23.2368 25.8426   2
   2  -7  -7 101.918 46.2348   3
  -2   7   7 65.9825 30.2468  10
   2  -7  -6 1644.09 198.408   2
  -2   7   6 1569.84 192.029   2
   2  -7  -6 1487.44 177.304   3
  -2   7   6 1454.38 138.591  10
  -2   7   6 1799.44 224.563   7
  -2   7   5 133.796 55.4258   2
  -2   7   5 110.088 44.9109   7
   2  -7  -5 144.060 59.6301   2
  -2   7   5 129.482 51.9712   6
   2  -7  -5 131.404 53.9495   3
  -2   7   4 334.015 84.6683   2
  -2   7   4 264.136 70.2270   6
   2  -7  -4 188.674 61.7591   3
  -2   7   4 265.556 89.2071   7
   2  -7  -4 194.198 62.3564   2
  -2   7   3 46.9239 32.4440   7
  -2   7   3 133.530 55.8284   6
  -2   7   3 30.2930 39.7591   2
  -2   7   3 151.446 60.4731   3
   2  -7  -3 87.8838 40.1403   2
   2  -7  -3 87.3621 48.9202   3
  -2   7   2 822.112 142.651   7
   2  -7  -2 883.548 149.450   3
  -2   7   2 875.662 144.979   3
  -2   7   2 262.955 123.875   2
   2  -7  -2 810.782 128.153   2
  -2   7   2 786.793 124.242   6
  -2   7   1 12091.9 488.612   6
   2  -7  -1 12978.3 566.745   3
  -2   7   1 14109.6 554.100   2
  -2   7   1 12128.4 534.728   7
  -2   7   1 12140.5 219.542   9
   2  -7  -1 12366.1 530.956   7
  -2   7   1 12055.1 549.590   3
   2  -7  -1 12741.7 483.332   2
  -2   7   0 2233.01 251.857   2
   2  -7   0 1674.79 176.593   2
  -2   7   0 1769.80 218.955   3
  -2   7   0 1797.38 184.357   6
   2  -7   0 1839.53 203.278   7
  -2   7   0 1718.84 200.730   7
  -2   7  -1 6336.92 355.845   6
  -2   7  -1 6690.05 422.674   3
   2  -7   1 6982.05 357.461   2
   2  -7   1 5830.79 284.492   8
  -2   7  -1 8160.90 595.935   2
  -2   7  -1 6503.48 394.588   7
  -2   7  -2 59.8772 39.9302   6
  -2   7  -2 33.8338 26.2592   7
   2  -7   2 148.673 57.3515   2
   2  -7   2 164.996 56.9112   6
  -2   7  -2 115.384 62.3019   3
   2  -7   2 49.3781 26.2016   8
  -2   7  -3 850.784 134.831   6
   2  -7   3 878.070 133.422   2
   2  -7   3 659.735 120.437   6
   2  -7   3 648.802 93.4111   8
  -2   7  -3 755.772 161.213   3
  -2   7  -3 841.699 146.157   7
  -2   7  -4 861.482 146.323   7
  -2   7  -4 750.210 128.324   6
   2  -7   4 688.787 125.635   6
   2  -7   4 693.355 130.904   2
  -2   7  -4 692.062 146.572   3
   2  -7   4 615.195 91.5551   8
  -2   7  -5 606.680 139.848   3
  -2   7  -5 403.048 101.218   7
   2  -7   5 439.127 103.024   6
   2  -7   5 462.902 80.0590   8
   2  -7   5 585.835 119.207   2
  -2   7  -5 665.055 126.823   6
   2  -7   6 838.977 145.574   2
  -2   7  -6 738.408 152.687   3
   2  -7   6 702.120 131.255   6
   2  -7   6 786.011 105.531   8
  -2   7  -6 794.585 151.168   7
   2  -7   7 769.979 181.664   2
   2  -7   7 1002.53 121.444   8
  -2   7  -7 1117.98 180.289   7
  -2   7  -7 1102.90 194.137   3
   2  -7   7 1107.17 170.679   6
  -2   7  -8-6.64201 56.9703   7
   2  -7   8 14.3891 41.4377   6
   2  -7   8-7.78365 26.8641   8
   2  -7   8 3.94899 47.6999   2
  -2   7  -8 47.2457 36.6111   3
  -2   7  -9 14.9932 43.0053   3
   2  -7   9 30.0813 16.5796   9
   2  -7   9 19.8414 42.3842   6
   2  -7   9 102.501 70.8355   2
  -2   7  -9 29.2940 34.1467   7
  -2   7 -10 1142.93 194.318   7
   2  -7  10 924.749 170.031   6
   2  -7  10 775.743 204.074   2
  -2   7 -10 1118.09 213.790   3
  -2   7 -11 293.419 93.9605   7
  -2   7 -11 430.180 136.085   3
   2  -7  11 147.890 70.7335   6
   2  -7  11 121.802 102.538   2
   2  -7  12 153.770 133.207   2
  -2   7 -12 476.228 143.656   7
   2  -7  12 399.839 123.809   6
  -2   7 -12 402.851 130.344   3
   2  -7  13 96.0398 69.9002   6
  -2   7 -13 35.3952 43.8126   3
   2  -7  13 7.36874 51.9625   2
   2  -7  14-44.5388 63.2669   2
  -2   7 -14 76.6364 77.1766   3
   2  -7  14 110.004 57.2406   6
  -2   6  19 79.2482 62.9856   4
  -2   6  19 55.7886 90.5190   6
   2  -6 -19 170.928 96.2823   8
  -2   6  18-30.6613 75.1949   6
  -2   6  18 10.6259 33.9640   4
   2  -6 -18-18.8241 37.3853   5
   2  -6 -18 39.4875 41.0204   8
  -2   6  17 375.848 123.380   6
   2  -6 -17 364.234 136.718   8
   2  -6 -17 380.532 104.027   5
  -2   6  17 401.839 123.065   4
  -2   6  17 464.003 150.500   7
  -2   6  16 438.965 132.628   6
  -2   6  16 522.469 151.066   7
   2  -6 -16 501.678 151.222   8
  -2   6  16 673.533 162.039   4
  -2   6  15 630.121 151.597   4
  -2   6  15 614.472 154.694   6
  -2   6  15 599.589 151.817   7
   2  -6 -15 591.091 152.091   8
  -2   6  14 88.2798 57.4788   4
   2  -6 -14 0.20487 11.3385   3
  -2   6  14 124.212 79.8779   6
  -2   6  14 149.939 75.3978   7
   2  -6 -14 122.500 70.1276   8
  -2   6  13-13.0086 51.4455   4
  -2   6  13 32.0453 40.0571   7
   2  -6 -13-4.35677 40.8236   8
   2  -6 -13 23.9431 14.0192   3
   2  -6 -12 9092.08 342.828   3
  -2   6  12 9343.52 526.216   4
   2  -6 -12 9539.06 545.839   8
  -2   6  12 9855.42 574.539   7
  -2   6  11 361.563 102.576   4
  -2   6  11 508.704 128.712   7
   2  -6 -11-0.98560 45.8523   1
   2  -6 -11 320.672 65.8809   3
   2  -6 -11 280.688 89.0924   8
   2  -6 -10 58.0848 76.7392   1
  -2   6  10 662.777 131.976   4
   2  -6 -10 602.430 94.2921   3
  -2   6  10 573.956 75.5477  10
  -2   6  10 614.551 140.698   7
   2  -6 -10 683.115 133.880   8
  -2   6   9 156.236 64.5448   7
  -2   6   9 181.694 44.5853  10
   2  -6  -9 213.593 60.6558   3
   2  -6  -9-43.8871 70.4670   1
   2  -6  -9 134.031 58.1746   8
  -2   6   8 206.572 72.5899   7
   2  -6  -8 140.594 48.2890   3
  -2   6   8 185.454 44.9382  10
   2  -6  -8 133.376 63.4959   2
   2  -6  -8 172.168 67.3020   8
  -2   6   8 142.734 64.4169   2
   2  -6  -7 30.3295 35.6765   2
   2  -6  -7 19.2084 30.1751   8
  -2   6   7-32.3675 39.1653   7
  -2   6   7 10.0735 25.1299  10
   2  -6  -7-0.19860 22.6887   3
  -2   6   7 18.3605 29.0871   2
  -2   6   6 188.197 72.3859   2
   2  -6  -6 122.443 43.8780   3
   2  -6  -6 169.777 67.6878   7
  -2   6   6 98.2896 43.9864   7
  -2   6   6 159.696 43.2177  10
   2  -6  -6 196.351 70.5413   2
   2  -6  -5 1335.98 162.728   2
  -2   6   5 1207.35 149.738   2
   2  -6  -5 1257.02 146.261   3
  -2   6   5 1085.55 116.499  10
  -2   6   5 1244.37 171.833   7
   2  -6  -5 1255.22 168.133   7
  -2   6   4 194.583 61.4350   7
   2  -6  -4 272.568 81.0538   7
  -2   6   4 203.890 62.2450   6
  -2   6   4 223.717 69.6492   2
   2  -6  -4 221.708 63.6441   2
   2  -6  -4 249.204 65.2173   3
  -2   6   4 112.832 39.2858   3
  -2   6   3 1.46766 34.4719   7
   2  -6  -3-15.7002 28.0926   7
  -2   6   3-17.3505 33.6036   2
   2  -6  -3-27.0576 39.4786   3
  -2   6   3 43.4852 29.8456   3
   2  -6  -3 0.40932 32.0823   2
  -2   6   3-1.50961 24.5277   6
  -2   6   2 1342.37 159.006   6
  -2   6   2 1350.76 168.156   3
   2  -6  -2 1428.23 169.179   3
  -2   6   2 1290.18 155.470   2
   2  -6  -2 1526.37 174.677   7
   2  -6  -2 1333.35 145.356   2
  -2   6   2 1289.74 164.410   7
  -2   6   1 5.20118 27.8469   6
  -2   6   1 4.26266 32.3395   3
   2  -6  -1-16.8956 24.1656   2
   2  -6  -1 25.5127 33.0833   3
  -2   6   1 14.5142 27.1987   2
   2  -6  -1 13.7361 17.5415   7
  -2   6   1-12.5825 39.1664   7
  -2   6   0 302.665 74.7686   6
  -2   6   0 235.602 74.2882   7
  -2   6   0 332.486 83.5305   3
  -2   6   0 213.196 82.7922   2
  -2   6   0 317.569 31.5662   9
   2  -6   0 289.847 75.5185   7
   2  -6   0 351.781 71.3307   2
   2  -6   0 356.041 88.7656   3
  -2   6  -1 1817.11 193.448   7
   2  -6   1 1738.86 181.267   6
   2  -6   1 1882.27 169.984   2
  -2   6  -1 1758.87 202.423   3
   2  -6   1 2043.45 213.351   3
  -2   6  -1 2232.36 259.210   2
  -2   6  -1 1741.29 176.620   6
   2  -6   1 1585.04 133.049   8
  -2   6  -2-61.1358 61.5293   3
  -2   6  -2 63.7578 44.1246   7
   2  -6   2 62.7528 40.0661   2
   2  -6   2 1.05065 22.0861   6
   2  -6   2-43.1720 44.1204   3
  -2   6  -2 55.8586 39.1539   6
   2  -6   2 42.6504 17.7009   8
  -2   6  -3 196.991 67.9782   7
   2  -6   3 320.358 86.4790   2
  -2   6  -3 285.284 75.6707   6
  -2   6  -3 268.248 87.7222   3
   2  -6   3 243.950 49.1329   8
   2  -6   3 249.799 77.8481   6
   2  -6   4-1.64034 27.9123   6
  -2   6  -4-13.8666 44.6075   7
   2  -6   4 17.2017 20.2952   2
   2  -6   4 16.5744 14.6025   8
  -2   6  -4 33.3412 39.4769   6
  -2   6  -4 53.9670 56.2258   3
  -2   6  -5 109.999 53.8736   6
  -2   6  -5 76.7577 52.6883   3
   2  -6   5 115.254 55.7427   6
   2  -6   5 160.543 40.1527   8
  -2   6  -5 179.622 75.5954   7
   2  -6   5 187.133 54.9174   2
  -2   6  -6 87.6272 41.5807   7
  -2   6  -6 49.0393 28.8211   6
   2  -6   6 81.0465 17.2316   9
  -2   6  -6 81.1947 48.4645   3
   2  -6   6 39.7580 47.9721   2
   2  -6   6 113.390 38.7924   8
   2  -6   6 100.251 43.6954   6
  -2   6  -7 569.088 121.730   7
   2  -6   7 611.684 61.6344   9
   2  -6   7 477.652 118.594   6
  -2   6  -7 693.832 145.944   3
   2  -6   7 48.9305 126.595   2
   2  -6   7 612.955 86.7976   8
  -2   6  -8 252.818 98.3399   3
   2  -6   8 286.761 48.0364   9
  -2   6  -8 273.273 80.5628   7
   2  -6   8 279.363 62.1660   8
   2  -6   8 91.0232 85.8012   2
   2  -6   8 255.701 82.1539   6
  -2   6  -9 104.310 67.0421   3
   2  -6   9 32.2543 13.8707   9
   2  -6   9-24.7412 48.9314   6
   2  -6   9 29.8804 20.1271   8
   2  -6   9 10.1753 44.5646   2
   2  -6  10 5.61491 52.3933   2
  -2   6 -10 65.1443 34.2193   8
   2  -6  10 21.2313 14.9533   8
   2  -6  10 60.4549 31.4704   9
   2  -6  10 66.0511 53.2155   6
   2  -6  11 724.520 95.3163   5
   2  -6  11 113.175 148.385   2
  -2   6 -11 724.410 155.364   3
   2  -6  11 694.885 103.732   9
  -2   6 -11 569.821 98.8883   8
   2  -6  11 578.100 132.597   6
  -2   6 -12 27.2577 24.3225   8
   2  -6  12-66.6283 80.8405   2
   2  -6  12 40.2720 26.5217   9
   2  -6  12-39.5917 45.2808   6
  -2   6 -12 28.6476 50.2241   3
   2  -6  13 8.22615 40.1514   6
   2  -6  13 21.8252 20.0540   9
  -2   6 -13 36.9282 37.1496   3
  -2   6 -13-27.9593 34.1548   8
   2  -6  14 112.819 85.7262   6
   2  -6  14 15.5146 56.5686   2
  -2   6 -14 68.6677 60.5571   3
   2  -6  15-74.4463 103.547   2
  -2   6 -15 147.319 69.2478   3
   2  -6  15 56.1060 44.6778   6
  -2   5  19 170.780 59.7537   4
  -2   5  19 155.180 101.311   6
  -2   5  18 229.975 104.314   4
  -2   5  18 258.917 96.0141   6
   2  -5 -18 192.649 91.6973   8
   2  -5 -18 147.201 56.2671   5
  -2   5  17 566.977 164.289   6
  -2   5  17 291.242 92.8732   4
   2  -5 -17 389.513 101.314   5
   2  -5 -17 346.472 125.064   8
  -2   5  16 67.9613 55.0868   4
  -2   5  16 31.0988 46.4353   6
   2  -5 -16 68.6468 67.4201   8
  -2   5  16 49.0756 37.2777   7
   2  -5 -16 17.5282 27.6177   5
  -2   5  15 91.5908 61.8722   4
   2  -5 -15 45.1382 43.9124   8
   2  -5 -15 0.42327 21.0691  10
   2  -5 -15-22.6083 29.1910   5
  -2   5  15 140.098 90.3137   6
  -2   5  15 39.0214 35.4427   7
  -2   5  14 298.784 121.003   6
   2  -5 -14 217.455 38.0029   3
  -2   5  14 247.100 89.0166   4
   2  -5 -14 283.620 62.0184  10
  -2   5  14 267.441 92.2785   7
   2  -5 -14 346.160 119.548   8
  -2   5  13-12.9811 46.6648   4
   2  -5 -13 10.7860 16.5051   3
   2  -5 -13 78.5628 54.4680   8
  -2   5  13 49.5264 63.0403   7
   2  -5 -13 23.8965 9.90804   3
   2  -5 -12 1127.05 102.033   3
  -2   5  12 1143.69 196.917   7
   2  -5 -12 1186.38 187.561   8
  -2   5  12 1340.39 193.751   4
  -2   5  11 14915.2 624.660   4
   2  -5 -11 14929.8 638.926   8
   2  -5 -11 13954.5 369.358   3
  -2   5  11 14887.6 666.949   7
   2  -5 -10 6177.42 401.456   8
  -2   5  10 6086.14 404.468   7
   2  -5 -10 6284.00 253.254   3
  -2   5  10 6342.00 391.787   4
  -2   5  10 6327.20 265.839  10
  -2   5   9 525.600 73.6289  10
   2  -5  -9 594.755 80.9157   3
  -2   5   9 465.057 104.899   4
   2  -5  -9 509.598 113.411   8
   2  -5  -9-28.9014 52.0165   1
  -2   5   9 717.226 128.688   2
  -2   5   9 606.557 124.442   7
  -2   5   8 28.0278 39.5689   7
   2  -5  -8 28.4741 20.3964   3
   2  -5  -8-10.4343 38.4706   7
  -2   5   8 47.8693 23.3745  10
  -2   5   8 75.0595 41.1101   2
   2  -5  -8 43.9163 36.9147   8
   2  -5  -8 6.24642 40.3628   1
  -2   5   7 93.9199 51.4915   7
  -2   5   7 84.6041 53.5361   2
  -2   5   7 162.620 43.0113  10
   2  -5  -7 167.470 63.9581   8
   2  -5  -7 133.323 63.3904   2
   2  -5  -7 133.927 43.5546   3
  -2   5   6 58.5946 49.3176   7
   2  -5  -6 49.1725 20.2804   3
  -2   5   6 37.9067 44.5941   2
   2  -5  -6 91.5498 47.9621   2
  -2   5   6 29.4679 17.3163  10
   2  -5  -6 48.3830 24.4716   8
  -2   5   5 643.055 102.793   2
  -2   5   5 731.900 127.436   7
   2  -5  -5 752.839 100.103   3
  -2   5   5 626.295 83.2919  10
   2  -5  -5 702.665 113.167   2
   2  -5  -5 585.449 99.5478   8
   2  -5  -4 2695.68 207.308   2
  -2   5   4 2484.68 194.186   2
   2  -5  -4 2381.18 184.492   3
  -2   5   4 2491.48 222.434   7
  -2   5   4 2324.26 185.242   3
  -2   5   3-29.8395 34.1193   3
  -2   5   3 5.72188 34.4905   7
  -2   5   3-10.2691 19.7456   6
  -2   5   3 51.9192 34.9373   2
   2  -5  -3-2.16298 27.9181   2
   2  -5  -3 64.7582 35.4329   3
  -2   5   2 442.289 85.7773   6
   2  -5  -2 431.814 77.2239   2
  -2   5   2 480.082 90.3187   3
   2  -5  -2 453.357 85.0822   3
  -2   5   2 424.383 91.5136   7
  -2   5   2 255.613 75.5111   2
  -2   5   1 458.985 90.7523   7
  -2   5   1 303.927 81.5036   2
   2  -5  -1 533.699 98.2884   3
  -2   5   1 477.503 85.9972   6
   2  -5  -1 427.813 76.8220   2
  -2   5   1 468.640 91.0303   3
  -2   5   0 988.826 127.926   6
   2  -5   0 1022.35 119.387   2
   2  -5   0 1026.98 139.306   3
  -2   5   0 1044.30 71.1566   9
  -2   5   0 1158.39 140.386   7
   2  -5   0 1234.31 149.209   7
  -2   5   0 1222.37 153.987   3
  -2   5  -1-0.36978 33.6971   3
   2  -5   1 14.9341 33.0189   3
  -2   5  -1 19.1842 24.4324   2
  -2   5  -1 22.6187 30.8336   6
   2  -5   1-35.1659 24.0850   2
   2  -5   1-6.94241 31.2428   6
  -2   5  -1-5.30858 8.51661   9
   2  -5   1 12.6587 15.3224   8
  -2   5  -1-25.0447 47.3807   7
  -2   5  -2 21.1652 17.2743   6
  -2   5  -2 12.4257 26.0857   7
   2  -5   2 0.32501 17.2812   2
  -2   5  -2 39.4150 36.7937   3
   2  -5   2 14.5687 19.6123   3
   2  -5   2 6.71170 10.1681   8
   2  -5   2 33.2926 29.6988   6
   2  -5   3 1904.63 184.789   6
  -2   5  -3 1915.16 182.605   6
  -2   5  -3 1834.22 201.100   3
  -2   5  -3 1965.52 196.258   7
   2  -5   3 1819.32 120.797   8
   2  -5   3 2168.46 180.486   2
   2  -5   4 1059.18 142.956   2
   2  -5   4 1277.54 171.250   3
   2  -5   4 979.140 137.709   6
  -2   5  -4 1247.68 153.423   6
  -2   5  -4 981.300 150.805   3
   2  -5   4 1124.87 94.9163   8
  -2   5  -4 1160.16 155.327   7
  -2   5  -5 8.65067 27.7899   7
   2  -5   5-25.1999 36.1819   6
   2  -5   5-7.13413 10.4312   9
  -2   5  -5-48.0432 55.4685   3
   2  -5   5 22.5605 16.9614   3
   2  -5   5 11.5095 14.0169   8
   2  -5   5-23.7208 26.0797   2
  -2   5  -5 24.3985 16.7252   6
  -2   5  -5 1.79167 35.4429   4
  -2   5  -6 20.8735 18.3993   6
   2  -5   6-3.76734 14.7567   9
  -2   5  -6 56.9454 55.0637   7
  -2   5  -6-19.5756 36.2200   3
   2  -5   6 1.79966 11.1082   8
   2  -5   6 1.96296 30.6340   2
  -2   5  -6-5.83670 25.1164   4
   2  -5   6-7.05374 27.4765   6
   2  -5   7 67.5576 29.5522   8
   2  -5   7 112.263 79.7013   2
  -2   5  -7 0.86135 26.3511   6
   2  -5   7 29.2814 29.4611   6
   2  -5   7 45.5047 22.7817   9
  -2   5  -7 31.1469 38.3743   3
   2  -5   8 1819.39 285.393   2
  -2   5  -8 1715.00 219.141   3
   2  -5   8 1764.62 141.657   9
  -2   5  -8 1872.10 147.630   8
   2  -5   8 1732.91 144.888   8
   2  -5   8 1779.14 210.710   6
  -2   5  -9 2663.31 187.471   8
   2  -5   9 2715.50 266.807   6
  -2   5  -9 2750.80 289.907   3
   2  -5   9 2661.64 188.841   8
   2  -5   9 2910.50 197.658   9
   2  -5  10 730.567 142.821   6
   2  -5  10 861.417 117.946   9
  -2   5 -10 776.790 107.175   8
   2  -5  10 828.282 96.5661   5
   2  -5  10 811.367 110.364   8
  -2   5 -10 851.146 159.071   3
   2  -5  11 162.889 54.6068   9
   2  -5  11 96.2803 31.1390   5
   2  -5  11 99.2191 48.6925   6
   2  -5  11 36.6972 17.2872   8
  -2   5 -11 90.7225 59.9235   3
  -2   5 -11 87.5300 48.0353   8
   2  -5  12 277.081 72.1487   9
   2  -5  12 192.291 81.7188   6
  -2   5 -12 271.341 102.741   3
  -2   5 -12 228.219 68.6383   8
   2  -5  12 186.999 36.5970   5
   2  -5  13 85.2418 37.2984   9
   2  -5  13 78.4936 51.0989   6
  -2   5 -13 37.2230 52.3315   3
  -2   5 -13 80.2798 37.6870   8
  -2   5 -14-5.18466 56.9060   3
  -2   5 -14 87.4828 56.6805   8
   2  -5  14 124.019 65.9029   9
   2  -5  14 125.578 73.7304   6
   2  -5  15 96.6912 73.5757   6
  -2   5 -15 16.6144 42.1734   3
  -2   5 -15-45.3346 39.0403   8
   2  -5  15 0.86939 32.7177   9
  -2   5 -16 160.931 92.9203   3
   2  -5  16 203.970 87.2020   6
   2  -5  16 248.391 87.7176   9
  -2   4  19-0.82303 31.8375   4
  -2   4  19-77.5242 87.6851   6
   2  -4 -19-10.1241 71.7321   8
  -2   4  18-1.53955 56.1149   4
  -2   4  18 115.622 56.8633   6
   2  -4 -18 122.905 85.6782   8
   2  -4 -17 123.967 57.4233  10
  -2   4  17 60.0826 52.3692   6
   2  -4 -17 63.3339 64.0490   8
   2  -4 -17 131.363 57.4981   5
  -2   4  17 114.343 72.0222   4
  -2   4  16 10.9683 48.9241   4
  -2   4  16 28.5414 54.1315   6
   2  -4 -16 16.9408 15.0946  10
   2  -4 -16 39.2326 33.2430   5
   2  -4 -16-2.14950 30.7458   8
  -2   4  15-70.6521 63.0568   4
  -2   4  15 55.2782 37.0709   6
   2  -4 -15-16.5279 28.6492  10
  -2   4  15-93.9059 73.4562   7
   2  -4 -15-48.8568 42.4048   5
   2  -4 -15-55.9352 61.5103   8
  -2   4  14 1988.10 261.540   6
  -2   4  14 1939.34 253.343   7
   2  -4 -14 1881.63 259.131   8
   2  -4 -14 1919.93 171.971  10
   2  -4 -14 1880.42 200.101   5
  -2   4  14 1748.52 230.093   4
  -2   4  13 4467.47 385.005   6
   2  -4 -13 4334.52 300.319   5
   2  -4 -13 4675.16 377.493   8
  -2   4  13 3965.52 340.501   4
  -2   4  13 4555.91 373.682   7
   2  -4 -13 4360.37 250.542  10
  -2   4  12-34.6442 51.1041   4
   2  -4 -12-15.1301 17.0472  10
   2  -4 -12-5.64542 9.51393   3
   2  -4 -12-6.02928 11.2075   3
  -2   4  12 1.45899 44.4467   7
   2  -4 -12 34.5944 50.3970   8
   2  -4 -11 11.0530 8.61889   3
  -2   4  11-10.1749 45.0555   4
  -2   4  11-15.7231 38.8071   7
   2  -4 -11 4.48961 8.88111   3
   2  -4 -11-12.0601 19.8808  10
   2  -4 -11 52.3179 42.0582   8
  -2   4  10 357.987 84.3270   4
   2  -4 -10 460.197 54.2535   3
  -2   4  10 461.359 108.373   7
   2  -4 -10-0.41377 25.9923   1
  -2   4  10 390.553 72.2924  10
   2  -4 -10 410.993 69.6265  10
   2  -4 -10 442.951 101.631   8
  -2   4  10 401.743 107.751   2
  -2   4   9 1003.15 148.070   2
  -2   4   9 804.803 137.959   7
   2  -4  -9 899.853 79.3322   3
  -2   4   9 825.341 98.5085  10
   2  -4  -9 867.650 141.418   8
   2  -4  -9 821.934 94.6349  10
  -2   4   9 887.807 142.171   4
   2  -4  -9 1033.88 156.176   7
   2  -4  -9 3.42358 33.0055   1
  -2   4   8 1430.33 125.282  10
  -2   4   8 1585.93 180.595   2
   2  -4  -8 1572.80 107.566   3
  -2   4   8 1440.88 169.135   4
   2  -4  -8 1527.31 174.639   8
  -2   4   8 1472.43 181.086   7
  -2   4   7 13.4480 28.4024   7
  -2   4   7-6.73978 17.5657  10
   2  -4  -7-22.4602 36.9680   1
   2  -4  -7 22.3474 18.8546   3
  -2   4   7-10.4305 28.7450   2
   2  -4  -7 8.27040 25.8745   8
  -2   4   6 1671.08 164.369   2
   2  -4  -6 1691.54 122.790   3
   2  -4  -6 1601.87 166.425   8
  -2   4   6 1698.97 130.975  10
  -2   4   6 1715.28 183.455   7
  -2   4   5 2658.15 166.005  10
   2  -4  -5 2588.70 161.574   3
   2  -4  -5 2632.82 197.385   8
  -2   4   5 2888.35 202.093   2
   2  -4  -5 2945.23 217.713   2
  -2   4   5 2988.88 229.903   7
  -2   4   4 305.357 80.7028   7
   2  -4  -4 325.444 59.9950   3
  -2   4   4 313.335 55.3121  10
  -2   4   4 283.795 56.8895   3
   2  -4  -4 302.295 69.2138   2
   2  -4  -4 280.783 60.4552   8
  -2   4   4 253.768 57.9510   2
   2  -4  -3 6153.31 281.308   2
  -2   4   3 6658.92 273.115   2
  -2   4   3 6071.21 270.683   3
   2  -4  -3 6002.96 265.894   3
   2  -4  -3 6013.87 262.140   8
  -2   4   3 6152.80 309.928   6
  -2   4   3 6083.90 316.515   7
   2  -4  -2 1239.14 120.563   2
  -2   4   2 1190.07 133.177   6
  -2   4   2 1416.35 138.624   3
  -2   4   2 1374.99 118.821   2
   2  -4  -2 1259.19 126.744   3
  -2   4   2 1388.30 151.100   7
  -2   4   1 5841.56 292.328   6
   2  -4  -1 5309.89 232.925   2
  -2   4   1 5768.80 289.209   3
   2  -4  -1 5361.02 277.060   3
  -2   4   1 6424.43 254.214   2
  -2   4   1 5614.07 296.054   7
   2  -4   0 110.727 40.6174   6
   2  -4   0 126.563 47.7846   3
  -2   4   0 113.072 43.2381   6
   2  -4   0 113.145 33.7274   2
  -2   4   0 125.878 43.2452   7
  -2   4   0 153.351 31.1435   9
  -2   4   0 118.733 49.0642   3
  -2   4   0 30.4002 31.4498   2
  -2   4  -1 674.013 107.045   3
  -2   4  -1 556.532 92.4497   6
   2  -4   1 580.058 76.0911   2
   2  -4   1 571.347 94.4683   3
   2  -4   1 561.833 88.9590   6
  -2   4  -1 620.285 56.7920   9
  -2   4  -1 182.664 67.9784   2
  -2   4  -1 656.572 103.732   7
   2  -4   2 2778.05 208.202   6
  -2   4  -2 2963.05 209.394   6
  -2   4  -2 2769.95 224.624   3
   2  -4   2 2932.60 181.838   2
   2  -4   2 2915.07 124.495   8
  -2   4  -2 2843.31 118.431   9
  -2   4  -2 3033.51 223.511   7
   2  -4   3 1313.91 134.471   2
  -2   4  -3 1413.24 151.470   6
   2  -4   3 1406.63 148.563   6
  -2   4  -3 1387.89 157.352   3
   2  -4   3 1443.13 86.6808   8
  -2   4  -3 1424.52 157.267   7
   2  -4   4 923.842 72.2818   8
   2  -4   4 852.972 121.533   6
  -2   4  -4 889.173 124.316   6
  -2   4  -4 787.359 128.943   3
   2  -4   4 906.394 113.516   2
   2  -4   4 838.585 71.9566   9
  -2   4  -4 932.570 132.009   7
   2  -4   5 3375.17 244.304   6
  -2   4  -5 3572.69 260.929   6
  -2   4  -5 3356.90 265.942   3
   2  -4   5 3499.72 149.925   8
  -2   4  -5 3656.28 261.428   4
   2  -4   5 3484.97 160.361   9
   2  -4   5 3989.61 281.657   2
   2  -4   6 5461.75 342.046   3
   2  -4   6 5294.64 320.838   6
  -2   4  -6 5134.29 317.883   6
  -2   4  -6 5133.88 333.535   3
   2  -4   6 4962.96 215.584   9
  -2   4  -6 5131.58 196.334   8
   2  -4   6 6196.40 411.895   2
  -2   4  -6 5177.49 320.253   4
   2  -4   6 5351.42 201.922   8
  -2   4  -7-23.2099 20.5916   6
  -2   4  -7 14.0616 27.6720   3
  -2   4  -7 54.5457 41.5514   4
   2  -4   7-5.53739 11.4939   8
   2  -4   7-0.89835 13.0592   9
  -2   4  -7 11.7540 12.1715   8
   2  -4   7-19.2751 32.1444   6
   2  -4   7 9.41748 25.5917   3
   2  -4   8 146.271 60.5845   6
   2  -4   8 268.396 54.0913   5
  -2   4  -8 175.505 58.9659   6
  -2   4  -8 260.110 78.6734   3
  -2   4  -8 251.816 53.3610   8
   2  -4   8 222.475 55.5519   9
   2  -4   8 260.236 53.1731   8
  -2   4  -8 207.067 67.1265   4
   2  -4   9 299.794 67.5541   9
   2  -4   9 260.946 50.4234   5
   2  -4   9 241.004 78.6556   6
  -2   4  -9 286.398 58.1060   8
  -2   4  -9 239.119 75.9605   3
   2  -4   9 287.323 59.2564   8
  -2   4 -10 3757.76 326.371   3
   2  -4  10 4022.04 182.065   5
  -2   4 -10 3903.23 235.815   8
   2  -4  10 3977.83 235.348   8
   2  -4  10 3795.24 258.334   9
   2  -4  10 3902.40 324.775   6
  -2   4 -11 551.304 140.582   3
   2  -4  11 536.364 57.5858   5
   2  -4  11 557.753 91.8765   8
  -2   4 -11 565.823 95.9078   8
   2  -4  11 556.215 131.986   6
   2  -4  11 630.841 115.029   9
  -2   4 -12 709.808 151.378   3
   2  -4  12 670.929 148.573   6
  -2   4 -12 701.912 113.743   8
   2  -4  12 696.774 111.328   8
   2  -4  12 771.733 129.688   9
   2  -4  13 19.0157 30.6484   6
   2  -4  13-48.6068 53.4323   9
   2  -4  13-10.3105 32.9034   8
  -2   4 -13 68.2243 70.1903   3
  -2   4 -13-51.3504 44.3814   8
  -2   4 -14 418.613 124.840   3
   2  -4  14 390.969 101.800   9
  -2   4 -14 356.814 86.6601   8
   2  -4  14 506.010 141.460   6
   2  -4  15 440.987 114.477   9
   2  -4  15 507.788 138.349   6
  -2   4 -15 471.091 106.636   8
  -2   4 -15 449.251 127.269   3
  -2   4 -16-21.7662 52.6147   8
   2  -4  16-19.6208 42.0585   9
  -2   4 -16-38.8515 61.8842   3
   2  -4  16 4.04205 47.0086   6
   2  -4  17 101.600 77.4057   6
  -2   4 -17-26.5103 65.2554   3
  -2   4 -17-5.18613 20.4888   8
   2  -4  17-66.3375 65.4176   9
  -2   3  20 105.747 73.8852   4
   2  -3 -20 86.3117 78.3442   8
   2  -3 -19 77.8562 71.5407   8
  -2   3  19-28.4570 55.2124   6
  -2   3  19 27.1758 62.1476   4
  -2   3  18-14.1006 63.3308   4
   2  -3 -18 14.5231 35.6395  10
   2  -3 -18-36.4545 59.0872   8
  -2   3  18-26.9151 73.8036   6
  -2   3  17-36.2560 32.4797   4
   2  -3 -17-16.2829 24.6781  10
  -2   3  17-107.151 85.0689   6
   2  -3 -17-50.1027 48.4334   8
   2  -3 -17-4.96372 26.8777   5
  -2   3  16 293.565 86.5953   4
   2  -3 -16 538.593 106.994  10
   2  -3 -16 565.437 103.466   5
   2  -3 -16 535.240 143.339   8
  -2   3  16 587.066 149.974   6
  -2   3  15 696.952 151.817   4
   2  -3 -15 676.647 113.940   5
  -2   3  15 814.302 176.067   6
   2  -3 -15 633.536 112.912  10
   2  -3 -15 629.113 157.621   8
  -2   3  14 98.3134 45.8810   4
  -2   3  14 140.984 76.6214   7
   2  -3 -14 170.058 57.8965   5
   2  -3 -14 69.2278 31.3456  10
  -2   3  14 190.612 82.8685   6
   2  -3 -14 119.491 63.5795   8
  -2   3  13 360.863 105.739   4
   2  -3 -13 328.340 75.7502  10
  -2   3  13 372.685 111.833   6
   2  -3 -13 366.945 83.5979   5
   2  -3 -13 428.306 111.305   8
  -2   3  13 308.656 96.5848   7
   2  -3 -12 1082.89 140.345   5
  -2   3  12 1172.55 180.147   7
  -2   3  12 1387.49 188.329   4
   2  -3 -12 1240.77 139.224  10
   2  -3 -12 1245.39 185.514   8
   2  -3 -11 1067.23 137.430   5
   2  -3 -11 1057.75 123.897  10
  -2   3  11 1136.52 165.334   4
   2  -3 -11 1083.27 167.835   8
  -2   3  11 1026.81 162.528   7
  -2   3  10 682.406 140.515   2
  -2   3  10 825.650 136.624   4
   2  -3 -10 837.115 115.952   5
   2  -3 -10 754.163 133.679   8
   2  -3 -10 812.176 139.698   7
   2  -3 -10 867.754 107.725  10
  -2   3  10 873.698 143.419   7
  -2   3   9 5130.30 362.573   2
  -2   3   9 5350.35 333.235   4
   2  -3  -9 5480.00 339.310   8
   2  -3  -9 4611.17 110.869   3
   2  -3  -9 5581.83 262.308  10
  -2   3   9 5371.35 342.387   7
   2  -3  -9 5963.43 359.304   7
  -2   3   9 5249.47 262.438  10
  -2   3   8 1621.37 138.439  10
  -2   3   8 1769.97 195.361   2
   2  -3  -8 1472.97 73.2132   3
   2  -3  -8 1828.46 194.327   7
   2  -3  -8 1858.34 191.241   8
   2  -3  -8 1646.29 135.465  10
  -2   3   8 1797.41 184.440   4
  -2   3   8 1698.82 185.881   7
   2  -3  -7 5016.28 230.791  10
  -2   3   7 4707.03 227.272  10
   2  -3  -7 4700.69 287.607   8
   2  -3  -7 4900.44 148.301   3
  -2   3   7 5588.49 318.181   2
  -2   3   7 5022.16 295.189   4
  -2   3   7 4503.54 291.806   7
   2  -3  -6 5168.56 282.720   8
  -2   3   6 5453.34 291.996   2
   2  -3  -6 5076.58 165.296   3
  -2   3   6 4779.89 220.954  10
  -2   3   6 4881.65 290.214   7
   2  -3  -6 4670.05 220.551  10
  -2   3   5 226.700 67.7080   7
   2  -3  -5 279.206 68.9916   8
   2  -3  -5 1.53165 57.9022   1
  -2   3   5 158.537 47.2602   2
   2  -3  -5 161.874 32.2094   3
  -2   3   5 147.640 36.9580  10
  -2   3   4 17522.9 370.509   3
   2  -3  -4 17432.2 355.897   3
  -2   3   4 17563.7 440.023   2
   2  -3  -4 17307.3 454.019   8
  -2   3   4 16831.9 409.060  10
  -2   3   4 16434.7 497.605   7
  -2   3   3 837.082 90.7124   2
  -2   3   3 824.875 88.0289   3
  -2   3   3 674.385 81.8691  10
   2  -3  -3 777.441 82.0843   3
   2  -3  -3 725.634 89.2484   8
  -2   3   3 816.991 106.453   7
   2  -3  -3 791.412 96.2138   2
   2  -3  -2 1624.07 146.920   2
  -2   3   2 2297.27 135.372   2
  -2   3   2 2377.60 152.497   3
   2  -3  -2 2139.86 144.448   3
   2  -3  -2 2127.83 137.065   8
  -2   3   2 2273.95 176.592   7
  -2   3   1 8550.10 245.847   2
  -2   3   1 8253.84 301.381   3
   2  -3  -1 8357.25 296.816   3
   2  -3  -1 8350.25 246.579   2
   2  -3  -1 8524.84 239.573   8
  -2   3   1 8642.52 336.551   7
  -2   3   0 436.182 82.3016   7
   2  -3   0 341.964 48.5801   2
  -2   3   0 362.116 51.5765   9
   2  -3   0 346.264 72.3526   6
   2  -3   0 352.580 67.4793   3
  -2   3   0 175.073 46.2713   2
  -2   3   0 425.593 75.8147   3
  -2   3  -1 3380.98 216.356   7
   2  -3   1 3278.62 208.395   6
   2  -3   1 3573.35 146.628   2
  -2   3  -1 2073.94 159.398   2
   2  -3   1 3628.41 214.831   3
  -2   3  -1 3509.01 212.554   3
  -2   3  -1 3268.92 140.231   9
  -2   3  -2 9846.86 378.257   3
   2  -3   2 10014.6 365.909   6
  -2   3  -2 9705.58 361.934   6
   2  -3   2 9496.39 165.130   8
   2  -3   2 10819.4 278.568   2
  -2   3  -2 9963.51 245.916   9
  -2   3  -2 10339.3 382.897   7
   2  -3   3 5384.80 279.407   6
   2  -3   3 4554.23 114.108   8
  -2   3  -3 5389.77 280.204   6
  -2   3  -3 5472.16 289.411   3
   2  -3   3 4901.58 211.427   2
   2  -3   3 5158.33 186.524   9
  -2   3  -3 5095.27 187.294   9
  -2   3  -3 5445.93 287.346   7
   2  -3   4 46414.2 846.999   6
   2  -3   4 45276.5 404.033   8
   2  -3   4 45987.9 595.784   9
  -2   3  -4 47941.1 875.874   6
  -2   3  -4 48762.3 900.283   3
  -2   3  -5 61.2283 32.1545   4
   2  -3   5 61.3309 17.0310   8
  -2   3  -5 104.176 43.9389   6
  -2   3  -5 42.8589 23.5195   3
  -2   3  -5 70.4660 20.0097   8
   2  -3   5 35.2211 27.7812   6
   2  -3   5 47.7236 16.8187   9
   2  -3   6 3617.63 261.218   6
  -2   3  -6 3709.06 260.070   6
  -2   3  -6 3550.12 267.873   3
   2  -3   6 3661.97 197.286   9
   2  -3   6 3665.47 188.209   5
   2  -3   6 3759.43 153.135   8
  -2   3  -6 3794.35 250.263   4
  -2   3  -6 3735.36 155.311   8
   2  -3   7 848.991 88.5404   5
   2  -3   7 856.523 130.992   6
  -2   3  -7 761.384 131.077   3
  -2   3  -7 969.650 141.130   6
   2  -3   7 794.552 97.2637   9
  -2   3  -7 811.281 82.1780   8
   2  -3   7 824.377 130.738   3
   2  -3   7 888.473 84.8068   8
  -2   3  -7 857.204 124.741   4
  -2   3  -8 7958.06 418.843   3
   2  -3   8 8213.88 345.529   9
   2  -3   8 8319.89 425.945   6
  -2   3  -8 8780.68 441.246   6
   2  -3   8 8285.99 260.234   5
  -2   3  -8 8145.57 401.044   4
  -2   3  -8 8159.04 287.346   8
   2  -3   8 8487.40 437.538   3
   2  -3   8 8223.01 284.006   8
   2  -3   9 6365.96 393.534   6
  -2   3  -9 6781.63 401.897   6
   2  -3   9 7177.67 423.136   3
   2  -3   9 6523.27 328.086   9
  -2   3  -9 6574.23 373.996   4
   2  -3   9 6574.38 277.796   8
  -2   3  -9 6501.37 393.659   3
  -2   3  -9 6676.06 282.074   8
   2  -3   9 6546.94 216.812   5
   2  -3  10 407.259 47.0647   5
   2  -3  10 429.697 92.0624   9
  -2   3 -10 517.372 110.480   4
  -2   3 -10 388.451 73.1480   8
  -2   3 -10 416.359 104.547   3
   2  -3  10 396.342 105.306   6
   2  -3  10 380.147 72.4060   8
   2  -3  11 27255.4 875.972   6
  -2   3 -11 25468.9 834.652   3
   2  -3  11 27171.4 757.689   9
  -2   3 -11 26475.6 648.662   8
   2  -3  11 26683.5 645.683   8
   2  -3  12 522.870 109.663   9
  -2   3 -12 697.359 140.556   3
   2  -3  12 616.486 136.443   6
  -2   3 -12 552.495 100.929   8
   2  -3  13 1567.67 224.239   6
  -2   3 -13 1337.85 199.391   3
   2  -3  13 1352.88 186.605   9
  -2   3 -13 1454.79 168.529   8
   2  -3  14 61.3917 40.0628   6
   2  -3  14 104.398 54.8959   9
  -2   3 -14 79.9750 64.7039   3
  -2   3 -14 30.3342 32.8779   8
   2  -3  15 41.7697 35.8820   6
   2  -3  15 48.0536 43.7687   9
  -2   3 -15 63.1669 39.6738   8
   2  -3  16 152.873 65.6056   9
  -2   3 -16 183.681 87.9103   3
   2  -3  16 148.017 77.8468   6
  -2   3 -16-6.05773 42.9364   8
  -2   3 -17 85.7411 61.6361   3
   2  -3  17 36.3324 33.7021   9
  -2   3 -17-30.6263 59.6136   8
   2  -3  18 499.281 136.671   9
  -2   3 -18 220.958 90.5624   3
   2  -3  18 326.932 123.933   6
  -2   3 -18 335.229 99.7042   8
  -2   2  20-22.4349 67.4303   4
   2  -2 -20-27.2889 66.4138   8
  -2   2  20-94.2985 105.903   6
   2  -2 -19 4.81976 33.4596  10
  -2   2  19 2.70896 70.1476   6
  -2   2  19 63.8057 61.1025   4
   2  -2 -19 17.7938 52.6082   8
  -2   2  18-1.82908 57.0175   4
  -2   2  18-37.6228 69.1921   6
   2  -2 -18-17.6273 58.9460   8
   2  -2 -18-45.4044 30.2119  10
  -2   2  17 250.485 97.8113   4
   2  -2 -17 161.713 68.7711   8
   2  -2 -17 144.909 63.1776  10
   2  -2 -17 180.145 54.0459   5
  -2   2  17 100.810 57.0536   6
  -2   2  16 64.5159 49.6611   4
   2  -2 -16 15.5145 22.2113   5
   2  -2 -16-25.6622 41.1865  10
  -2   2  16 52.3469 67.7839   6
   2  -2 -16 11.2098 40.1927   8
  -2   2  15 504.405 123.698   4
  -2   2  15 597.889 146.029   6
   2  -2 -15 554.794 111.727  10
   2  -2 -15 584.881 134.469   8
   2  -2 -15 628.623 102.964   5
  -2   2  14 109.906 74.4180   4
  -2   2  14 35.7739 38.0098   6
   2  -2 -14-26.1662 37.6606  10
   2  -2 -14 67.7024 41.8943   5
   2  -2 -14 34.7167 34.2024   8
  -2   2  13 216.421 90.7690   4
   2  -2 -13 177.867 62.1749  10
   2  -2 -13 87.8018 55.5822   8
  -2   2  13 215.096 91.1194   6
   2  -2 -13 165.599 53.7732   5
  -2   2  12 509.650 116.729   4
   2  -2 -12 551.150 123.268   8
  -2   2  12 496.845 116.588   7
   2  -2 -12 464.411 86.2467   5
  -2   2  12 514.151 122.986   6
   2  -2 -12 578.595 102.433  10
   2  -2 -11 241.075 76.6568   7
  -2   2  11 186.663 71.8033   4
   2  -2 -11 155.574 50.9720  10
   2  -2 -11 203.765 55.7074   5
   2  -2 -11 234.476 87.1333   8
  -2   2  11 138.250 68.8333   7
   2  -2 -10 301.922 79.3066   7
  -2   2  10 362.363 89.5652   4
   2  -2 -10 331.323 71.1257  10
   2  -2 -10 284.380 83.9372   8
   2  -2 -10 358.158 75.9878   5
  -2   2  10 291.497 82.6061   8
  -2   2  10 313.963 87.3889   7
  -2   2  10 95.7544 70.7967   2
   2  -2  -9 475.607 94.6655   7
  -2   2   9 224.326 93.5066   2
   2  -2  -9 460.982 82.0033   5
   2  -2  -9 365.206 69.8146  10
   2  -2  -9 408.685 95.3125   8
  -2   2   9 403.667 90.9395   4
  -2   2   9 389.958 89.9516   7
   2  -2  -8 567.683 84.8005  10
  -2   2   8 476.835 93.6269   4
   2  -2  -8 508.109 96.6925   8
  -2   2   8 383.414 103.410   2
   2  -2  -8 537.613 88.2623   5
  -2   2   8 499.767 80.0878  10
   2  -2  -8 663.250 110.999   7
  -2   2   8 669.522 109.494   7
  -2   2   7 6376.82 277.671  10
  -2   2   7 6027.73 353.812   2
  -2   2   7 6722.69 332.194   4
   2  -2  -7 6344.71 269.906  10
   2  -2  -7 6496.16 327.439   8
   2  -2  -7 6477.83 328.756   7
   2  -2  -7 6662.34 298.381   5
  -2   2   7 6364.23 325.776   7
  -2   2   6 147.735 47.7274   7
   2  -2  -6 214.866 63.1350   7
  -2   2   6 173.177 56.2749   4
   2  -2  -6 157.531 46.3511  10
  -2   2   6 146.936 42.9729  10
  -2   2   6 108.590 32.4604   8
   2  -2  -6 227.328 55.8565   5
  -2   2   6 121.794 51.0666   2
   2  -2  -6 128.405 51.7592   8
  -2   2   5 567.861 89.7927   2
   2  -2  -5 756.646 98.8872   8
   2  -2  -5 623.367 90.4969   5
   2  -2  -5 648.833 44.5100   3
  -2   2   5 694.894 96.3272   8
  -2   2   5 657.976 80.7605  10
   2  -2  -5 2.80324 38.3523   1
   2  -2  -5 627.158 81.8315  10
  -2   2   5 701.028 99.6522   4
  -2   2   5 695.087 99.1190   7
  -2   2   4 671.518 58.1089   3
  -2   2   4 598.758 79.0326  10
   2  -2  -4 725.311 84.8657  10
  -2   2   4 644.429 86.3275   8
   2  -2  -4 731.008 90.1209   8
  -2   2   4 670.891 91.1643   2
   2  -2  -4-0.95929 41.7509   1
   2  -2  -4 691.368 53.8679   3
  -2   2   4 669.383 95.5029   7
   2  -2  -3 2387.02 152.155   8
  -2   2   3 2385.19 152.028  10
  -2   2   3 2657.68 159.112   2
  -2   2   3 2504.85 120.409   3
   2  -2  -3 2430.04 117.316   3
  -2   2   3 2284.29 147.089   8
  -2   2   3 2536.64 172.271   7
  -2   2   2 116.430 39.4525   7
  -2   2   2 135.009 37.0378  10
   2  -2  -2 170.293 39.3243   8
  -2   2   2 58.5334 30.9405   2
  -2   2   2 178.204 38.1982   3
   2  -2  -2 170.587 34.2194   3
  -2   2   2 121.306 31.7788   8
   2  -2  -1 3630.61 183.352   2
  -2   2   1 4427.08 161.011   2
  -2   2   1 4950.12 201.223   3
   2  -2  -1 5098.96 169.786   8
   2  -2  -1 5295.02 202.347   3
  -2   2   1 4857.20 229.799   7
   2  -2   0 3008.74 162.147   3
   2  -2   0 2772.71 178.301   6
  -2   2   0 2712.82 173.528   7
  -2   2   0 2972.17 104.605   2
  -2   2   0 2735.29 161.012   3
   2  -2   0 2771.77 106.438   8
  -2   2   0 2681.80 142.347   9
   2  -2   0 1966.22 111.285   2
   2  -2   1 5194.05 244.188   6
   2  -2   1 5645.05 131.532   2
  -2   2  -1 5134.55 234.537   3
  -2   2  -1 5089.72 242.492   7
   2  -2   1 5105.36 227.636   5
  -2   2  -1 5051.49 186.924   9
   2  -2   2 1223.72 123.430   6
  -2   2  -2 1236.76 122.086   3
   2  -2   2 1055.85 87.7426   9
   2  -2   2 1199.19 106.905   5
   2  -2   2 451.392 45.2504   2
  -2   2  -2 1117.84 89.8768   9
  -2   2  -2 1273.22 126.925   7
   2  -2   3 1887.63 133.447   5
  -2   2  -3 1715.24 116.623   9
   2  -2   3 1852.80 156.025   6
  -2   2  -3 1788.87 157.391   3
   2  -2   3 1669.91 113.832   9
   2  -2   4 52.0241 29.0250   6
  -2   2  -4 12.6849 16.9204   9
   2  -2   4 14.5292 19.7800   9
   2  -2   4 17.0181 15.2750   5
  -2   2  -4 21.8626 30.2653   3
   2  -2   5 4398.18 191.629   5
   2  -2   5 4310.65 258.704   6
  -2   2  -5 4531.69 262.420   3
  -2   2  -5 4296.74 135.030   8
   2  -2   5 4134.18 205.462   9
  -2   2  -5 4249.79 229.057   4
   2  -2   6 381.865 83.9736   6
   2  -2   6 411.586 68.5571   9
  -2   2  -6 418.071 76.5521   4
  -2   2  -6 466.734 52.5024   8
   2  -2   6 448.865 59.1249   5
  -2   2  -6 438.223 89.6928   3
   2  -2   7 5564.91 323.110   6
  -2   2  -7 5521.23 327.074   6
  -2   2  -7 5728.98 320.036   3
   2  -2   7 5549.47 200.211   5
   2  -2   7 5333.08 269.944   9
  -2   2  -7 5610.52 210.163   8
  -2   2  -7 5455.13 288.748   4
   2  -2   8 6353.64 369.784   6
  -2   2  -8 6950.49 383.887   6
   2  -2   8 6828.92 324.317   9
  -2   2  -8 6190.07 350.518   3
  -2   2  -8 6610.00 255.408   8
   2  -2   8 6606.04 203.631   5
  -2   2  -8 6485.50 330.389   4
   2  -2   8 5794.66 373.794   3
  -2   2  -9 123.012 40.0061   4
  -2   2  -9 192.249 66.9856   6
   2  -2   9 160.149 54.5714   9
  -2   2  -9 131.380 56.2411   3
   2  -2   9 71.5069 39.1091   6
  -2   2  -9 124.155 41.4472   8
   2  -2   9 170.671 61.1107   3
   2  -2  10 1507.01 195.336   6
  -2   2 -10 1469.50 172.130   4
   2  -2  10 1324.90 162.630   9
   2  -2  10 1082.11 175.672   3
  -2   2 -10 1338.86 135.129   8
  -2   2 -10 1417.21 176.654   3
  -2   2 -11 42.4637 33.0301   4
  -2   2 -11-36.4620 41.4627   8
   2  -2  11 6.27525 42.4686   6
   2  -2  11-17.0001 22.5609   9
  -2   2 -11-0.30275 29.5063   3
   2  -2  12 7166.85 464.929   6
  -2   2 -12 6822.43 413.837   3
  -2   2 -12 7015.32 406.378   4
   2  -2  12 6780.93 404.786   9
  -2   2 -12 6701.62 346.872   8
   2  -2  12 6834.34 406.142   4
   2  -2  13 225.863 81.6145   9
  -2   2 -13 166.774 67.7514   3
  -2   2 -13 187.522 59.6764   8
   2  -2  13 95.5957 71.1043   6
   2  -2  13 203.523 74.3517   4
   2  -2  14 53.3389 58.7495   9
  -2   2 -14-0.73649 41.1410   3
  -2   2 -14-10.7490 35.0644   8
   2  -2  14 7.59356 42.2717   6
   2  -2  14-12.5684 55.6424   4
   2  -2  15 74.5187 90.8314   6
  -2   2 -15-62.5275 58.7978   8
  -2   2 -15-53.4610 60.4604   3
   2  -2  15 24.6280 44.2476   9
   2  -2  15-19.4406 59.0168   4
  -2   2 -16 1182.18 176.742   8
   2  -2  16 1463.78 240.969   6
   2  -2  16 1249.72 207.898   9
  -2   2 -16 1142.47 190.076   3
   2  -2  16 1265.28 206.177   4
   2  -2  17 623.770 159.402   6
  -2   2 -17 607.221 129.673   8
   2  -2  17 662.541 156.739   9
  -2   2 -17 666.077 154.068   3
   2  -2  17 594.609 150.226   4
   2  -2  18 205.575 94.0613   6
   2  -2  18 257.174 113.282   9
  -2   2 -18 323.126 120.919   3
  -2   2 -18 291.645 88.8410   8
  -2   2 -19 15.6884 30.9264   8
   2  -2  19 50.2094 66.9977   6
  -2   2 -19-4.71731 32.0443   3
   2  -2  19-62.6717 64.3754   9
   2  -1 -20 71.5046 55.1952  10
  -2   1  20 104.489 84.6524   4
  -2   1  20 125.914 79.7775   6
   2  -1 -20 89.7984 63.4630   8
   2  -1 -19 28.7342 25.8351  10
  -2   1  19 3.68598 54.8113   4
   2  -1 -19 16.8133 54.0733   8
  -2   1  18 24.6450 41.8753   4
   2  -1 -18 13.7931 37.7204  10
   2  -1 -18 67.0960 64.1850   8
  -2   1  18 18.2644 42.2438   6
  -2   1  17 26.2038 42.6043   4
  -2   1  17-10.7959 71.0535   6
   2  -1 -17 50.3575 56.7031  10
   2  -1 -17 56.6932 56.4661   8
  -2   1  16 207.912 69.4337   4
   2  -1 -16 251.862 84.3816  10
   2  -1 -16 192.566 98.0632   8
  -2   1  16 204.054 89.7254   6
  -2   1  15 172.907 70.3132   4
   2  -1 -15 71.1426 19.8452   3
  -2   1  15 233.353 96.6956   6
   2  -1 -15 231.214 81.5787   8
   2  -1 -15 280.255 59.3494   5
   2  -1 -15 121.658 34.5767  10
  -2   1  15 44.4394 42.8703   1
  -2   1  14 67.8201 67.7127   6
   2  -1 -14-4.25467 10.6537   3
  -2   1  14 27.0215 35.7262   1
   2  -1 -14 16.8559 35.6511  10
  -2   1  14-71.5289 67.2701   4
   2  -1 -14-17.6180 13.7374   5
   2  -1 -14 16.4220 27.8731   8
  -2   1  13 334.320 99.9612   6
  -2   1  13 305.472 91.7627   4
   2  -1 -13 121.072 24.3435   3
  -2   1  13-26.4588 29.6116   1
   2  -1 -13 321.930 79.7882  10
   2  -1 -13 270.460 62.2414   5
   2  -1 -13 397.690 111.317   8
  -2   1  12 324.832 89.3400   4
  -2   1  12 203.665 66.8849   6
   2  -1 -12 124.995 23.9277   3
   2  -1 -12 248.392 59.1500   5
   2  -1 -12 355.459 97.3417   8
  -2   1  12-78.0479 49.4549   1
   2  -1 -12 296.083 76.8939  10
   2  -1 -11 238.119 78.3546   7
   2  -1 -11 204.132 65.0999  10
  -2   1  11 0.15404 23.5000   1
  -2   1  11 131.247 48.5998   4
  -2   1  11 200.923 81.8772   6
   2  -1 -11 169.487 49.0136   5
   2  -1 -11 94.2057 42.1877   8
  -2   1  10 772.876 132.246   4
   2  -1 -10 871.156 119.113  10
  -2   1  10 65.9739 44.5272   1
   2  -1 -10 913.125 110.186   5
   2  -1 -10 773.383 133.195   8
   2  -1 -10 778.828 131.820   4
   2  -1 -10 876.898 134.595   7
  -2   1  10 849.806 127.983   7
   2  -1  -9 2112.38 211.055   8
   2  -1  -9 2070.81 164.545   5
   2  -1  -9 2221.43 184.130  10
  -2   1   9 2217.34 212.487   4
  -2   1   9 2140.10 195.637   7
   2  -1  -9 2383.04 212.764   7
  -2   1   8 236.701 65.8640   4
   2  -1  -8 317.355 65.9232  10
  -2   1   8 6.59780 25.0457   1
   2  -1  -8 342.376 65.7642   5
   2  -1  -8 283.119 71.4530   7
   2  -1  -8 311.027 76.6275   8
  -2   1   8 306.607 75.9148   7
   2  -1  -7 5943.35 300.636   7
   2  -1  -7 5830.49 265.669   5
   2  -1  -7 5789.36 312.122   8
  -2   1   7 5695.81 279.707  10
   2  -1  -7 5696.45 272.686  10
  -2   1   7 5675.54 303.635   4
  -2   1   7 5940.11 299.565   7
   2  -1  -6 1453.31 136.063  10
  -2   1   6 1477.33 133.825  10
   2  -1  -6 1439.33 129.782   5
  -2   1   6 1418.31 143.729   4
  -2   1   6 1479.86 142.031   7
   2  -1  -6 1430.06 146.103   8
   2  -1  -6 1519.10 143.323   7
  -2   1   5 2240.38 157.407  10
   2  -1  -5 2088.08 150.418  10
  -2   1   5 2089.55 157.370   7
   2  -1  -5 2120.90 155.592   5
  -2   1   5 2145.87 165.135   4
   2  -1  -5 2198.39 159.677   7
   2  -1  -5 2062.77 167.055   8
   2  -1  -4 985.186 104.733   5
   2  -1  -4 931.864 100.912   8
  -2   1   4 961.943 102.262   4
  -2   1   4 986.869 103.456   8
   2  -1  -4 1013.40 102.899  10
   2  -1  -4 989.217 105.276   7
  -2   1   4 958.113 97.0337  10
  -2   1   4 1080.70 108.997   7
  -2   1   3 14.6710 34.9735   1
  -2   1   3 2762.90 100.654   3
   2  -1  -3 2914.50 165.449   8
  -2   1   3 2907.85 163.205   8
  -2   1   3 2835.15 166.387   4
  -2   1   3 2812.65 164.532   7
   2  -1  -3 2987.94 168.728  10
   2  -1  -3 2916.15 165.308   7
  -2   1   3 2907.97 167.330  10
   2  -1  -2 624.293 59.1162   3
   2  -1  -2 724.227 81.7795  10
  -2   1   2 730.434 81.2600   7
   2  -1  -2 644.243 75.1589   8
  -2   1   2 639.562 71.6363   8
  -2   1   2 38.4956 66.9161   1
  -2   1   2 633.598 56.0915   3
   2  -1  -1 3187.90 146.135   3
  -2   1   1 3257.37 136.730   8
   2  -1  -1 3313.18 138.247   8
  -2   1   1 3381.36 178.182   5
  -2   1   1 3222.43 140.891   3
  -2   1   1 3379.62 170.617   7
  -2   1   0 11075.1 316.433   5
   2  -1   0 10811.2 318.848   6
  -2   1   0 10488.0 284.723   3
   2  -1   0 11945.9 305.605   3
  -2   1   0 10860.2 293.860   9
  -2   1   0 10090.9 211.480   8
   2  -1   0 10800.0 211.353   8
  -2   1   0 11215.5 309.795   7
   2  -1   1 1251.32 109.596   6
  -2   1  -1 1151.79 96.0474   9
   2  -1   1 1189.63 95.9386   9
  -2   1  -1 1214.16 102.528   3
   2  -1   1 1240.19 55.5520   8
  -2   1  -1 1111.44 53.1824   8
  -2   1  -1 1182.71 102.812   5
  -2   1  -1 1241.24 105.464   7
   2  -1   2 82.2253 31.6913   9
   2  -1   2 53.7508 27.3731   5
  -2   1  -2 80.7503 27.8677   5
  -2   1  -2 92.0194 31.2863   9
  -2   1  -2 97.2164 40.1728   3
   2  -1   2 53.8650 29.1982   6
  -2   1  -3 42.6135 21.3227   5
   2  -1   3 35.4765 31.7802   6
  -2   1  -3 45.4344 28.1787   3
   2  -1   3 69.1808 31.2791   9
   2  -1   3 24.9623 21.5276   5
  -2   1  -3 28.5879 20.4303   9
   2  -1   4 17875.8 419.680   9
  -2   1  -4 18607.1 481.072   3
   2  -1   4 18338.9 490.008   6
   2  -1   4 18866.0 382.881   5
  -2   1  -4 18458.3 426.148   9
  -2   1  -4 18116.2 382.168   4
  -2   1  -4 17535.5 236.546   8
  -2   1  -5 5312.22 271.792   3
   2  -1   5 5201.88 278.814   6
   2  -1   5 5284.82 197.704   5
  -2   1  -5 5402.13 159.662   8
   2  -1   5 5282.48 242.462   9
  -2   1  -5 5344.01 222.919   4
   2  -1   6 4830.62 281.960   6
  -2   1  -6 5009.80 181.047   8
   2  -1   6 4904.61 248.749   9
  -2   1  -6 5110.97 274.643   3
   2  -1   6 4771.58 179.557   5
  -2   1  -6 4988.66 229.625   4
   2  -1   7 359.283 75.4089   9
   2  -1   7 472.025 90.8599   6
  -2   1  -7 290.123 71.7793   3
  -2   1  -7 382.157 57.2724   8
  -2   1  -7 404.498 70.2576   4
   2  -1   8 6832.99 366.866   6
  -2   1  -8 6703.87 345.601   3
   2  -1   8 6925.78 335.109   9
  -2   1  -8 6556.95 260.118   8
   2  -1   8 6860.05 310.321   4
   2  -1   8 7422.13 373.231   3
  -2   1  -8 6785.89 305.768   4
  -2   1  -9 348.574 74.1491   4
   2  -1   9 351.456 84.1456   9
   2  -1   9 347.852 93.4420   6
   2  -1   9 338.541 94.3963   3
  -2   1  -9 326.365 82.0093   3
  -2   1  -9 349.752 64.3933   8
   2  -1   9 367.371 78.3220   4
   2  -1  10 1681.33 200.252   6
  -2   1 -10 1862.41 210.071   6
  -2   1 -10 1561.29 181.609   3
   2  -1  10 1411.44 198.453   3
   2  -1  10 1770.79 189.817   9
  -2   1 -10 1676.03 152.733   8
   2  -1  10 1601.57 170.052   4
  -2   1 -10 1619.92 169.331   4
   2  -1  11 166.509 68.6318   3
   2  -1  11 391.848 101.292   6
   2  -1  11 380.704 89.0991   4
   2  -1  11 433.193 96.6807   9
  -2   1 -11 290.017 88.9564   3
  -2   1 -11 331.216 73.4792   8
  -2   1 -11 495.542 97.7852   4
  -2   1 -12 419.503 91.4454   4
  -2   1 -12 413.604 88.5678   8
   2  -1  12 492.506 121.289   6
  -2   1 -12 410.054 96.9348   3
   2  -1  12 417.699 94.6343   4
   2  -1  12 398.763 97.7542   9
  -2   1 -13-37.5026 35.0716   4
   2  -1  13 8.39948 28.3057   9
  -2   1 -13 89.0422 65.6825   3
   2  -1  13-20.8141 49.7076   6
  -2   1 -13-3.21641 25.8392   8
   2  -1  13 53.2397 41.7731   4
   2  -1  14 347.323 102.512   9
   2  -1  14 331.560 109.472   6
  -2   1 -14 142.786 73.3448   3
  -2   1 -14 146.807 61.4200   8
   2  -1  14 275.960 83.4796   4
   2  -1  15 978.292 186.903   6
  -2   1 -15 565.527 138.357   3
  -2   1 -15 761.887 132.710   8
   2  -1  15 847.654 154.490   4
   2  -1  15 953.860 173.089   9
   2  -1  16 994.170 195.143   6
   2  -1  16 975.674 175.026   4
  -2   1 -16 854.256 150.069   8
   2  -1  16 865.108 174.461   9
  -2   1 -16 691.131 155.127   3
  -2   1 -17 646.042 138.315   8
   2  -1  17 816.411 182.774   9
   2  -1  17 844.461 187.165   6
  -2   1 -17 759.227 158.894   3
   2  -1  17 865.577 168.493   4
   2  -1  18 216.265 106.309   6
   2  -1  18 156.765 69.9723   4
  -2   1 -18 188.078 84.3811   8
   2  -1  18 239.578 111.536   9
  -2   1 -18 167.461 81.8515   3
   2  -1  19 26.7723 60.3735   6
   2  -1  19 54.6002 34.0649   9
  -2   1 -19 0.23171 32.3069   3
  -2   1 -19 132.374 73.5993   8
   2  -1  19 66.2333 29.0732   4
   2   0 -19-61.0051 86.1577   8
  -2   0  19 19.3902 49.0732   6
   2   0 -19-115.788 75.2118  10
  -2   0  19-11.8508 55.9615   4
   2   0 -18 26.8756 41.8124  10
  -2   0  18 25.9768 42.7769   6
   2   0 -18 29.2481 32.1233   8
  -2   0  18 24.5977 51.9998   4
   2   0 -17 58.0151 56.3948  10
   2   0 -17 79.8428 67.0821   8
  -2   0  17 152.603 82.4281   6
  -2   0  17 59.3104 56.9461   4
  -2   0  16 187.249 84.5183   6
   2   0 -16 196.698 73.7540  10
   2   0 -16 153.046 80.0772   8
  -2   0  16 211.748 84.1030   4
   2   0 -15 66.2402 50.6778   8
  -2   0  15 38.1358 62.9678   1
   2   0 -15 10.2139 17.3411   3
   2   0 -15 84.0561 52.2494  10
  -2   0  15-55.6659 36.1315   6
  -2   0  15-63.2243 61.0077   4
  -2   0  14 207.326 92.4127   4
  -2   0  14 13.3944 42.7287   1
   2   0 -14 151.320 40.3338   3
   2   0 -14 152.979 82.1753   8
  -2   0  14 213.500 87.0762   6
   2   0 -14 171.247 72.1182  10
  -2   0  13 293.112 99.3164   4
   2   0 -13 336.334 90.3174  10
   2   0 -13 287.951 46.9983   3
  -2   0  13 53.0032 59.1793   1
   2   0 -13 284.540 91.3046   8
  -2   0  13 311.837 93.7511   6
   2   0 -12 193.534 39.8547   3
   2   0 -12 283.650 81.0810   7
   2   0 -12 271.598 82.4797  10
  -2   0  12 14.5496 37.3409   1
  -2   0  12 239.150 85.4535   6
   2   0 -12 228.030 83.5288   8
  -2   0  12 246.294 88.8282   4
   2   0 -12 180.014 45.6521   5
   2   0 -11 3511.49 296.006   8
   2   0 -11 3182.59 148.645   3
  -2   0  11 3508.93 287.519   6
   2   0 -11 3299.04 268.217  10
  -2   0  11 3431.70 293.720   4
   2   0 -11 3358.27 201.575   5
   2   0 -11 3495.09 278.240   7
  -2   0  10 5902.71 365.247   4
   2   0 -10 6306.00 348.261  10
  -2   0  10 6161.25 369.199   6
   2   0 -10 6023.10 372.599   8
   2   0 -10 5975.32 341.641   7
  -2   0  10 6138.30 165.086  11
   2   0 -10 6093.51 270.908   5
   2   0 -10 6224.57 378.777   4
  -2   0  10 6502.09 385.467   8
   2   0  -9 235.286 65.0613   7
  -2   0   9 189.911 65.6159   4
  -2   0   9 156.299 63.1481   6
   2   0  -9 191.235 60.1796  10
  -2   0   9 157.081 28.8679  11
   2   0  -9 172.336 46.0539   5
   2   0  -9 180.447 60.2264   8
  -2   0   9 96.5826 21.5897   3
   2   0  -8 11994.9 444.305  10
  -2   0   8 10639.3 195.162   3
  -2   0   8 12234.6 431.048   7
  -2   0   8 12392.3 479.254   4
   2   0  -8 13217.3 495.935   8
   2   0  -8 13213.1 454.439   7
   2   0  -8 12400.2 377.510   5
  -2   0   7 921.355 50.1408   3
   2   0  -7 1170.75 143.804   8
   2   0  -7 1151.44 133.247  10
  -2   0   7 1056.94 134.296   4
   2   0  -7 1176.28 125.825   7
  -2   0   7 1310.37 132.628   7
   2   0  -7 1188.35 115.411   5
   2   0  -6 216.199 57.2232  10
   2   0  -6 246.377 67.2937   8
  -2   0   6 197.086 59.4197   4
  -2   0   6 184.216 45.3069   5
   2   0  -6 192.526 52.5514   7
  -2   0   6 261.216 60.2099  10
   2   0  -6 192.192 48.6592   5
  -2   0   6 215.657 56.1608   7
   2   0  -5 306.338 56.4855   7
  -2   0   5 286.419 64.8142   4
   2   0  -5 262.830 62.8613  10
  -2   0   5 220.078 26.9401   3
  -2   0   5 222.725 55.6394  10
  -2   0   5 330.314 57.4912   5
   2   0  -5 230.136 51.9534   5
   2   0  -5 270.648 62.5389   8
  -2   0   5 328.666 60.6579   7
   2   0  -4 10321.1 343.824  10
  -2   0   4 10200.9 336.630   4
  -2   0   4 11000.0 332.093   5
  -2   0   4 10717.0 305.500   7
   2   0  -4 10342.1 327.080   5
   2   0  -4 10252.0 355.720   8
   2   0  -4 10603.0 305.308   7
  -2   0   3 191.163 39.2547   7
   2   0  -3 203.371 38.8880   7
  -2   0   3 268.995 51.8119   4
   2   0  -3 233.673 51.7961  10
  -2   0   3 238.516 48.1769   5
  -2   0   3 6.30515 22.4381   1
   2   0  -3 246.331 51.6991   8
   2   0  -2 6929.24 228.816   4
   2   0  -2 6705.24 253.295  10
  -2   0   2 6699.95 250.433   5
   2   0  -2 6977.87 240.586   8
  -2   0   2 6817.92 228.070   4
  -2   0   2 6676.34 209.819   7
   2   0  -2 6706.26 210.406   7
  -2   0   2 7043.62 240.605   8
  -2   0   1 7095.14 209.802   4
  -2   0   1 6136.67 209.890   3
  -2   0   1 7082.98 220.515   8
   2   0  -1 7186.68 252.034  10
  -2   0   1 7182.24 255.791   5
   2   0  -1 7309.71 225.206   8
   2   0  -1 7180.87 212.600   7
  -2   0   1 6928.27 208.262   7
   2   0   0 138457. 1052.76   6
  -2   0   0 145623. 1034.87   3
  -2   0   0 137763. 1110.17   5
   2   0   0 140245. 1102.01  10
   2   0   0 141715. 882.743   8
  -2   0   0 139675. 881.760   8
  -2   0   0 139695. 949.922   7
  -2   0  -1 534.379 70.0329   3
   2   0   1 521.881 70.3890   6
  -2   0  -1 447.129 47.1534   8
  -2   0  -1-2.21872 41.8254   1
  -2   0  -1 526.729 70.0480   5
   2   0   1 439.253 44.5604   8
   2   0   1 493.933 67.2790   9
  -2   0  -2 11351.6 304.290   5
  -2   0  -2 9480.67 165.154   2
   2   0   2 10406.0 296.898   5
   2   0   2 10891.9 308.381   9
  -2   0  -2 10811.3 209.531   8
  -2   0  -2 11748.4 337.772   3
   2   0   2 10991.8 312.815   6
   2   0   3 1654.32 116.355   5
   2   0   3 1294.18 76.9761   2
  -2   0  -3 1701.76 116.703   5
   2   0   3 1935.84 136.570   9
   2   0   3 1790.37 135.108   6
  -2   0  -3 1845.04 146.817   3
   2   0   4 1782.99 109.904   2
   2   0   4 2222.11 162.311   6
  -2   0  -4 2168.01 127.062   5
   2   0   4 2154.35 154.193   9
  -2   0  -4 2084.46 150.886   9
  -2   0  -4 2126.18 108.213   4
  -2   0  -4 2232.61 169.880   3
   2   0   5-16.8415 33.2826   1
   2   0   5 2.00488 38.4046   2
  -2   0  -5 176.632 36.0768   5
   2   0   5 137.082 42.4553   9
   2   0   5 215.664 59.5575   6
  -2   0  -5 154.454 41.5355   9
  -2   0  -5 226.899 60.3916   3
  -2   0  -5 161.134 35.0580   4
   2   0   6 11953.7 364.320   2
  -2   0  -6 10129.0 396.816   3
   2   0   6 13271.7 447.354   6
  -2   0  -6 13138.7 319.163   8
   2   0   6 12868.3 417.196   9
  -2   0  -6 12790.4 324.176   4
  -2   0  -6 12899.1 294.722   5
   2   0   6 12690.6 322.480   4
  -2   0  -7 12092.6 345.987   4
  -2   0  -7 12649.4 281.070   5
   2   0   7 12336.7 462.419   6
  -2   0  -7 12766.6 445.191   3
   2   0   7 12648.5 475.674   3
   2   0   7 12602.5 441.017   9
  -2   0  -7 12041.2 335.195   8
   2   0   7 12135.6 347.679   4
  -2   0  -8 803.787 67.2094   5
   2   0   8 685.854 107.458   9
   2   0   8 559.657 116.355   3
   2   0   8-20.0353 39.2025   1
  -2   0  -8 717.400 113.195   3
   2   0   8 704.371 92.3380   4
   2   0   8 343.932 80.1712   2
  -2   0  -8 696.994 85.9988   8
   2   0   8 718.804 120.771   6
  -2   0  -8 723.247 88.6073   4
   2   0   9 11.5590 34.0776   6
   2   0   9 24.5882 31.2376   3
  -2   0  -9 64.0404 29.6602   4
  -2   0  -9 31.4901 16.2404   5
  -2   0  -9 14.5655 28.0716   8
   2   0   9-42.9071 34.5235   1
   2   0   9 32.3803 42.3853   9
   2   0   9 12.5966 26.7463   2
  -2   0  -9 1.34371 38.9434   3
   2   0   9 14.6389 19.6753   4
  -2   0 -10 87.5679 38.1919   4
   2   0  10 155.855 55.6092   9
   2   0  10 27.4099 20.0806   2
   2   0  10 188.835 72.8855   6
  -2   0 -10 100.340 45.9309   3
  -2   0 -10 123.219 49.8396   8
   2   0  10 133.176 50.7404   4
   2   0  10 9.44439 29.1097   1
  -2   0 -11-17.6992 27.0825   4
   2   0  11-31.1419 45.1511   2
   2   0  11-0.14607 26.6823   9
   2   0  11 16.8061 18.4148   1
   2   0  11-18.8580 50.9858   6
  -2   0 -11-56.8870 44.2443   3
  -2   0 -11-11.0911 30.7165   8
   2   0  11 10.0516 20.4886   4
  -2   0 -12 219.682 64.4389   4
   2   0  12 18.1892 21.0538   2
   2   0  12 87.9272 52.1805   6
   2   0  12 20.9041 25.3604   1
  -2   0 -12 88.6999 61.0711   3
  -2   0 -12 116.762 49.0379   8
   2   0  12 152.048 73.4896   9
   2   0  12 148.871 56.7004   4
  -2   0 -13 91.1563 54.3226   3
  -2   0 -13 101.642 39.9893   4
   2   0  13-114.030 57.9180   2
   2   0  13-19.6228 25.8424   1
   2   0  13 88.0380 59.0132   6
  -2   0 -13 53.9661 32.0492   8
   2   0  13 105.739 44.7912   4
   2   0  13 53.9017 41.9934   9
  -2   0 -14 475.175 65.9285  11
   2   0  14 502.228 126.267   6
   2   0  14 511.649 125.583   9
  -2   0 -14 514.009 108.862   4
  -2   0 -14 426.562 104.953   3
  -2   0 -14 545.584 108.297   8
   2   0  14 428.167 102.385   4
   2   0  14 11.2324 27.5045   1
  -2   0 -15 746.706 79.5169  11
   2   0  15 844.473 178.729   6
  -2   0 -15 692.226 135.381   3
   2   0  15 0.80901 22.5831   1
   2   0  15 789.544 158.934   9
  -2   0 -15 784.669 138.992   8
   2   0  15 754.591 141.396   4
   2   0  16-6.35315 11.7306   1
   2   0  16 698.135 170.682   6
   2   0  16 636.282 152.721   9
  -2   0 -16 561.195 129.406   3
   2   0  16 711.076 140.309   4
  -2   0 -16 599.375 125.454   8
  -2   0 -17 228.772 86.5767   8
   2   0  17 224.687 109.926   6
   2   0  17 260.497 89.7213   4
  -2   0 -17 185.538 84.8071   3
   2   0  17 118.353 54.1095   9
   2   0  18 8.68126 44.9956   9
  -2   0 -18 17.1212 43.3593   8
  -2   0 -18 134.087 65.4548   3
   2   0  18 68.0185 36.6512   6
   2   0  18 5.30644 58.7233   4
   2   0  19 64.6830 58.6358   9
   2   0  19 67.5291 85.5646   6
  -2   0 -19 52.0518 53.4840   3
  -2   0 -19 3.02574 35.3142   8
   2   0  19-155.880 78.5251   4
  -2   0 -20 265.981 105.046   3
   2   0  20 227.537 115.103   9
   2   0  20 189.593 74.6845   6
   2   0  20 273.764 103.600   4
  -2   0 -20 362.704 118.154   8
   2   1 -19 183.838 93.9756  10
   2   1 -19 22.6156 47.0294   8
  -2  -1  19 213.684 101.003   6
  -2  -1  19-28.0023 31.7153   4
   2   1 -18 113.694 52.1568  10
  -2  -1  18 280.770 112.696   6
   2   1 -18 172.152 88.1521   8
  -2  -1  18 366.929 132.634   4
   2   1 -17 87.9603 54.9678  10
  -2  -1  17 41.7689 60.0270   6
   2   1 -17-5.99864 49.1412   8
  -2  -1  17 25.3788 31.7846   4
  -2  -1  16 50.2609 62.5422   6
   2   1 -16 77.0794 41.2069   3
   2   1 -16 97.5679 85.1115   8
   2   1 -16 49.9636 58.7761  10
  -2  -1  16-42.7983 55.9858   4
   2   1 -15-31.6148 55.0859   8
   2   1 -15-34.6304 19.5215   3
  -2  -1  15-73.2488 65.5494   6
   2   1 -15 46.3435 49.3838  10
  -2  -1  15 34.1778 57.1839   4
   2   1 -14 1014.99 114.104   3
   2   1 -14 908.638 164.583  10
  -2  -1  14 877.128 167.819   4
   2   1 -14 929.360 176.546   8
  -2  -1  14 618.176 143.363   6
   2   1 -13 62.3764 50.4459  10
  -2  -1  13-0.54319 41.5645   6
   2   1 -13 61.1067 50.0897   8
   2   1 -13 30.3116 22.9209   3
  -2  -1  13-21.4166 26.6016   3
  -2  -1  13 33.1568 37.4363   4
   2   1 -12 100.711 32.3388   3
  -2  -1  12 124.038 58.5505   6
   2   1 -12 96.6331 51.0202   8
  -2  -1  12 65.9800 34.2461   3
   2   1 -12-4.01599 40.0825  10
   2   1 -12 28.6530 28.5708   7
  -2  -1  12 15.9766 42.1768   4
  -2  -1  11 184.088 80.8902   4
   2   1 -11 56.8479 44.6522  10
   2   1 -11 66.4096 45.6932   8
   2   1 -11 74.7144 28.7757   3
  -2  -1  11 21.7995 31.0226   6
  -2  -1  11 13.9670 20.2775   3
   2   1 -11 76.0028 35.8017   7
  -2  -1  10-24.2977 52.4969   4
   2   1 -10-11.4399 22.2931   3
   2   1 -10-47.7885 46.0522  10
   2   1 -10 28.4296 36.2310   8
  -2  -1  10 7.83677 21.8781   8
  -2  -1  10-3.90681 14.1362   3
  -2  -1  10 24.5259 36.9256   6
   2   1 -10 34.6659 27.6977   4
   2   1 -10 45.0090 34.3132   7
  -2  -1   9 4849.58 307.584   6
  -2  -1   9 4777.12 191.672   3
  -2  -1   9 4665.44 231.762   5
   2   1  -9 4732.61 321.693   8
  -2  -1   9 4597.12 316.408   4
   2   1  -9 4774.44 282.874   7
   2   1  -9 4222.71 294.021  10
  -2  -1   8 11604.0 363.154   5
  -2  -1   8 11998.7 452.916   6
  -2  -1   8 11639.9 286.855   3
  -2  -1   8 11811.5 286.424  11
   2   1  -8 11705.6 471.315  10
   2   1  -8 11535.7 474.410   8
  -2  -1   8 11448.2 475.038   4
   2   1  -8 11976.1 422.361   7
  -2  -1   7 288.820 46.4495  11
  -2  -1   7 227.298 49.8212   5
   2   1  -7 310.111 75.7159  10
  -2  -1   7 265.620 40.6418   3
   2   1  -7 231.219 68.8393   8
   2   1  -7 260.800 57.0310   7
  -2  -1   7 311.774 78.1651   4
  -2  -1   6 2875.86 138.204   3
  -2  -1   6 3046.99 155.088  11
   2   1  -6 3072.88 218.468  10
  -2  -1   6 3043.42 181.701   5
   2   1  -6 3206.18 226.247   8
  -2  -1   6 2887.90 212.100   4
  -2  -1   6 2960.46 175.742   7
   2   1  -6 3104.02 182.844   7
  -2  -1   5 2323.74 123.265   3
  -2  -1   5 2420.05 140.854  11
  -2  -1   5 2563.64 164.809   5
  -2  -1   5 2368.08 180.625   4
  -2  -1   5 2356.10 142.064   7
   2   1  -5 2411.23 146.001   7
   2   1  -5 2310.93 180.347  10
   2   1  -5 2628.44 194.940   8
   2   1  -4 1613.74 143.106  10
  -2  -1   4 1504.82 98.6165   3
   2   1  -4 1656.38 147.323   8
  -2  -1   4 1647.43 140.873   4
  -2  -1   4 1685.42 110.328   7
   2   1  -4 1614.54 106.127   7
  -2  -1   4 1580.94 129.399   5
   2   1  -3 11394.1 359.972  10
   2   1  -3 11396.2 333.022   4
  -2  -1   3 11520.2 337.998   5
   2   1  -3 11077.4 352.250   8
  -2  -1   3 10955.1 329.096   4
  -2  -1   3 10859.1 249.458   7
   2   1  -3 11184.3 249.322   7
  -2  -1   2 19136.7 390.173   4
  -2  -1   2 19289.8 293.298   7
   2   1  -2 18518.9 442.276  10
   2   1  -2 19106.0 386.594   4
   2   1  -2 18825.8 427.921   8
  -2  -1   2 18760.5 424.537   5
   2   1  -2 18977.9 288.302   7
  -2  -1   1 23827.4 384.217   4
   2   1  -1 23001.0 468.494  10
  -2  -1   1 23381.5 386.838   6
   2   1  -1 23931.8 381.694   4
  -2  -1   1 23219.4 464.517   5
   2   1  -1 23742.5 447.443   8
  -2  -1   1 23739.1 302.911   7
   2   1  -1 22268.5 306.432   7
   2   1   0 43549.3 520.610   6
  -2  -1   0 41718.5 511.664   6
   2   1   0 42032.0 626.625   9
   2   1   0 42420.4 563.437   8
  -2  -1   0 45496.0 621.923   2
  -2  -1   0 41449.2 434.937   4
  -2  -1   0 42649.8 619.105   5
  -2  -1   0 43161.0 567.526   8
   2   1   0 43056.1 615.877  10
   2   1   0 42355.6 430.575   4
  -2  -1   0 42438.8 427.251   7
   2   1   1 112971. 1012.63   9
  -2  -1  -1 113887. 992.549   5
   2   1   1 113017. 868.501   6
  -2  -1  -1 111212. 864.223   6
   2   1   1 109615. 897.643   2
   2   1   1 113822. 871.828   8
  -2  -1  -1 112318. 560.300   4
  -2  -1  -1 111757. 875.884   8
   2   1   1 112904. 965.424  10
  -2  -1  -2 16075.5 355.317   6
  -2  -1  -2 14403.0 286.259   2
   2   1   2 16176.0 351.251   6
  -2  -1  -2 15904.5 366.853   5
  -2  -1  -2 15761.6 319.837   8
   2   1   2 15800.7 387.540   9
   2   1   3 1932.57 141.407   9
  -2  -1  -3 1863.71 124.012   5
  -2  -1  -3 1349.41 99.8300   2
   2   1   3 1772.88 127.474   6
  -2  -1  -3 1828.00 129.995   6
   2   1   3 1449.86 100.838   2
  -2  -1  -3 1848.75 122.751  10
  -2  -1  -4 2503.04 132.516   2
   2   1   4 1412.26 119.977   2
  -2  -1  -4 2059.67 71.1702   4
   2   1   4 2093.58 152.166   6
  -2  -1  -4 2118.67 131.324   5
   2   1   4 2145.64 160.026   9
  -2  -1  -4 2044.52 172.923   3
  -2  -1  -5 34.5865 27.6142   3
  -2  -1  -5 18.4281 10.1863   4
   2   1   5 45.4292 29.8193   6
  -2  -1  -5-0.90427 18.7241   2
   2   1   5 7.23352 25.0554   9
   2   1   5 7.47606 19.6446   2
   2   1   5 12.9306 9.63496   4
  -2  -1  -5 1.09421 21.2376   1
  -2  -1  -6 3632.25 233.277   3
   2   1   6 3328.52 220.318   6
  -2  -1  -6 3259.49 138.028   4
   2   1   6 3373.33 219.561   9
  -2  -1  -6 3128.16 156.468   5
   2   1   6 3235.75 142.891   4
   2   1   6 3333.03 179.891   2
  -2  -1  -7 12.2809 11.3608   4
  -2  -1  -7-4.84945 11.3599   5
   2   1   7 2.91468 16.9368   2
   2   1   7 1.41228 27.4326   9
   2   1   7-16.0592 18.5824   4
  -2  -1  -7-16.4631 20.1781   3
   2   1   7-4.67886 22.7041   6
   2   1   8 1668.67 173.904   9
   2   1   8 1593.21 148.424   2
   2   1   8 1591.92 126.309   4
  -2  -1  -8 1661.64 166.777   3
   2   1   8 1790.00 180.011   6
  -2  -1  -8 1773.77 146.800   8
  -2  -1  -8 1696.22 110.666   5
  -2  -1  -8 1656.31 124.993   4
   2   1   9 13054.8 520.024   6
  -2  -1  -9 12369.6 298.993   5
  -2  -1  -9 13172.5 489.896   3
   2   1   9 12553.0 503.120   9
  -2  -1  -9 12366.4 416.716   8
   2   1   9 12863.2 389.829   4
  -2  -1  -9 12382.5 374.095   4
   2   1  10 1000.10 115.862   4
   2   1  10 764.101 131.404   2
   2   1  10 1040.87 154.358   6
  -2  -1 -10 986.204 147.642   6
   2   1  10 911.874 142.440   9
  -2  -1 -10 1039.80 131.868   8
  -2  -1 -10 897.096 131.581   3
  -2  -1 -10 959.325 113.155   4
  -2  -1 -10 930.663 102.836  11
  -2  -1 -10 951.245 79.3354   5
   2   1  11 1575.72 158.761   4
   2   1  11 908.516 149.187   2
  -2  -1 -11 1475.30 93.8901   5
   2   1  11 1450.84 191.350   6
  -2  -1 -11 1461.76 191.237   6
   2   1  11 1467.97 186.712   9
  -2  -1 -11 1549.15 175.078   3
  -2  -1 -11 1515.19 164.235   8
  -2  -1 -11 1491.12 128.578  11
  -2  -1 -11 1481.82 148.330   4
  -2  -1 -12 238.708 64.1083   4
  -2  -1 -12 207.740 32.1252   5
  -2  -1 -12 239.205 65.5939   8
   2   1  12 257.793 85.1658   9
   2   1  12 63.6508 58.4912   2
  -2  -1 -12 264.925 52.9925  11
   2   1  12 317.717 88.5508   6
  -2  -1 -12 218.894 72.1888   3
   2   1  12 224.023 60.9171   4
   2   1  13 537.712 134.233   6
  -2  -1 -13 547.928 75.7303  11
  -2  -1 -13 470.431 96.5467   4
  -2  -1 -13 391.402 89.6159   8
   2   1  13 493.069 122.165   9
  -2  -1 -13 484.726 106.246   3
   2   1  13 519.080 100.949   4
  -2  -1 -14 36.7617 36.6904   4
  -2  -1 -14 45.3247 21.3713  11
   2   1  14 127.108 78.8998   6
  -2  -1 -14 6.96169 24.8618   3
  -2  -1 -14 32.7052 45.1299   8
   2   1  14 78.5628 53.8557   9
   2   1  14 11.9890 21.3137   4
   2   1  15 313.155 106.424   6
  -2  -1 -15 344.302 89.4706   3
   2   1  15 363.432 115.317   9
  -2  -1 -15 356.029 101.499   8
   2   1  15 333.789 85.1898   4
   2   1  16 308.755 119.354   9
   2   1  16 391.898 119.533   6
  -2  -1 -16 172.249 76.6764   3
  -2  -1 -16 244.621 87.8328   8
   2   1  16 226.145 83.0846   4
   2   1  17-84.0874 75.0678   6
   2   1  17 1.49663 40.7461   9
  -2  -1 -17-4.53953 34.5825   3
  -2  -1 -17-35.5409 54.9185   8
   2   1  17-5.57436 35.8102   4
   2   1  18-7.57043 49.8515   6
   2   1  18-56.0293 53.9604   9
  -2  -1 -18 10.8396 22.9698   3
  -2  -1 -18 2.65917 29.3476   8
   2   1  18 86.1564 65.4010   4
   2   1  19-124.033 99.3296   6
  -2  -1 -19-78.7172 75.7593   3
  -2  -1 -19 5.28854 35.5341   8
   2   1  19-5.67682 46.2988   4
   2   1  19-2.30447 32.4288   9
  -2  -1 -20 117.151 71.2158   8
   2   1  20 288.026 131.438   9
   2   1  20 196.221 108.165   6
  -2  -1 -20 139.522 66.6369   3
   2   1  20 185.404 83.1492   4
  -2  -2  19 70.5734 59.1295   6
   2   2 -19 97.7874 85.7573  10
  -2  -2  19 193.904 84.3306   4
   2   2 -19 10.5213 40.3646   8
   2   2 -18 31.6906 60.4977  10
  -2  -2  18 32.7548 46.4465   6
   2   2 -18-76.2433 68.1306   8
  -2  -2  18-86.6408 84.5804   4
  -2  -2  17 61.1141 36.4498   6
   2   2 -17 108.117 51.4118  10
   2   2 -17 193.871 100.138   8
  -2  -2  17 108.145 69.8833   4
  -2  -2  16 26.8191 38.5384   6
   2   2 -16-38.1539 70.8544  10
   2   2 -16 7.91203 45.4418   8
   2   2 -16-18.0512 26.7696   3
  -2  -2  16-63.1633 74.1446   4
  -2  -2  15 258.647 86.6225   6
   2   2 -15 301.789 98.9449  10
   2   2 -15 175.308 82.9112   8
   2   2 -15 283.232 75.9230   3
  -2  -2  15 338.869 110.254   4
  -2  -2  14 40.1541 30.3830   4
   2   2 -14 80.0937 61.2067   8
   2   2 -14 55.8196 40.3051  10
   2   2 -14 124.938 54.0808   3
  -2  -2  14-39.9687 21.8902   3
  -2  -2  14 71.9309 36.8338   6
  -2  -2  13-14.5621 14.3238   3
   2   2 -13 14.8961 31.7320  10
  -2  -2  13-3.57541 26.2518   6
   2   2 -13 2.88983 44.4683   8
  -2  -2  13 23.0591 50.9096   4
   2   2 -13 52.3986 45.5592   3
   2   2 -12-26.6215 30.1592   3
   2   2 -12-1.24953 50.2618   8
  -2  -2  12 11.4124 17.1441   3
  -2  -2  12-11.5630 39.4418   6
  -2  -2  12-74.5119 61.1054   4
   2   2 -12 4.81235 41.5264  10
   2   2 -12-6.88245 20.3294   7
   2   2 -11 658.541 115.039   7
   2   2 -11 662.132 135.941  10
   2   2 -11 655.333 93.3669   3
  -2  -2  11 604.158 84.2989   5
  -2  -2  11 660.931 124.116   6
   2   2 -11 551.831 119.385   8
  -2  -2  11 689.377 93.2345   3
  -2  -2  11 639.612 136.068   4
  -2  -2  10 114.044 52.8799   4
   2   2 -10 69.4335 35.4688   3
  -2  -2  10 41.4637 30.2640   6
   2   2 -10 56.1122 36.2420  10
   2   2 -10 54.7855 45.1670   8
  -2  -2  10 70.9624 28.8609   3
  -2  -2  10 80.5686 32.5222   5
   2   2 -10 72.0473 37.4251   7
   2   2  -9 4925.56 337.558  10
  -2  -2   9 5297.40 318.988   6
  -2  -2   9 5281.81 243.141   3
  -2  -2   9 5012.63 245.470   5
   2   2  -9 5716.48 359.590   4
  -2  -2   9 5611.33 356.255   8
   2   2  -9 5073.71 339.626   8
  -2  -2   9 5007.59 340.407   4
   2   2  -9 5200.59 288.260   7
  -2  -2   8 364.128 66.7336   5
  -2  -2   8 466.630 91.0141   6
   2   2  -8 382.728 87.3632   8
   2   2  -8 436.327 98.1694  10
  -2  -2   8 405.473 67.5829   3
   2   2  -8 443.395 78.7806   7
  -2  -2   8 454.707 100.128   4
  -2  -2   7 799.533 105.067   6
  -2  -2   7 851.162 94.1236   3
   2   2  -7 925.340 131.206   8
   2   2  -7 766.317 124.044  10
  -2  -2   7 746.109 93.8120   5
   2   2  -7 796.090 96.1733   7
  -2  -2   7 1023.62 138.870   4
  -2  -2   6 17510.6 468.222   6
  -2  -2   6 17467.0 415.373   3
   2   2  -6 17738.8 563.472  10
  -2  -2   6 17258.1 448.348   5
   2   2  -6 17856.4 416.307   7
  -2  -2   6 17739.8 550.132   4
   2   2  -6 17738.7 555.140   8
   2   2  -5 370.890 54.6872   7
  -2  -2   5 352.100 61.2509  11
   2   2  -5 375.631 79.2954   8
   2   2  -5 300.797 67.9148  10
  -2  -2   5 262.859 54.9633   3
  -2  -2   5 323.411 59.0892   5
  -2  -2   5 359.396 73.9710   4
   2   2  -4 14066.5 425.674   4
  -2  -2   4 13743.3 355.842   3
  -2  -2   4 13580.4 386.527   5
   2   2  -4 14322.5 458.236  10
  -2  -2   4 13957.2 373.154  11
   2   2  -4 14117.3 286.521   7
  -2  -2   4 13886.4 424.344   4
   2   2  -4 14156.1 446.567   8
   2   2  -3 724.787 88.7378   4
   2   2  -3 803.893 103.055  10
  -2  -2   3 769.907 91.1554   5
  -2  -2   3 876.649 94.8034  11
   2   2  -3 776.999 103.935   8
  -2  -2   3 693.665 90.6060   4
   2   2  -3 776.890 54.3491   7
  -2  -2   2 728.157 89.7414  11
  -2  -2   2 754.143 85.3863   4
   2   2  -2 673.494 92.2732   8
   2   2  -2 698.757 82.2497   4
   2   2  -2 668.303 90.4732  10
   2   2  -1 14.3637 15.8413   4
  -2  -2   1-3.76772 35.8774   2
   2   2  -1 38.6128 31.1227  10
  -2  -2   1 5.92981 11.5170   6
   2   2  -1 32.4123 28.9654   8
  -2  -2   1 14.8662 16.8957   4
   2   2   0 18254.7 291.680   6
  -2  -2   0 18156.4 290.035   6
   2   2   0 18376.8 419.877  10
   2   2   0 18987.8 326.466   4
   2   2   0 18041.7 419.028   8
  -2  -2   0 18359.3 324.508   4
  -2  -2   0 17785.3 206.046   7
   2   2   0 18134.6 426.737   9
   2   2   1 8900.63 302.832   2
  -2  -2  -1 6542.08 264.568   2
   2   2   1 8027.16 262.668  10
   2   2   1 7924.52 203.684   6
  -2  -2  -1 7946.02 207.741   6
   2   2   1 7750.35 281.288   9
  -2  -2  -1 8050.07 179.072   4
   2   2   1 7938.87 179.994   4
  -2  -2  -1 7921.14 263.895  10
   2   2   2 4632.48 175.170   6
  -2  -2  -2 4793.71 178.511   6
  -2  -2  -2 4165.49 199.885   2
  -2  -2  -2 4768.59 196.218  10
   2   2   2 4871.71 197.331  10
   2   2   2 4610.83 220.215   9
  -2  -2  -2 4620.45 203.840   8
   2   2   2 4202.60 102.100   4
  -2  -2  -3 293.569 68.5925   2
  -2  -2  -3 466.707 61.9136   6
   2   2   3 319.114 63.8000   2
   2   2   3 401.112 60.1184   6
  -2  -2  -3 486.412 62.8148  10
   2   2   3 528.553 79.7450   9
   2   2   4 7.81729 26.9120   2
   2   2   4 13.9917 16.1656   6
  -2  -2  -4-14.4560 21.9797  11
   2   2   4 4.51116 21.1295   9
  -2  -2  -4 77.0064 31.2594   6
  -2  -2  -4 12.8968 14.1246  10
  -2  -2  -4 1.49637 22.3078   2
  -2  -2  -5 3710.69 172.056  10
  -2  -2  -5 3913.91 207.399   2
   2   2   5 3908.87 201.667   2
   2   2   5 4211.53 222.600   6
  -2  -2  -5 4006.85 217.823   6
   2   2   5 3963.74 233.566   9
   2   2   5 3857.16 115.822   4
  -2  -2  -5 3859.69 214.335  11
   2   2   6 9873.19 393.492   9
   2   2   6 9863.11 339.201   2
   2   2   6 10461.4 381.232   6
  -2  -2  -6 10186.0 375.056   6
  -2  -2  -6 9685.88 339.198  11
   2   2   6 10057.8 226.910   4
  -2  -2  -7 11548.5 435.432   2
  -2  -2  -7 11779.9 455.780   3
   2   2   7 12187.6 392.380   2
   2   2   7 12414.8 439.201   6
  -2  -2  -7 12303.2 442.405   6
   2   2   7 12118.8 455.085   9
   2   2   7 12194.7 289.642   4
  -2  -2  -7 11958.5 374.275  11
   2   2   8 2166.93 173.773   2
  -2  -2  -8 2114.71 195.018   6
  -2  -2  -8 2116.17 192.137   3
  -2  -2  -8 1930.77 151.514  11
   2   2   8 2171.54 205.002   9
   2   2   8 2052.44 134.146   4
  -2  -2  -8 1968.06 123.941   4
   2   2   8 2133.88 198.750   6
  -2  -2  -9 144.493 59.5072   3
  -2  -2  -9 141.690 55.3021   6
   2   2   9 180.530 51.4849   6
  -2  -2  -9 144.103 42.1752  11
   2   2   9 181.755 42.7042   4
   2   2   9 112.805 50.2416   9
   2   2   9 193.393 66.0004   2
  -2  -2  -9 147.275 38.3894   4
   2   2  10 10940.2 467.344   2
   2   2  10 11792.8 511.895   6
  -2  -2 -10 12216.8 525.349   6
   2   2  10 11683.7 514.657   9
  -2  -2 -10 10742.6 432.309   8
  -2  -2 -10 11591.0 479.546   3
   2   2  10 11582.5 382.157   4
  -2  -2 -10 10894.5 367.767  11
  -2  -2 -10 11141.3 360.028   4
   2   2  11 7812.58 401.039   2
   2   2  11 8131.82 446.540   6
  -2  -2 -11 8067.93 447.878   6
  -2  -2 -11 7274.53 386.664   3
   2   2  11 7392.87 429.014   9
  -2  -2 -11 7444.68 377.092   8
  -2  -2 -11 8222.87 448.539   7
   2   2  11 7743.66 337.344   4
  -2  -2 -11 7611.74 320.317   4
  -2  -2 -11 7300.16 299.030  11
  -2  -2 -12 368.290 73.1431   4
  -2  -2 -12 276.193 56.5831  11
   2   2  12 318.561 91.4417   6
   2   2  12 268.796 81.2233   2
   2   2  12 364.511 99.7560   9
  -2  -2 -12 314.383 84.9278   8
  -2  -2 -12 209.212 73.4292   3
   2   2  12 271.723 63.9352   4
   2   2  13 561.688 129.244   6
  -2  -2 -13 475.127 95.7637   4
   2   2  13 458.886 91.6512   4
   2   2  13 450.269 117.072   9
  -2  -2 -13 392.662 93.7130   8
  -2  -2 -13 293.764 87.7166   3
   2   2  14 780.975 152.746   6
  -2  -2 -14 673.419 134.266   3
  -2  -2 -14 694.229 71.0952   5
   2   2  14 873.481 167.113   9
  -2  -2 -14 542.700 120.125   8
  -2  -2 -14 720.797 120.636   4
   2   2  14 670.178 120.105   4
  -2  -2 -15 75.4352 49.1251   4
  -2  -2 -15-39.3553 35.7333   8
   2   2  15 10.2678 40.5383   9
   2   2  15-30.8857 34.4698   6
  -2  -2 -15 9.79490 7.26195   5
  -2  -2 -15-46.1293 47.2908   3
   2   2  15 47.5711 31.5541   4
   2   2  16-32.8290 49.3592   4
  -2  -2 -16 9.62554 30.3930   8
   2   2  16-32.0368 48.0356   6
   2   2  16-29.9785 61.2012   9
  -2  -2 -16-21.8158 48.6855   3
   2   2  17 17.5613 54.9105   9
   2   2  17 25.2816 32.3449   4
   2   2  17 79.5518 65.2380   6
  -2  -2 -17 6.35653 30.0008   3
  -2  -2 -17 67.7148 58.2090   8
   2   2  18 133.711 65.5620   6
   2   2  18 204.160 94.3574   9
  -2  -2 -18 216.898 78.0551   8
  -2  -2 -18 197.761 74.4362   3
   2   2  18 151.197 45.9702   4
   2   2  19-5.36741 39.4022   6
   2   2  19 52.5193 75.7223   9
  -2  -2 -19 73.1371 47.2963   3
  -2  -2 -19 1.14585 26.8683   8
   2   2  19-63.5042 54.9751   4
  -2  -2 -20-15.6631 59.7937   8
  -2  -2 -20-19.9994 42.9223   3
   2   2  20-42.7249 51.5136   4
   2   2  20 110.934 78.0806   6
   2   3 -18 424.056 142.163   8
   2   3 -18 256.338 106.326  10
  -2  -3  18 352.815 124.404   6
  -2  -3  18 272.530 118.882   4
  -2  -3  17 47.2382 51.5327   6
   2   3 -17 42.0116 28.2699  10
  -2  -3  17 19.6559 34.4866   4
   2   3 -17 57.4442 65.1852   8
   2   3 -16-120.148 53.6499   3
  -2  -3  16 25.0881 39.9147   6
   2   3 -16-38.8379 58.7577  10
   2   3 -16 46.6436 47.1951   8
  -2  -3  16 32.8553 55.5961   4
  -2  -3  15 59.2054 50.7523   6
   2   3 -15 182.459 83.8652   8
   2   3 -15 243.191 103.193  10
   2   3 -15 153.521 59.1730   3
  -2  -3  15 170.671 83.2946   4
   2   3 -14 39.7120 33.2819   3
   2   3 -14 31.6493 47.8744  10
   2   3 -14 48.2189 45.0873   8
  -2  -3  14 22.3394 27.4418   3
  -2  -3  14-22.7574 48.2286   4
  -2  -3  14 112.760 75.8420   6
  -2  -3  13 180.448 83.8721   4
   2   3 -13 200.303 89.2736  10
  -2  -3  13 218.118 50.9222   5
   2   3 -13 273.378 73.7372   3
   2   3 -13 164.677 77.1523   8
  -2  -3  13 194.822 62.6102   3
  -2  -3  13 221.217 71.0631   6
   2   3 -12 54.8863 53.1907  10
  -2  -3  12-5.95347 43.3677   6
   2   3 -12 78.3774 40.1964   8
   2   3 -12 75.9319 36.7530   3
  -2  -3  12 33.3677 19.7268   5
   2   3 -12 58.5979 31.5954   7
  -2  -3  12 82.8534 42.5483   3
  -2  -3  12 163.739 79.4896   4
   2   3 -11 592.989 129.152  10
  -2  -3  11 456.446 77.7603   5
   2   3 -11 550.650 101.877   3
  -2  -3  11 516.171 108.704   6
  -2  -3  11 516.663 91.2065   3
   2   3 -11 639.525 133.169   8
  -2  -3  11 427.656 113.125   4
   2   3 -11 553.677 107.613   7
   2   3 -10 904.669 122.208   3
  -2  -3  10 853.661 112.925   3
   2   3 -10 943.142 156.518  10
  -2  -3  10 719.560 98.9454   5
  -2  -3  10 750.137 123.354   6
   2   3 -10 855.706 125.082   7
   2   3 -10 915.932 150.037   8
  -2  -3  10 802.120 145.353   4
  -2  -3   9-0.81043 24.8313   6
   2   3  -9-51.1075 33.0999   7
   2   3  -9-24.7996 38.2371  10
  -2  -3   9 23.8487 25.1742   5
   2   3  -9 28.2476 50.8601   8
  -2  -3   9 16.4177 17.1216   3
  -2  -3   9-4.06218 23.1888   8
  -2  -3   9-7.74573 29.4361   4
  -2  -3   8 776.173 107.812   3
  -2  -3   8 800.392 112.698   6
   2   3  -8 929.549 152.365  10
   2   3  -8 977.903 146.476   4
   2   3  -8 776.820 130.979   8
  -2  -3   8 935.018 143.343   8
  -2  -3   8 818.982 102.236   5
   2   3  -8 727.636 99.1138   7
  -2  -3   8 847.790 137.714   4
  -2  -3   7 615.547 93.4387   6
  -2  -3   7 626.331 91.0146   3
  -2  -3   7 582.324 85.6435   5
   2   3  -7 728.183 128.724  10
   2   3  -7 686.994 87.5213   7
   2   3  -7 704.745 122.357   8
  -2  -3   7 688.826 117.268   8
  -2  -3   7 667.343 119.531   4
   2   3  -7 661.738 119.346   4
   2   3  -6 329.709 76.4456   4
  -2  -3   6 270.126 62.6255   6
   2   3  -6 320.167 78.9921  10
  -2  -3   6 270.793 60.1643   5
   2   3  -6 265.340 66.3216   8
  -2  -3   6 260.260 56.8035   3
  -2  -3   6 290.600 72.0630   4
   2   3  -6 252.390 47.9165   7
   2   3  -5 158.779 53.0893   4
   2   3  -5 107.598 48.0589   8
   2   3  -5 151.030 62.2136  10
  -2  -3   5 95.8963 35.4443   3
  -2  -3   5 37.8618 22.7386   6
  -2  -3   5 77.3244 47.0132   4
   2   3  -5 82.1520 25.1724   7
  -2  -3   4 3786.96 222.669   3
  -2  -3   4 3901.40 175.972   6
   2   3  -4 3864.26 140.834   7
   2   3  -4 3982.04 250.808   8
  -2  -3   4 3964.60 240.957   4
   2   3  -4 3693.07 214.791  11
   2   3  -4 3904.86 258.005  10
   2   3  -4 3775.53 237.756   4
  -2  -3   3 1162.57 119.109   3
  -2  -3   3 1215.15 85.8546   6
  -2  -3   3 1826.02 224.977   2
   2   3  -3 1202.05 133.356   8
  -2  -3   3 1178.58 127.454   4
   2   3  -3 1137.03 119.194  11
   2   3  -3 1081.40 118.417   4
   2   3  -3 1110.59 58.7299   7
   2   3  -3 1372.36 144.223  10
   2   3  -2 4277.22 232.569  11
  -2  -3   2 4565.97 237.886  11
   2   3  -2 4493.13 248.297   8
   2   3  -2 4494.44 250.337  10
  -2  -3   2 4288.51 225.042   4
  -2  -3   2 4483.51 224.856   9
   2   3  -2 4452.01 223.947   4
  -2  -3   1 2542.97 88.1505   6
   2   3  -1 2589.71 180.540  10
  -2  -3   1 2610.79 167.618   9
   2   3  -1 2527.54 179.707   8
   2   3  -1 2529.22 182.614  11
  -2  -3   1 3042.82 218.964   2
  -2  -3   1 2432.21 158.504   4
   2   3  -1 2601.13 157.044   4
   2   3   0 21849.6 487.193  10
  -2  -3   0 22221.5 564.286   2
   2   3   0 22310.9 421.631   4
  -2  -3   0 21135.4 253.068   6
  -2  -3   0 22247.2 499.157  10
   2   3   0 22598.4 537.673  11
   2   3   0 21810.3 481.734   9
  -2  -3   0 21827.6 479.294   9
   2   3   0 21651.7 516.883   8
  -2  -3   0 22104.2 417.609   4
   2   3   1 3557.26 223.321  11
   2   3   1 3734.66 117.538   6
  -2  -3  -1 3674.29 121.257   6
   2   3   1 5111.10 261.775   2
  -2  -3  -1 4141.04 227.726   2
   2   3   1 3824.67 203.459   9
  -2  -3  -1 3526.32 196.638   9
   2   3   1 3724.89 154.769   4
  -2  -3  -1 3559.41 191.379  10
  -2  -3  -1 3548.20 113.749   7
   2   3   1 3735.42 191.410  10
  -2  -3  -2 430.576 49.4335   6
   2   3   2 532.687 81.6516   9
   2   3   2 380.906 70.3679  11
   2   3   2 420.513 49.0706   6
  -2  -3  -2 357.261 72.4309   2
  -2  -3  -2 388.210 69.0622   9
   2   3   2 292.732 75.7901   2
  -2  -3  -2 396.102 61.1751  10
   2   3   2 388.952 47.2666   4
   2   3   2 425.937 63.0613  10
  -2  -3  -2 410.300 48.3640   7
   2   3   3 5.18304 14.1549  10
  -2  -3  -3 13.3136 13.7137   6
  -2  -3  -3 7.30299 15.6263   7
   2   3   3-1.27893 25.7101   2
   2   3   3 19.1836 17.4195   6
   2   3   3 29.8964 28.7528   9
  -2  -3  -3 3.50022 14.0696  10
  -2  -3  -3 7.77239 23.6678   2
   2   3   4 34.5274 30.8375   2
  -2  -3  -4 61.9374 35.1033  11
   2   3   4 84.4518 30.2292  10
   2   3   4 60.7712 30.2440   9
  -2  -3  -4 2.21731 24.1883   2
   2   3   4 54.9025 26.6441   6
  -2  -3  -4 53.8080 19.6023  10
  -2  -3  -4 68.6095 28.7560   6
  -2  -3  -4 66.3851 32.6023   7
  -2  -3  -5 7927.96 316.610   2
   2   3   5 8311.89 302.819   6
   2   3   5 8253.46 320.005   2
  -2  -3  -5 8522.09 308.552   6
  -2  -3  -5 8126.23 242.171  10
   2   3   5 8162.06 186.361   4
   2   3   5 7994.15 344.573   9
  -2  -3  -5 8491.37 336.526  11
  -2  -3  -5 8009.66 311.050   7
  -2  -3  -6 1178.78 134.941   2
   2   3   6 1262.77 130.603   2
   2   3   6 1285.77 133.997   6
  -2  -3  -6 1193.79 129.982   6
  -2  -3  -6 1158.60 127.739  11
   2   3   6 1279.31 83.0619   4
  -2  -3  -6 1312.29 96.8586  10
   2   3   6 1376.48 150.497   9
  -2  -3  -6 1171.87 128.853   7
  -2  -3  -7 3203.54 208.735  11
  -2  -3  -7 2462.40 221.741   2
   2   3   7 3077.20 236.094   9
   2   3   7 3220.26 215.949   2
   2   3   7 3047.39 219.410   6
  -2  -3  -7 3205.10 222.726   6
  -2  -3  -7 2980.55 150.201  10
   2   3   7 3030.80 143.592   4
  -2  -3  -7 2955.54 222.742   7
   2   3   8 3408.80 237.435   2
   2   3   8 3193.65 239.033   6
  -2  -3  -8 3299.78 243.003   6
   2   3   8 3616.23 268.113   9
  -2  -3  -8 3268.92 213.414  11
  -2  -3  -8 3387.05 245.851   7
   2   3   8 3291.13 165.954   4
   2   3   9 60.4516 51.6496   6
   2   3   9 45.7730 23.6351   4
  -2  -3  -9 4.08182 19.3460   6
  -2  -3  -9 0.49091 21.3206   1
  -2  -3  -9 42.9647 35.0278  11
   2   3   9 56.0900 34.8508   9
  -2  -3  -9 33.9669 37.1064   2
  -2  -3  -9 20.1810 29.8081   7
   2   3   9 15.5980 33.8254   2
   2   3  10-26.5325 23.7914   4
   2   3  10-4.25355 31.8832   6
  -2  -3 -10 60.7538 46.2126   3
  -2  -3 -10-56.3815 50.6089   6
   2   3  10 21.6688 37.5087   9
   2   3  10 19.0847 16.2215   2
  -2  -3 -10-14.6236 31.4402   7
   2   3  11 553.469 118.913   9
  -2  -3 -11 420.769 95.4460   3
  -2  -3 -11 460.461 106.010   6
  -2  -3 -11 437.725 106.575   7
   2   3  11 446.873 94.9776   2
   2   3  11 536.069 87.5467   4
   2   3  11 402.898 95.8291   6
   2   3  12 234.631 63.3895   4
  -2  -3 -12 135.328 63.6274   3
   2   3  12 101.409 48.7517   9
   2   3  12 317.101 100.040   6
   2   3  12 260.367 79.2661   2
  -2  -3 -12 263.080 82.8173   8
   2   3  13 10.6165 28.5744   4
   2   3  13 30.3000 54.5937   9
   2   3  13-6.06950 37.0651   6
  -2  -3 -13-22.1279 45.2131   8
  -2  -3 -13 28.9192 39.9498   3
   2   3  14 8.03255 53.4300   6
   2   3  14 23.5421 45.9205   9
  -2  -3 -14 94.1442 52.1781   8
  -2  -3 -14-33.3374 57.5136   3
   2   3  14-10.8341 25.9604   4
   2   3  15 285.757 112.196   6
   2   3  15 256.405 102.522   9
  -2  -3 -15 123.036 59.3773   8
  -2  -3 -15 84.1997 58.7401   3
   2   3  15 188.371 62.4936   4
   2   3  16-71.8351 52.7031   6
   2   3  16 13.3320 28.0735   4
   2   3  16-16.3789 50.9967   9
  -2  -3 -16 9.73649 37.6224   8
  -2  -3 -16-30.1908 30.1664   3
   2   3  17 437.055 137.148   6
  -2  -3 -17 253.924 81.5688   3
   2   3  17 343.004 95.6265   4
   2   3  17 240.397 102.514   9
  -2  -3 -17 161.655 66.1644   8
  -2  -3 -18 83.3766 47.3304   3
   2   3  18 110.292 77.8217   6
   2   3  18 13.6559 46.7771   9
  -2  -3 -18-50.9334 53.1856   8
   2   3  18 88.4577 60.7416   4
   2   3  19 7.39340 50.2541   6
   2   3  19 29.8515 47.6967   9
  -2  -3 -19-84.1498 81.2430   8
  -2  -3 -19-26.9085 40.9201   3
   2   3  19 48.1092 61.1652   4
   2   3  20-123.548 85.0872   6
   2   3  20 61.3685 83.8905   9
  -2  -3 -20 3.23315 31.3370   3
  -2  -3 -20 38.1283 61.8376   8
   2   3  20 83.3747 69.9988   4
  -2  -4  17 543.110 165.816   4
   2   4 -17 356.236 126.077   8
   2   4 -17 624.935 170.209  10
  -2  -4  17 304.821 109.189   6
  -2  -4  16 39.4422 42.3606   6
   2   4 -16-3.85681 54.2187   8
  -2  -4  16-94.3233 112.911   4
   2   4 -16-13.5306 58.5459  10
  -2  -4  15 33.5820 42.0111   6
   2   4 -15-0.24111 30.9638   8
   2   4 -15 22.9225 54.3553  10
  -2  -4  15 1.33223 41.5118   4
   2   4 -14 118.879 62.4694   3
   2   4 -14-52.9593 72.2990  10
  -2  -4  14 97.2717 68.9030   6
  -2  -4  14-8.22031 35.6698   4
   2   4 -14 45.6161 55.6421   8
  -2  -4  13 119.038 57.9052   3
   2   4 -13-28.1153 51.1553  10
   2   4 -13 5.45934 45.1197   3
  -2  -4  13-13.4004 19.9922   5
  -2  -4  13 84.4229 52.7160   6
   2   4 -13 72.2527 52.2581   8
  -2  -4  13-3.25265 40.4157   4
   2   4 -12 2876.09 314.240  10
  -2  -4  12 2468.52 249.442   6
  -2  -4  12 2516.04 228.645   3
   2   4 -12 2446.30 276.916   8
  -2  -4  12 2477.47 186.546   5
   2   4 -12 2516.80 236.868   7
   2   4 -12 2537.22 235.032   3
  -2  -4  12 2740.00 307.971   4
  -2  -4  11 759.746 133.516   6
   2   4 -11 776.358 165.001  10
  -2  -4  11 804.802 106.567   5
  -2  -4  11 756.144 121.890   3
   2   4 -11 654.206 139.338   8
   2   4 -11 717.442 120.550   7
  -2  -4  11 642.979 147.193   4
  -2  -4  10 389.903 91.2002   6
   2   4 -10 303.721 87.5504  10
   2   4 -10 355.167 106.542   8
  -2  -4  10 310.297 77.4243   3
  -2  -4  10 342.196 70.1535   5
  -2  -4  10 263.451 100.928   4
   2   4 -10 318.580 71.3653   7
   2   4  -9 29.2952 46.6346  10
  -2  -4   9-34.8388 29.6996   3
   2   4  -9 64.1985 38.0795   8
  -2  -4   9 96.7436 44.6313   5
  -2  -4   9 36.2651 38.7914   4
  -2  -4   9 36.9520 35.6366   6
   2   4  -9 77.2107 38.2963   7
   2   4  -8-10.0917 31.2680  11
  -2  -4   8 62.0899 38.3530   6
   2   4  -8 76.8392 59.9757  10
  -2  -4   8-14.5265 48.1979   8
  -2  -4   8 35.0296 34.1192   3
  -2  -4   8 0.72903 22.7393   5
   2   4  -8 29.1985 41.9846   8
  -2  -4   8-16.0467 39.6254   4
   2   4  -8 35.4637 19.3787   7
   2   4  -7 70.8992 53.8753  10
   2   4  -7 56.6543 28.1575   4
   2   4  -7 86.7975 39.4167  11
  -2  -4   7 99.7460 34.3739   6
   2   4  -7 90.1127 41.7714   8
  -2  -4   7 97.7688 42.4491   3
  -2  -4   7 95.6116 54.9764   8
  -2  -4   7 48.9496 30.4425   4
   2   4  -7 72.1978 24.3717   7
   2   4  -6 369.167 93.8377   4
   2   4  -6 365.280 71.2453  11
   2   4  -6 415.588 63.9145   7
   2   4  -6 448.018 101.936  10
  -2  -4   6 411.444 69.6800   6
   2   4  -6 392.090 91.1715   8
  -2  -4   6 420.080 85.7322   3
  -2  -4   6 443.498 94.0696   8
  -2  -4   6 396.604 99.4374   4
   2   4  -5 528.104 104.606   8
   2   4  -5 593.135 105.033   4
  -2  -4   5 600.812 74.3528   6
   2   4  -5 533.288 90.1151  11
   2   4  -5 592.452 111.517  10
  -2  -4   5 623.758 110.986   8
  -2  -4   5 532.943 93.3473   3
   2   4  -5 534.801 60.7890   7
  -2  -4   5 467.684 97.5206   4
  -2  -4   4 14179.2 317.490   6
  -2  -4   4 14247.0 483.128   3
   2   4  -4 14066.3 457.968  11
   2   4  -4 13731.0 517.539  10
   2   4  -4 13804.6 502.463   8
  -2  -4   4 13791.0 487.414   4
   2   4  -4 14527.9 501.471   4
   2   4  -4 13646.4 271.216   7
   2   4  -3 8.39806 5.10555   7
  -2  -4   3 48.0754 53.7385   2
  -2  -4   3-2.36290 8.94536   6
   2   4  -3-16.9524 32.4918   8
   2   4  -3 14.7188 24.2435  11
  -2  -4   3-9.13002 25.7681   3
  -2  -4   3-7.14050 19.8529   9
  -2  -4   3-22.2358 28.9443   4
   2   4  -3 1.45089 6.41425   7
   2   4  -3-32.0364 38.9156  10
   2   4  -3 12.9783 30.0209   4
  -2  -4   2 8013.92 351.379   3
  -2  -4   2 6796.29 141.657   6
   2   4  -2 7960.59 356.431  10
   2   4  -2 7689.16 354.513   8
  -2  -4   2 8006.70 306.447   9
   2   4  -2 7846.49 348.044  11
   2   4  -2 7953.67 327.856   4
  -2  -4   2 7646.12 329.280   4
   2   4  -1 10270.2 397.091  11
  -2  -4   1 12494.2 466.134   2
  -2  -4   1 10212.9 341.214   9
   2   4  -1 9876.58 387.003   8
   2   4  -1 9866.91 346.104   4
   2   4  -1 10364.1 385.693  10
   2   4   0 12.6789 19.1639   9
   2   4   0-5.02538 32.9096  11
   2   4   0-20.8074 23.7072  10
  -2  -4   0-24.6319 49.2733   2
   2   4   0-36.0797 29.6385   4
  -2  -4   0-14.6820 24.3232   9
   2   4   1 719.107 89.9719  10
   2   4   1 725.026 105.125  11
   2   4   1 692.319 89.9383   9
  -2  -4  -1 750.850 110.258   2
  -2  -4  -1 772.844 95.7507  10
  -2  -4  -1 741.188 95.1736   9
   2   4   1 691.452 81.3287   4
  -2  -4  -1 773.261 55.0569   7
   2   4   2 13415.9 456.105  11
   2   4   2 12523.2 232.467   6
  -2  -4  -2 12720.0 237.725   6
  -2  -4  -2 13534.0 439.626   2
  -2  -4  -2 12647.6 368.187  10
  -2  -4  -2 13083.3 281.968   7
   2   4   2 12845.5 390.799   9
  -2  -4  -2 12917.0 406.841   9
   2   4   2 12576.9 326.596   4
   2   4   2 13123.4 361.765  10
  -2  -4  -3 3166.59 207.230   9
   2   4   3 3189.94 222.843  11
   2   4   3 3103.89 141.296   6
  -2  -4  -3 3123.87 210.936   2
  -2  -4  -3 3047.79 140.713   6
   2   4   3 3138.89 200.436   9
   2   4   3 3128.43 163.119  10
  -2  -4  -3 3144.20 170.556  10
  -2  -4  -3 2901.87 155.244   7
   2   4   3 3733.08 243.966   2
  -2  -4  -4 1340.20 104.841  10
  -2  -4  -4 1330.53 144.230   2
   2   4   4 1252.04 107.051   6
  -2  -4  -4 1366.09 117.509   7
  -2  -4  -4 1353.41 107.794   6
   2   4   4 1502.86 158.882  11
   2   4   4 1392.27 149.693   2
   2   4   4 1399.90 104.713  10
   2   4   4 1227.19 132.146   9
  -2  -4  -4 1379.38 144.927   9
  -2  -4  -5 3975.35 246.688   2
   2   4   5 3799.69 206.093   6
  -2  -4  -5 3876.36 203.993   6
   2   4   5 4065.60 256.931   2
   2   4   5 3871.62 249.264  11
  -2  -4  -5 3769.74 165.176  10
   2   4   5 4058.67 249.816   9
  -2  -4  -5 3990.32 255.144   9
  -2  -4  -5 3631.48 213.813   7
  -2  -4  -6 1444.52 151.667   2
   2   4   6 1379.74 134.360   6
   2   4   6 1462.77 151.152   2
  -2  -4  -6 1550.29 141.470   6
   2   4   6 1379.11 154.596   9
  -2  -4  -6 1378.94 94.8221  10
  -2  -4  -6 1424.18 140.538   7
   2   4   6 1431.95 153.920  11
  -2  -4  -7 1676.94 172.867   2
   2   4   7 1972.21 181.837   2
   2   4   7 1685.78 160.012   6
  -2  -4  -7 1655.28 158.196   6
  -2  -4  -7 1646.22 101.865  10
   2   4   7 1805.56 182.848   9
   2   4   7 1712.93 115.471   4
  -2  -4  -7 1688.09 164.904   7
   2   4   8 13.5933 21.1730   4
  -2  -4  -8-4.37066 26.7493   2
   2   4   8 0.85989 32.9500   6
  -2  -4  -8-12.8084 20.8224   7
  -2  -4  -8 13.4593 27.5380   6
   2   4   8 42.6425 47.8700   9
   2   4   8-5.41856 24.0570   2
  -2  -4  -8-3.64879 13.5363  10
  -2  -4  -9 584.061 62.9672  10
   2   4   9 657.537 113.280   6
  -2  -4  -9 635.683 117.859   6
  -2  -4  -9 722.506 128.135   2
   2   4   9 701.421 124.698   9
   2   4   9 586.921 78.1870   4
   2   4   9 653.090 111.835   2
  -2  -4  -9 681.002 118.561   7
  -2  -4 -10-18.5072 14.5773   1
   2   4  10 172.567 75.3344   9
  -2  -4 -10 111.259 78.9318   2
  -2  -4 -10 109.067 28.8813  10
   2   4  10 122.227 38.1541   4
   2   4  10 135.518 61.7477   6
  -2  -4 -10 101.569 54.9004   6
   2   4  10 106.396 49.3523   2
  -2  -4 -10 140.762 60.6342   7
  -2  -4 -11 549.420 113.784   6
   2   4  11 440.037 79.9129   4
   2   4  11 463.758 124.095   9
  -2  -4 -11 330.815 108.312   2
   2   4  11 348.872 93.8300   6
  -2  -4 -11-3.51512 6.88826   1
   2   4  11 474.559 103.246   2
  -2  -4 -12 2.44103 37.3588   3
   2   4  12 6.66785 24.5492   4
   2   4  12-17.9024 34.9516   9
   2   4  12-13.7460 24.5561   6
   2   4  13 1351.33 200.135   6
  -2  -4 -13 919.541 171.886   3
   2   4  13 1503.51 219.485   9
  -2  -4 -13 1227.45 184.651   8
   2   4  13 1463.91 161.082   4
   2   4  14 609.429 111.118   4
   2   4  14 565.966 132.392   6
   2   4  14 620.339 144.896   9
  -2  -4 -14 504.849 123.250   8
  -2  -4 -14 417.627 116.810   3
   2   4  15 153.589 55.7231   4
   2   4  15 116.184 60.4067   9
   2   4  15 131.276 74.3543   6
  -2  -4 -15 162.365 77.7749   8
  -2  -4 -15 10.8920 41.2836   3
   2   4  16 156.585 58.3218   4
   2   4  16 213.057 83.7144   6
   2   4  16 193.604 95.8887   9
  -2  -4 -16 231.107 94.0070   8
  -2  -4 -16 121.915 69.5050   3
   2   4  17 39.4541 49.1307   9
  -2  -4 -17-21.6738 40.7644   8
  -2  -4 -17-46.3837 45.1578   3
   2   4  17 14.0246 31.7202   4
   2   4  18 14.4933 32.5305   9
  -2  -4 -18-8.08907 44.6310   3
  -2  -4 -18 4.62425 36.1931   8
   2   4  18-67.6687 56.9542   4
   2   4  18-67.4863 54.4046   6
  -2  -4 -19-6.46993 30.9780   3
   2   4  19-31.9708 76.3480   9
   2   4  19 173.644 105.608   6
  -2  -4 -19-36.0636 51.2251   8
   2   4  19 11.8206 56.8211   4
   2   4  20-1.26803 50.1212   6
   2   4  20-3.90575 56.8405   9
  -2  -4 -20 26.3848 61.8552   3
   2   4  20 1.25098 34.6509   4
  -2  -4 -20-13.4437 33.2707   8
   2   5 -16-104.001 76.6685  10
  -2  -5  16 14.0608 44.6876   6
   2   5 -16 10.3922 29.5322   8
  -2  -5  15 175.544 82.5394   6
   2   5 -15 88.6386 79.1437  10
  -2  -5  15 62.7498 30.7466   4
  -2  -5  14 75.4288 49.4510   6
   2   5 -14 3.47383 36.2736  10
   2   5 -14 154.395 77.8893   8
  -2  -5  14 6.34883 44.8120   4
   2   5 -13 12.3672 79.3505  10
  -2  -5  13 109.997 47.4001   6
   2   5 -13 142.627 79.0567   8
  -2  -5  13 85.3290 50.0821   4
  -2  -5  12 1.09842 40.2021   6
  -2  -5  12-26.7957 32.3593   5
   2   5 -12 9.53322 35.0213   8
   2   5 -12-8.78080 52.6643  10
  -2  -5  12 57.2532 57.7088   4
   2   5 -12-7.25384 36.4650   7
   2   5 -11 4056.17 382.791  10
  -2  -5  11 4267.16 310.699   6
   2   5 -11 3732.85 339.148   8
  -2  -5  11 3902.63 366.784   4
   2   5 -11 4053.64 285.747   7
  -2  -5  11 4242.19 261.973   5
   2   5 -10 2488.59 288.531  10
  -2  -5  10 2625.54 227.135   6
  -2  -5  10 2401.63 235.380   3
   2   5 -10 2502.98 270.713   8
  -2  -5  10 2341.07 198.465   5
  -2  -5  10 2263.80 270.508   4
   2   5 -10 2367.24 202.501  11
   2   5 -10 2426.76 207.408   7
  -2  -5   9-30.9583 36.0383   6
   2   5  -9 21.3321 14.8067  11
   2   5  -9 33.5529 51.8108  10
   2   5  -9 43.1981 50.0866   8
  -2  -5   9-1.55613 15.0961   5
  -2  -5   9-15.1331 26.9048   3
  -2  -5   9 18.0232 32.8170   4
   2   5  -9-7.73546 21.7092   7
   2   5  -8 11.3246 23.2482  11
  -2  -5   8 74.3320 54.1525   4
  -2  -5   8 22.6300 19.0138   6
   2   5  -8 32.8180 36.8610  10
   2   5  -8 6.55034 20.3501   7
  -2  -5   8 32.8560 39.9556   3
   2   5  -8 91.1649 56.5795   8
  -2  -5   7-4.15578 26.2749   6
   2   5  -7 28.9194 35.2804  11
  -2  -5   7 67.4839 42.2802   3
   2   5  -7 15.3797 52.0654  10
   2   5  -7-22.6891 43.3810   8
  -2  -5   7 28.1627 52.1775   2
  -2  -5   7 39.1635 48.2255   4
  -2  -5   6 1517.01 126.766   6
  -2  -5   6 1535.79 180.266   3
   2   5  -6 1739.90 201.117   4
  -2  -5   6 1742.24 199.780   8
   2   5  -6 1599.00 170.576  11
  -2  -5   6 1596.85 194.695   4
   2   5  -6 1373.47 188.197  10
   2   5  -6 1786.47 203.923   8
  -2  -5   5 4352.37 309.745   4
  -2  -5   5 4814.26 322.011   8
  -2  -5   5 4950.02 317.419   3
   2   5  -5 4725.89 291.401  11
  -2  -5   5 4967.62 205.029   6
   2   5  -5 4610.59 316.827   8
   2   5  -5 4936.76 326.168   4
   2   5  -5 4605.71 331.191  10
  -2  -5   4 2817.65 234.804   4
  -2  -5   4 2821.76 131.124   6
  -2  -5   4 2624.32 231.538   3
  -2  -5   4 4415.95 383.473   2
   2   5  -4 2915.10 254.533  10
  -2  -5   4 2924.77 201.668   9
  -2  -5   4 2877.50 242.180   8
   2   5  -4 2691.15 233.235   8
   2   5  -4 2679.20 220.334  11
   2   5  -4 2718.77 231.366   4
   2   5  -4 2911.98 129.926   7
   2   5  -3 9408.52 413.160  11
  -2  -5   3 9024.20 179.413   6
  -2  -5   3 9746.60 434.984   3
  -2  -5   3 9207.33 343.270   9
   2   5  -3 9940.18 445.174  10
  -2  -5   3 9618.35 437.692   8
   2   5  -3 9192.66 423.594   8
   2   5  -3 9432.13 204.647   7
   2   5  -3 9705.45 418.459   4
  -2  -5   3 12099.6 569.252   2
   2   5  -2 534.106 103.900  11
  -2  -5   2 423.879 88.9566   3
   2   5  -2 497.856 92.1476   8
   2   5  -2 464.931 89.9031  10
  -2  -5   2 456.851 76.0753   9
  -2  -5   2 558.968 111.287   2
   2   5  -2 404.027 38.8160   7
   2   5  -2 477.315 85.7533   4
  -2  -5   1 488.864 98.8157   3
  -2  -5   1 437.696 73.2194   9
   2   5  -1 471.255 89.0644  10
   2   5  -1 427.310 90.4462  11
  -2  -5   1 632.582 113.943   2
   2   5  -1 404.783 40.1365   7
   2   5  -1 423.351 83.0767   4
   2   5   0 3000.77 213.833  10
  -2  -5   0 3307.96 268.847   2
   2   5   0 2916.35 231.391  11
  -2  -5   0 2785.49 186.297   9
   2   5   0 2784.41 115.017   7
   2   5   0 2892.94 187.810   9
  -2  -5   0 2804.98 107.738   7
   2   5   0 2862.40 201.215   4
  -2  -5  -1 1869.85 155.533   9
   2   5   1 1781.71 147.936   9
   2   5   1 1944.36 190.369  11
   2   5   1 1980.24 163.980  10
  -2  -5  -1 2132.96 198.489   2
   2   5   1 1852.10 151.651   4
   2   5   1 1762.13 102.706   7
  -2  -5  -1 1749.44 96.2970   7
   2   5   2 1105.91 146.141  11
   2   5   2 860.974 53.6863   6
  -2  -5  -2 1076.68 141.362   2
  -2  -5  -2 1184.20 127.825   9
   2   5   2 1059.44 90.1175   7
   2   5   2 1060.13 115.822   9
  -2  -5  -2 966.297 82.5978   7
   2   5   2 1026.94 109.942  10
  -2  -5  -3 25.9283 16.4646   7
   2   5   3 51.7314 32.3947   9
  -2  -5  -3 10.6854 23.3478   2
   2   5   3 18.0943 11.5689   6
   2   5   3 16.5851 14.6782  10
   2   5   3 13.8875 13.4857   7
  -2  -5  -3 1.67088 19.2116   9
   2   5   3 20.2596 31.1098  11
  -2  -5  -4 9528.72 409.492   2
   2   5   4 9441.25 281.061   6
   2   5   4 9457.86 290.564  10
  -2  -5  -4 9771.12 395.709   9
   2   5   4 9692.16 384.266   9
   2   5   4 9749.72 427.137  11
  -2  -5  -4 9639.03 323.117   7
  -2  -5  -5 97.3566 32.1078   7
   2   5   5 107.206 59.4692  11
   2   5   5 112.302 51.6550   2
   2   5   5 120.240 38.1862   6
   2   5   5 147.852 53.0798   9
   2   5   5 135.569 30.5745  10
  -2  -5  -5 95.9436 36.6702   2
  -2  -5  -6 4966.48 303.579   2
   2   5   6 5280.12 259.186   6
   2   5   6 5489.82 321.044   2
   2   5   6 4967.48 307.039  11
  -2  -5  -6 4981.18 273.739   7
  -2  -5  -6 4842.59 188.440  10
   2   5   6 5036.72 300.280   9
  -2  -5  -7 1162.15 151.845   2
   2   5   7 1037.92 126.253   6
   2   5   7 1128.03 149.112   2
  -2  -5  -7 918.870 74.9089  10
   2   5   7 1002.61 141.275   9
   2   5   7 1051.05 144.494  11
  -2  -5  -7 1086.38 133.616   7
  -2  -5  -8 1703.07 187.764   2
   2   5   8 1638.95 182.468   2
   2   5   8 1363.28 152.880   6
   2   5   8 1431.76 164.455  11
  -2  -5  -8 1275.39 82.3266  10
   2   5   8 1392.45 175.593   9
  -2  -5  -8 1516.90 167.997   7
   2   5   8 1569.98 129.447   4
   2   5   9 799.693 131.154   2
   2   5   9 711.274 116.084   6
   2   5   9 797.573 134.803   9
   2   5   9 733.527 121.757  11
  -2  -5  -9 705.368 130.066   2
   2   5   9 768.771 95.5401   4
  -2  -5  -9 655.795 55.7913  10
  -2  -5  -9 725.774 123.314   7
   2   5  10 120.194 67.4580   2
  -2  -5 -10 127.063 56.2091   2
   2   5  10 94.4386 34.2391   4
  -2  -5 -10 66.9230 17.6652  10
   2   5  10 75.4728 47.5166   6
   2   5  10 48.8270 28.0978   9
  -2  -5 -10 185.470 68.4556   7
  -2  -5 -11 232.022 32.9776  10
   2   5  11 357.933 73.6606   4
   2   5  11 236.858 67.2324   6
   2   5  11 268.502 84.4468   9
  -2  -5 -11 112.457 82.2636   2
  -2  -5 -12-2.24698 6.08335   1
   2   5  12 101.964 53.2387   6
  -2  -5 -12 69.5436 19.3753  10
  -2  -5 -12-11.6744 35.9762   2
   2   5  12 110.783 73.6303   9
   2   5  12 91.2661 43.9154   4
  -2  -5 -13 18.2890 11.8986  10
   2   5  13-26.5067 53.6467   9
   2   5  13 16.6439 30.5849   4
   2   5  13 51.0782 34.4418   6
  -2  -5 -14 780.770 171.396   3
   2   5  14 1137.23 192.187   6
   2   5  14 1290.96 211.509   9
  -2  -5 -14 1185.31 195.386   8
   2   5  14 1352.66 163.961   4
  -2  -5 -14 1219.66 89.7342  10
   2   5  15 32.2383 43.7351   6
  -2  -5 -15 60.6589 62.6144   8
  -2  -5 -15 26.8879 27.5347   3
   2   5  15 136.236 85.3458   9
   2   5  15 75.7107 41.0563   4
   2   5  16 14.3961 43.2386   9
   2   5  16 10.9281 42.7294   6
  -2  -5 -16 1.29700 26.2034   8
   2   5  16-5.70997 20.2223   4
  -2  -5 -16-49.5147 55.3061   3
   2   5  17 248.973 107.567   6
   2   5  17 434.391 108.030   4
   2   5  17 518.574 150.123   9
  -2  -5 -17 347.933 109.960   8
  -2  -5 -17 28.5564 57.2132   3
   2   5  18-18.6197 23.2900   4
   2   5  18-13.2598 59.8057   6
   2   5  18 21.2074 76.4327   9
  -2  -5 -18-54.8761 72.6015   8
  -2  -5 -18 16.3301 23.9003   3
   2   5  19-2.96890 52.4519   6
  -2  -5 -19-13.7626 59.8552   8
   2   5  19 10.5694 75.4156   9
  -2  -5 -19 23.5607 59.4650   3
   2   5  19 113.411 62.4245   4
   2   5  20 84.7540 76.8222   9
   2   5  20 22.8968 72.6694   6
   2   5  20-11.0096 41.0873   4
  -2  -5 -20 130.391 74.3605   8
  -2  -5 -20 109.402 70.0558   3
   2   6 -15 167.008 103.524   8
  -2  -6  15 38.0421 25.6529   6
   2   6 -15 140.569 84.7951  10
  -2  -6  15 328.178 138.747   4
  -2  -6  14 108.972 52.2996   6
   2   6 -14 84.2523 64.5572   8
  -2  -6  14 80.2223 47.8028   4
   2   6 -14 75.4737 43.9643  10
  -2  -6  13 153.503 61.7822   6
  -2  -6  13 128.935 60.5476   4
   2   6 -13 74.4107 66.9409   8
   2   6 -13 277.053 102.435  10
  -2  -6  12 362.885 98.1607   6
  -2  -6  12 426.295 139.295   4
   2   6 -12 597.430 159.614  10
   2   6 -12 350.088 107.356   8
   2   6 -11-70.5094 57.1720  10
   2   6 -11-82.8851 62.0892   8
  -2  -6  11 17.7561 19.3331   6
  -2  -6  11-13.0935 27.4539   5
   2   6 -11 9.39150 17.7204  11
  -2  -6  11-12.4098 38.6709   4
   2   6 -11 71.7930 43.8710   7
   2   6 -10 2312.18 219.665  11
  -2  -6  10 2531.58 224.464   6
   2   6 -10 2355.77 288.092  10
  -2  -6  10 1628.67 424.771   2
  -2  -6  10 1898.77 258.884   4
   2   6 -10 2308.98 266.094   8
   2   6 -10 2053.85 193.315   7
  -2  -6  10 1969.51 191.985   5
   2   6  -9 530.700 107.549  11
  -2  -6   9 676.827 107.978   6
  -2  -6   9 484.665 217.644   2
   2   6  -9 607.478 132.695   8
   2   6  -9 603.550 103.694   7
  -2  -6   9 609.279 144.322   4
   2   6  -9 514.673 124.600  10
  -2  -6   8 60.4565 88.0365   2
  -2  -6   8 123.118 48.0052   6
   2   6  -8 88.9857 50.6738  10
   2   6  -8 93.3947 67.6439   8
   2   6  -8 121.529 54.7115  11
  -2  -6   8 102.724 66.4468   4
  -2  -6   7 6.74547 54.9106   2
  -2  -6   7 55.7683 26.7089   6
   2   6  -7 127.779 64.4294   8
   2   6  -7 81.6722 47.1765  11
   2   6  -7 57.6697 52.6387  10
  -2  -6   6 1107.58 103.985   6
   2   6  -6 1179.07 155.914  11
   2   6  -6 1140.70 168.790   8
  -2  -6   6 1636.19 284.180   2
  -2  -6   6 1388.88 183.960   3
  -2  -6   6 1098.44 134.112   9
   2   6  -6 1208.11 109.720   7
   2   6  -6 1360.37 198.602  10
  -2  -6   5-9.44952 34.2526   2
  -2  -6   5-3.35935 40.2014   3
  -2  -6   5 11.2158 17.9668   9
   2   6  -5 21.6197 33.1690   8
   2   6  -5-17.8079 32.1369  11
  -2  -6   5 18.6921 16.5241   6
   2   6  -5 21.0156 15.7946   7
   2   6  -5-15.1753 41.2366  10
  -2  -6   4 30.6916 11.7894   6
  -2  -6   4 178.714 98.9417   2
   2   6  -4 61.2674 38.3343  10
  -2  -6   4 22.3688 31.3640   3
  -2  -6   4 55.5040 33.1042   9
   2   6  -4 46.1606 41.3426   8
   2   6  -4 46.8777 12.8721   7
   2   6  -4-22.2336 52.3289  11
  -2  -6   4 82.7607 41.3553   8
   2   6  -4 86.3986 44.2337   4
  -2  -6   3 11282.7 513.129   3
   2   6  -3 11064.3 262.704   7
  -2  -6   3 13814.7 614.198   2
   2   6  -3 10829.4 485.053  11
   2   6  -3 10789.5 496.379  10
   2   6  -3 10643.2 481.531   8
   2   6  -3 11263.4 486.425   4
  -2  -6   3 11019.4 495.061   8
  -2  -6   3 10572.6 377.720   9
   2   6  -2 472.983 97.6112   4
   2   6  -2 337.267 87.3186  11
   2   6  -2 320.752 43.3872   7
  -2  -6   2 434.754 105.142   2
  -2  -6   2 392.409 71.2406   9
   2   6  -2 386.027 92.1086  10
  -2  -6   2 335.518 86.8611   8
  -2  -6   2 385.585 90.9763   3
  -2  -6   1 851.017 131.592   8
  -2  -6   1 977.406 146.825   3
  -2  -6   1 756.104 99.6136   9
  -2  -6   1 865.192 156.734   2
   2   6  -1 782.634 120.869  10
   2   6  -1 790.706 117.520   4
   2   6  -1 818.463 70.9176   7
   2   6  -1 850.978 138.209  11
   2   6   0 254.282 68.8603  11
  -2  -6   0 341.698 84.1734   8
  -2  -6   0 383.168 72.3432   9
   2   6   0 236.536 65.4384  10
   2   6   0 296.036 45.7887   7
   2   6   0 288.545 73.2020   4
  -2  -6   0 366.470 99.1486   2
  -2  -6  -1 8.27437 16.1047   9
  -2  -6  -1-3.79037 13.3082   7
   2   6   1 9.26467 25.7673  11
   2   6   1 26.7207 30.8974  10
   2   6   1 1.55964 20.1166   9
   2   6   1 16.2599 16.2102   4
  -2  -6  -1 33.5043 42.6052   2
   2   6   1 15.2166 9.76398   7
  -2  -6  -2 3339.19 262.676   2
  -2  -6  -2 3512.67 227.358   9
   2   6   2 3308.93 214.567  10
  -2  -6  -2 3152.09 161.643   7
   2   6   2 3312.77 176.227   7
   2   6   2 3146.09 207.867   9
   2   6   2 3296.00 267.797  11
   2   6   3 353.125 71.4982   9
   2   6   3 269.414 86.6726  11
  -2  -6  -3 301.922 56.3413   7
  -2  -6  -3 302.673 85.6245   2
   2   6   3 337.848 42.4912   6
  -2  -6  -3 318.080 73.3775   9
   2   6   3 290.983 58.1627  10
   2   6   3 278.912 57.2871   7
  -2  -6  -4 1458.11 171.687   2
   2   6   4 1392.99 104.754   6
   2   6   4 1365.67 179.009  11
   2   6   4 1386.80 148.649   9
  -2  -6  -4 1393.77 154.817   9
   2   6   4 1419.92 121.220  10
   2   6   4 1403.76 134.652   7
  -2  -6  -4 1366.71 125.662   7
  -2  -6  -5 5646.38 342.950   2
   2   6   5 5682.98 239.361   6
   2   6   5 5776.23 378.516   2
   2   6   5 5507.88 348.067  11
   2   6   5 5455.27 222.178  10
   2   6   5 5427.89 309.441   9
   2   6   5 5063.20 278.142   7
  -2  -6  -5 5310.21 269.045   7
   2   6   6 705.653 92.6889   6
   2   6   6 857.471 137.115   2
   2   6   6 670.089 113.806   9
   2   6   6 713.902 70.4760  10
   2   6   6 710.656 122.990  11
  -2  -6  -6 646.675 115.455   2
  -2  -6  -6 588.658 96.6672   7
   2   6   6 600.154 97.4359   7
  -2  -6  -7 128.798 51.4559   7
   2   6   7 162.310 62.8891   9
   2   6   7 86.4558 43.9269   2
   2   6   7 108.870 43.0849   6
  -2  -6  -7 54.4369 34.9612   2
   2   6   7 61.2782 43.9214  11
  -2  -6  -8 234.761 70.0035   7
   2   6   8 287.206 85.2739  11
   2   6   8 326.392 82.2861   2
   2   6   8 265.028 64.3272   6
   2   6   8 251.526 75.1032   9
  -2  -6  -8 238.823 72.7518   2
  -2  -6  -9 1106.91 168.486   2
   2   6   9 1040.67 142.274   6
   2   6   9 1048.14 153.100  11
   2   6   9 962.199 154.476   9
  -2  -6  -9 1031.27 149.538   7
   2   6  10 3268.29 273.649   6
  -2  -6 -10 3095.90 293.831   2
   2   6  10 2942.71 254.617  11
   2   6  10 3032.39 283.687   9
  -2  -6 -10 3143.75 276.652   7
   2   6  10 3165.73 214.113   4
   2   6  11 457.137 105.189  11
   2   6  11 430.745 117.458   9
   2   6  11 657.951 102.116   4
  -2  -6 -11 567.928 138.387   2
   2   6  11 441.670 103.040   6
   2   6  12 535.765 94.0856   4
   2   6  12 553.517 128.820   6
  -2  -6 -12 504.436 134.326   2
   2   6  12 509.431 125.909   9
   2   6  13 1374.37 202.709   6
  -2  -6 -13 904.367 190.701   2
   2   6  13 1425.29 223.158   9
   2   6  13 1431.38 163.524   4
   2   6  14 71.7623 49.0149   4
   2   6  14 111.383 63.0433   6
   2   6  14 125.560 78.4079   9
  -2  -6 -15-20.5702 49.0496   3
   2   6  15 18.1093 18.3104   4
   2   6  15 9.93378 36.4556   9
   2   6  15-48.2638 51.8531   6
  -2  -6 -15-19.3395 62.7106   8
  -2  -6 -16 47.7199 57.9290   3
   2   6  16 24.0323 24.9160   4
   2   6  16-7.18388 48.7125   6
   2   6  16-67.6124 69.7538   9
  -2  -6 -16-17.1093 48.8039   8
   2   6  17 172.931 66.4700   4
  -2  -6 -17 171.097 96.6664   8
   2   6  17 173.628 85.6421   9
   2   6  17 205.761 95.6968   6
  -2  -6 -17 82.4639 62.4619   3
   2   6  18 131.792 57.9312   4
   2   6  18 87.6784 46.5866   9
  -2  -6 -18 16.8865 51.2700   8
   2   6  18 139.979 75.9399   6
  -2  -6 -18 92.4670 39.3770   3
   2   6  19 51.1223 43.7018   4
  -2  -6 -19 8.88079 41.2780   3
   2   6  19-19.7577 56.0971   9
   2   6  19-71.1557 46.6441   6
  -2  -6 -19 28.6706 40.8008   8
  -2  -7  14 39.2122 108.130   2
   2   7 -14 110.884 52.0757   8
  -2  -7  13 110.613 102.412   2
  -2  -7  13 106.341 54.3754   6
   2   7 -13 120.405 79.4559  10
   2   7 -13 113.897 60.1607   8
   2   7 -12 173.870 64.4044  11
  -2  -7  12 141.519 130.131   2
  -2  -7  12 207.847 69.4313   6
   2   7 -12 160.276 82.1029   8
   2   7 -12 118.698 81.6291  10
   2   7 -11 125.912 57.2202  11
  -2  -7  11 132.729 109.249   2
  -2  -7  11 43.4049 36.2139   6
   2   7 -11 133.191 73.3047  10
   2   7 -11 88.8666 71.5717   8
   2   7 -10 271.742 81.5817  11
  -2  -7  10 468.607 195.090   2
   2   7 -10 313.191 100.046   8
   2   7 -10 425.234 125.300  10
  -2  -7  10 335.507 79.5419   6
  -2  -7   9-63.5106 84.5214   2
   2   7  -9 76.2049 34.4307   7
   2   7  -9 55.6236 31.2685  11
  -2  -7   9 156.061 61.2262   6
   2   7  -9 10.1361 42.3073   8
   2   7  -9 97.4078 60.7086  10
   2   7  -8 1431.15 228.453  10
  -2  -7   8 1487.84 145.379   6
   2   7  -8 1487.78 192.142  11
  -2  -7   8 1610.14 312.515   2
  -2  -7   8 1367.49 162.599   9
   2   7  -8 1554.12 148.599   7
   2   7  -8 1393.08 204.774   8
   2   7  -7 401.742 68.9694   7
   2   7  -7 399.660 99.2841  11
  -2  -7   7 274.853 68.7858   9
  -2  -7   7 327.773 62.3990   6
  -2  -7   7 503.416 165.734   2
   2   7  -7 351.020 102.874   8
   2   7  -7 379.320 109.656  10
  -2  -7   6 226.603 61.9094   9
   2   7  -6 240.367 50.5166   7
   2   7  -6 227.913 80.5509   8
   2   7  -6 252.997 83.0151  11
   2   7  -6 274.438 87.1500  10
  -2  -7   6 213.563 42.8595   6
  -2  -7   6 290.789 124.431   2
   2   7  -5 606.500 132.211  10
  -2  -7   5 657.175 64.5538   6
   2   7  -5 617.057 122.072  11
   2   7  -5 590.256 127.258   8
  -2  -7   5 860.893 182.711   2
  -2  -7   5 688.552 104.878   9
   2   7  -5 635.568 77.9612   7
  -2  -7   4 153.751 78.8499   2
   2   7  -4 55.4121 22.6096   7
  -2  -7   4 84.0244 39.5634   9
  -2  -7   4 82.9015 16.4135   6
   2   7  -4 118.947 76.7074  10
   2   7  -4 103.738 56.3047  11
   2   7  -3 1041.72 163.368  11
  -2  -7   3 1061.42 182.026   2
   2   7  -3 1039.37 166.134  10
  -2  -7   3 961.305 115.544   9
   2   7  -3 1130.77 95.7410   7
  -2  -7   2 715.055 141.916   2
   2   7  -2 479.876 107.467  10
   2   7  -2 557.211 123.500  11
  -2  -7   2 469.441 78.7498   9
   2   7  -2 540.072 66.4629   7
   2   7  -2 455.907 99.3341   4
   2   7  -1 4577.94 314.840  10
  -2  -7   1 5113.90 373.003   2
  -2  -7   1 4298.88 245.949   9
   2   7  -1 4370.29 310.576   4
   2   7  -1 4462.43 192.522   7
   2   7  -1 4561.90 338.043  11
  -2  -7   0 57.5174 43.5103   8
  -2  -7   0 93.9252 41.0679   9
   2   7   0 71.0699 48.0927  11
   2   7   0 76.2188 26.4407   7
  -2  -7   0 131.524 66.6068   2
   2   7   0 107.869 52.5970   4
   2   7   0 67.7427 34.6674  10
  -2  -7  -1 345.297 56.3080   7
  -2  -7  -1 235.014 71.3320   8
  -2  -7  -1 424.214 112.797   2
  -2  -7  -1 459.610 108.896   3
   2   7   1 421.853 87.3237  10
  -2  -7  -1 267.997 62.6109   9
   2   7   1 372.904 98.3450  11
   2   7   1 374.635 73.1744   9
   2   7   1 255.400 68.8898   4
   2   7   1 317.775 58.5946   7
   2   7   2 1287.54 181.179  11
  -2  -7  -2 1320.28 186.881   3
  -2  -7  -2 1143.41 167.713   2
  -2  -7  -2 1122.12 106.906   7
   2   7   2 1524.73 227.782   2
   2   7   2 1067.01 131.109  10
   2   7   2 1177.67 129.730   9
  -2  -7  -2 1290.04 141.841   9
  -2  -7  -2 1004.42 155.798   8
   2   7   2 1103.51 114.674   7
   2   7   3 1014.95 69.2632   6
  -2  -7  -3 1082.96 159.589   2
  -2  -7  -3 1253.17 170.064   8
   2   7   3 1355.03 198.897   2
  -2  -7  -3 1362.20 151.454   9
   2   7   3 1183.74 130.510  10
   2   7   3 1311.50 142.112   9
   2   7   3 1297.19 183.287  11
   2   7   3 1336.55 130.522   7
  -2  -7  -3 1153.31 114.817   7
  -2  -7  -4 603.989 118.613   2
   2   7   4 750.252 76.2313   6
   2   7   4 660.137 92.3813  10
   2   7   4 761.041 136.577  11
  -2  -7  -4 770.652 99.7579   7
   2   7   4 798.450 116.261   9
   2   7   4 654.081 97.6731   7
   2   7   5 5644.98 243.597  10
   2   7   5 5497.17 317.202   9
   2   7   5 5630.42 240.539   6
   2   7   5 5710.39 381.331  11
  -2  -7  -5 5414.63 361.740   2
   2   7   5 5629.75 299.402   7
  -2  -7  -5 5562.59 287.956   7
  -2  -7  -6 77.5350 35.7418   7
   2   7   6 109.246 34.1188  10
   2   7   6 118.707 41.1387   6
   2   7   6 127.441 66.7731  11
   2   7   6 154.918 58.0681   9
  -2  -7  -6 99.0042 59.8205   2
   2   7   6 77.6557 36.7563   7
  -2  -7  -7 2366.24 248.920   2
   2   7   7 2528.61 195.267   6
   2   7   7 2517.25 253.219  11
   2   7   7 2516.69 126.914  10
   2   7   7 2712.57 243.710   9
   2   7   7 2491.45 224.736   7
  -2  -7  -7 2542.19 219.149   7
  -2  -7  -8 277.274 73.6867   7
  -2  -7  -8 285.614 81.8682   2
   2   7   8 241.361 73.7577  11
   2   7   8 271.246 65.5086   6
   2   7   8 312.853 88.4457   9
  -2  -7  -9 237.074 74.2862   7
   2   7   9 166.939 59.6486   6
   2   7   9 206.756 69.2911   9
  -2  -7  -9 172.484 83.7684   2
   2   7   9 132.374 61.5184  11
   2   7  10 4218.77 332.666  11
  -2  -7 -10 4475.62 369.372   2
   2   7  10 4388.95 311.161   6
   2   7  10 4528.80 354.762   9
   2   7  11 24.0227 39.1392   4
   2   7  11-20.6604 45.2489  11
  -2  -7 -11-25.0767 44.5527   2
   2   7  11 0.30842 22.9344   6
   2   7  11 2.78689 31.1489   9
   2   7  12 4008.65 323.443  11
  -2  -7 -12 4211.44 390.810   2
   2   7  12 4186.24 365.847   9
   2   7  12 4108.02 337.019   6
   2   7  12 4213.83 285.758   4
  -2  -7 -13 1239.32 250.514   2
   2   7  13 1918.80 239.727   6
   2   7  13 2153.52 270.572   9
   2   7  13 2134.74 207.172   4
   2   7  14 53.7661 42.2256   4
  -2  -7 -14 62.0519 79.0654   2
   2   7  14 47.7842 39.1627   9
   2   7  14 71.7105 46.9904   6
   2   7  15 29.5865 31.5607   4
   2   7  15-28.3392 54.7473   6
   2   7  15-61.5756 75.0029   9
   2   7  16 129.975 58.4458   4
   2   7  16 49.8739 68.5237   6
  -2  -7 -16 216.272 95.1614   8
   2   7  16 139.212 84.8011   9
   2   7  17 336.728 99.2087   4
   2   7  17 456.385 145.260   6
   2   7  17 148.436 92.9566   9
  -2  -7 -17 253.696 102.994   8
  -2  -7 -17 74.1825 86.3177   3
  -2  -7 -18 40.1669 54.7408   3
   2   7  18 41.3124 28.9501   4
   2   7  18 74.2386 69.8879   9
   2   7  18 6.45768 51.8840   6
  -2  -7 -18 70.5279 57.0923   8
   2   7  19 196.991 95.5026   6
   2   7  19 182.643 91.4180   9
  -2  -7 -19 52.5350 37.2605   8
  -2  -7 -19 63.9326 81.9015   3
   2   8 -13-40.6361 81.5746   8
  -2  -8  13 14.0478 88.4721   2
   2   8 -13-70.9994 70.5043  10
  -2  -8  12-27.5171 82.3923   2
   2   8 -12 58.0510 58.8466  10
   2   8 -12 202.146 95.6610   8
   2   8 -11 144.635 73.0171   8
   2   8 -11 83.9931 77.0904  10
   2   8 -11 205.891 75.6271  11
   2   8 -10 73.3438 59.2501  10
   2   8 -10 65.5158 44.8800  11
  -2  -8  10 234.371 126.944   2
   2   8 -10 141.458 66.2438   8
   2   8  -9 105.651 44.2069   7
   2   8  -9 101.563 77.0120  10
   2   8  -9-14.8012 32.4742  11
  -2  -8   9 89.6108 35.9219   6
   2   8  -9 49.1627 29.9250   8
  -2  -8   9-75.3146 68.5640   2
   2   8  -8 21.1287 34.2364  10
   2   8  -8 72.7640 40.0795   7
  -2  -8   8 21.4901 20.9009   6
   2   8  -8-49.4281 42.7532  11
   2   8  -8 34.1927 30.1471   8
  -2  -8   8-48.8432 50.1126   2
  -2  -8   7 788.174 87.9216   6
   2   8  -7 680.540 138.842  11
   2   8  -7 644.477 152.409  10
  -2  -8   7 659.639 105.936   9
   2   8  -7 660.117 146.891   8
  -2  -8   7 914.800 206.985   2
   2   8  -7 662.509 94.1206   7
   2   8  -6 113.046 65.5512  11
   2   8  -6 115.985 39.2628   7
  -2  -8   6 85.3910 25.1134   6
  -2  -8   6 64.9114 47.4042   2
   2   8  -6 57.4744 57.7944  10
  -2  -8   6 150.977 52.7336   9
  -2  -8   5 77.0691 79.6491   2
   2   8  -5 9.34895 15.7552   7
   2   8  -5 35.7373 47.2014  11
  -2  -8   5 22.6992 10.9355   6
   2   8  -5 24.3200 35.2499  10
  -2  -8   5 5.93572 20.0654   9
   2   8  -4 415.058 117.434  10
  -2  -8   4 326.746 117.661   2
  -2  -8   4 288.051 63.1444   9
   2   8  -4 410.021 65.4554   7
   2   8  -4 334.023 95.9337  11
  -2  -8   3 32.3497 29.8167   9
   2   8  -3-1.43050 31.7704  10
   2   8  -3-9.75703 32.7763  11
  -2  -8   3 24.1821 49.9146   2
   2   8  -3 4.13376 10.6796   7
  -2  -8   2 2799.38 304.689   2
   2   8  -2 2571.95 259.701  10
  -2  -8   2 2413.24 186.929   9
   2   8  -2 2696.50 163.942   7
   2   8  -2 2421.34 263.310  11
   2   8  -1 13010.6 568.572  10
  -2  -8   1 15502.9 692.738   2
  -2  -8   1 12786.9 430.011   9
   2   8  -1 13478.0 375.991   7
   2   8  -1 12973.5 615.005  11
  -2  -8   0 6351.86 447.780   2
   2   8   0 5739.80 361.689  10
  -2  -8   0 5762.03 296.906   9
   2   8   0 5487.46 363.593   4
   2   8   0 5889.79 256.385   7
   2   8   0 5653.17 404.809  11
   2   8   1 2042.49 208.672  10
  -2  -8  -1 1990.24 239.042   2
   2   8   1 2284.60 260.548  11
  -2  -8  -1 2138.66 184.691   9
   2   8   1 2067.40 215.529   4
   2   8   1 2040.22 176.091   9
   2   8   1 1979.24 154.727   7
  -2  -8  -1 2057.22 151.760   7
  -2  -8  -2 1820.75 226.384   2
   2   8   2 1852.70 169.897   9
  -2  -8  -2 1707.95 171.028   9
   2   8   2 1846.57 230.459  11
   2   8   2 1761.27 192.587   4
   2   8   2 1784.34 183.682  10
   2   8   2 1823.77 155.436   7
  -2  -8  -2 1772.97 144.835   7
   2   8   3 318.588 96.2988  11
  -2  -8  -3 316.994 63.2890   7
  -2  -8  -3 333.161 99.3170   2
   2   8   3 286.478 66.3575   9
   2   8   3 291.754 31.4849   6
   2   8   3 255.755 30.8403   6
   2   8   3 298.518 72.4706  10
   2   8   3 353.620 76.0243   7
   2   8   4 479.194 92.4285   9
  -2  -8  -4 651.779 134.076   2
   2   8   4 577.270 64.4518   6
   2   8   4 507.056 132.223  11
   2   8   4 441.756 78.8286  10
   2   8   4 614.339 101.740   7
  -2  -8  -4 569.257 91.2467   7
   2   8   5 912.167 163.010  11
   2   8   5 1155.47 105.538   6
   2   8   5 1028.15 113.050  10
   2   8   5 1138.42 145.669   9
   2   8   5 1105.26 142.584   7
  -2  -8  -5 997.558 126.889   7
  -2  -8  -5 940.812 159.768   2
  -2  -8  -6 213.640 62.8702   7
   2   8   6 196.307 81.5270  11
   2   8   6 207.640 45.0939  10
   2   8   6 226.895 54.2006   6
   2   8   6 276.665 76.0183   9
  -2  -8  -6 163.508 72.6885   2
   2   8   6 192.121 61.4877   7
  -2  -8  -7 218.191 64.8086   7
   2   8   7 233.825 41.7063  10
   2   8   7 257.353 95.0744  11
   2   8   7 219.871 56.6788   6
  -2  -8  -7 190.381 77.0963   2
   2   8   7 263.417 75.3665   9
   2   8   7 184.553 67.6143   7
   2   8   8 880.493 149.987   9
   2   8   8 803.464 153.998  11
  -2  -8  -8 814.844 154.872   2
   2   8   8 807.409 143.774   7
  -2  -8  -8 805.946 135.719   7
   2   8   8 890.392 122.958   6
   2   8   9 173.513 60.4960   6
   2   8   9 184.324 73.4117   9
  -2  -8  -9 182.238 78.3393   2
   2   8   9 112.008 68.2851  11
   2   8  10 366.920 95.6008   9
   2   8  10 361.258 111.591  11
  -2  -8 -10 371.492 121.316   2
   2   8  10 541.031 109.204   6
   2   8  11 164.283 59.2028   4
   2   8  11 191.291 72.5064   6
   2   8  11 222.112 88.4457   9
  -2  -8 -11 171.839 85.9342   2
   2   8  11 108.499 61.5457  11
   2   8  12 204.224 73.1750   6
   2   8  12 247.277 88.0161   9
   2   8  12 157.061 56.5896   4
  -2  -8 -12 264.698 114.339   2
   2   8  12 201.340 79.1785  11
   2   8  13 386.427 101.033   6
   2   8  13 222.691 69.9757   4
  -2  -8 -13 203.150 98.0311   2
   2   8  13 383.427 126.642   9
   2   8  13 358.675 107.078  11
   2   8  14-15.5721 45.6668   9
   2   8  14 73.1268 48.6436   4
  -2  -8 -14-36.0314 60.3428   2
   2   8  14 1.03586 44.9982   6
   2   8  15 29.8284 50.0398   4
   2   8  15-86.8498 65.6364   6
   2   8  15-124.421 86.5204   9
  -2  -8 -15-15.0731 42.5417   2
   2   8  16-28.0595 54.2421   9
   2   8  16-25.6497 42.1810   4
   2   8  16-79.7628 77.6157   6
   2   8  17-78.6095 63.6849   4
   2   8  17-18.5134 66.0494   9
   2   8  17 8.69833 58.7510   6
  -2  -8 -17-63.2966 68.1275   8
  -2  -8 -18-37.7112 47.7827   3
  -2  -8 -18 21.2742 62.5520   8
   2   9 -11 105.070 61.4823   8
   2   9 -11 99.8230 63.4106  11
   2   9 -11 72.1286 74.0775  10
  -2  -9  11 109.231 111.816   2
   2   9 -10 212.567 86.1182  11
   2   9 -10 229.221 89.8922  10
   2   9 -10 353.629 122.170   8
  -2  -9  10 233.708 143.476   2
   2   9  -9 222.161 97.3721  10
   2   9  -9 206.169 90.2957  11
   2   9  -9 252.441 92.8531   8
  -2  -9   9 235.518 122.249   2
   2   9  -8 49.4137 36.8724  11
   2   9  -8 92.6690 91.4528  10
  -2  -9   8-11.7625 73.3424   2
  -2  -9   7 165.477 89.5852   2
   2   9  -7 41.6305 39.2255  11
   2   9  -7 281.739 108.187  10
   2   9  -6 1017.80 185.075  11
   2   9  -6 719.655 165.718  10
  -2  -9   6 1281.73 243.075   2
   2   9  -6 1027.80 116.764   7
   2   9  -5 122.032 40.8365   7
  -2  -9   5 84.3557 79.4559   2
   2   9  -5 114.184 58.0983  11
   2   9  -5 196.207 90.8313  10
   2   9  -4 78.4163 30.9695   7
   2   9  -4 51.1496 41.8457  11
   2   9  -4 94.5413 55.9799  10
  -2  -9   4 2.01909 54.4492   2
  -2  -9   4 55.0621 31.3286   9
   2   9  -3 56.3139 20.3217   7
  -2  -9   3 63.1094 30.5389   9
  -2  -9   3 77.6144 63.4196   2
   2   9  -3-10.3285 37.3895  11
   2   9  -3 50.4359 47.9996  10
  -2  -9   2 1263.66 135.726   9
  -2  -9   2 1315.52 233.898   2
   2   9  -2 1114.83 192.720  11
   2   9  -2 1216.20 190.174  10
   2   9  -2 1270.50 125.155   7
   2   9  -1 292.497 58.9889   7
  -2  -9   1 380.957 123.561   2
   2   9  -1 445.055 119.244  11
   2   9  -1 339.498 94.4861  10
  -2  -9   1 348.612 73.0104   9
  -2  -9   0 9166.71 555.524   2
   2   9   0 8512.41 526.837  11
  -2  -9   0 8619.05 364.773   9
   2   9   0 8408.20 465.970  10
   2   9   0 8637.24 338.948   7
  -2  -9  -1 9550.23 563.579   2
   2   9   1 9286.78 465.297  10
  -2  -9  -1 8918.89 385.654   9
   2   9   1 9777.18 566.229  11
   2   9   1 9362.05 368.609   7
  -2  -9  -2 1498.22 219.780   2
   2   9   2 1709.46 244.118  11
   2   9   2 1483.48 177.478  10
   2   9   2 1766.31 169.526   9
   2   9   2 1810.19 166.999   7
  -2  -9  -2 1564.82 147.868   7
  -2  -9  -3 2407.44 189.525   7
   2   9   3 2480.17 287.007  11
  -2  -9  -3 2586.68 286.779   2
   2   9   3 2505.30 208.136   9
   2   9   3 2522.51 205.539   7
   2   9   3 2418.99 218.187  10
   2   9   4 5440.06 173.922   6
  -2  -9  -4 5587.13 416.124   2
   2   9   4 4885.07 170.548   6
   2   9   4 5259.33 423.468  11
   2   9   4 5356.70 302.098  10
   2   9   4 4866.31 301.182   9
   2   9   4 5722.69 324.769   7
  -2  -9  -4 5271.46 294.449   7
  -2  -9  -5 2524.21 282.447   2
   2   9   5 2270.14 143.485   6
   2   9   5 2221.08 208.313   9
   2   9   5 2421.03 283.208  11
   2   9   5 2395.16 186.807  10
   2   9   5 2262.17 216.158   7
  -2  -9  -5 2334.09 202.753   7
   2   9   6-8.90072 14.6872   6
   2   9   6-75.1710 67.6594  11
   2   9   6 10.0586 13.4048  10
   2   9   6-67.6849 49.6769   9
  -2  -9  -6-6.43960 24.9074   7
  -2  -9  -6 52.6608 68.9031   2
   2   9   6-1.32401 23.9769   7
  -2  -9  -7 578.202 108.581   7
   2   9   7 559.733 136.287  11
   2   9   7 622.360 118.657   9
  -2  -9  -7 320.561 107.272   2
   2   9   7 532.689 88.4596   6
   2   9   7 567.006 71.2585  10
   2   9   7 532.139 114.247   7
   2   9   8 1.22894 8.78727  10
   2   9   8-9.64033 25.4354   6
   2   9   8-11.7263 24.1457   9
   2   9   8 90.6489 58.0960  11
  -2  -9  -8 5.82043 35.6247   2
   2   9   8 9.34601 36.0027   7
   2   9   9 39.7245 29.4496   9
   2   9   9-10.4586 38.3693   6
  -2  -9  -9 37.3786 40.7114   2
   2   9   9 34.8449 43.0656  11
   2   9   9 36.1164 36.1496   7
  -2  -9 -10 277.920 95.1999   2
   2   9  10 231.845 73.2760   6
   2   9  10 255.095 89.8625   9
   2   9  10 236.105 89.4016  11
   2   9  11-12.0573 34.2142   9
   2   9  11 43.3269 51.9890  11
  -2  -9 -11-41.1622 56.9743   2
   2   9  11 1.57280 36.6216   6
   2   9  12-10.0024 37.4264   4
   2   9  12-39.9483 67.9085  11
  -2  -9 -12 59.8328 41.5964   2
   2   9  12 110.774 63.7117   9
   2   9  12 24.2112 45.5341   6
  -2  -9 -13 187.294 102.880   2
   2   9  13 68.6872 54.0889   4
   2   9  13 21.8368 41.1287   6
   2   9  13 61.6534 44.9144  11
   2   9  13 104.359 75.9239   9
   2   9  14 793.611 145.071   4
   2   9  14 563.642 139.936  11
  -2  -9 -14 663.697 181.380   2
   2   9  14 909.544 191.487   9
   2   9  14 621.919 141.591   6
   2   9  15-102.358 52.4304   4
  -2  -9 -15 59.1361 67.6613   2
   2   9  15-20.8774 44.7414   9
   2   9  15-64.2695 54.7449   6
   2   9  16-22.9846 54.4142   6
   2   9  16-65.4677 74.4287   9
  -2  -9 -16-2.89978 71.2578   2
   2   9  16 114.747 49.6553   4
   2   9  17 48.5061 56.8480   9
   2   9  17 153.552 85.4015   6
  -2  -9 -17-9.91130 61.7390   8
  -2 -10   9 141.390 105.173   2
   2  10  -9 44.5013 46.2637  11
   2  10  -9 20.4404 53.9717  10
   2  10  -8 47.1662 33.4725  11
   2  10  -8 238.328 102.493  10
  -2 -10   8 341.746 137.190   2
   2  10  -7 0.70913 48.6690  11
   2  10  -7-83.4228 84.4293  10
  -2 -10   7 102.388 91.3851   2
   2  10  -6 95.7702 55.3441  10
  -2 -10   6 226.594 93.2249   2
   2  10  -6 120.414 63.1687  11
   2  10  -5 34.1701 29.6386  11
   2  10  -5 202.024 99.0970  10
  -2 -10   5 304.730 125.458   2
  -2 -10   4 373.056 131.102   2
   2  10  -4 526.090 161.081  10
   2  10  -4 504.120 137.137  11
   2  10  -3 683.014 148.573  11
   2  10  -3 906.798 179.826  10
  -2 -10   3 896.764 197.511   2
   2  10  -3 762.162 103.383   7
  -2 -10   2 1179.36 218.637   2
   2  10  -2 781.595 162.417  10
   2  10  -2 895.435 186.130  11
   2  10  -2 856.820 110.746   7
   2  10  -1 146.834 52.1928   7
   2  10  -1 178.649 90.6397  11
  -2 -10   1 290.151 123.897   2
   2  10  -1 200.258 80.1927  10
  -2 -10   0 635.705 158.402   2
   2  10   0 762.382 173.162  11
   2  10   0 516.915 125.095  10
   2  10   0 743.054 108.201   7
   2  10   1 643.401 101.651   7
  -2 -10  -1 571.052 146.223   2
   2  10   1 568.619 146.245  11
   2  10   1 554.308 120.334  10
  -2 -10  -2 1323.06 218.779   2
   2  10   2 1100.25 198.518  11
   2  10   2 1071.96 162.003  10
   2  10   2 1098.23 139.362   7
  -2 -10  -2 1028.81 125.865   7
  -2 -10  -3 3100.00 329.627   2
   2  10   3 3159.80 264.169  10
   2  10   3 3260.79 239.334   9
   2  10   3 3414.06 256.709   7
   2  10   3 3268.04 351.669  11
  -2 -10  -3 2828.93 218.846   7
   2  10   4 26.6118 37.2546   9
  -2 -10  -4-4.72562 21.6920   7
   2  10   4 22.0356 9.66000   6
   2  10   4 29.8615 37.9694  11
   2  10   4 11.5627 31.3746  10
   2  10   4-7.83777 25.9419   7
  -2 -10  -5 98.2576 47.3100   7
   2  10   5 84.1983 32.0033   7
   2  10   5 95.2150 42.5745   9
   2  10   5 11.2199 39.5517  11
   2  10   5 93.9482 28.5409   6
  -2 -10  -5 54.6662 44.7375   2
   2  10   5 127.191 48.2417  10
  -2 -10  -6 484.745 102.032   7
   2  10   6 542.001 77.1102   6
   2  10   6 381.542 112.586  11
   2  10   6 533.636 105.155   9
  -2 -10  -6 553.238 131.791   2
   2  10   6 591.645 91.8986  10
   2  10   6 508.432 117.287   7
   2  10   7 63.9627 50.2679  11
   2  10   7 51.5256 14.8497  10
   2  10   7 49.1125 28.8564   9
   2  10   7 52.0799 26.5370   6
  -2 -10  -7-4.14214 57.7564   2
   2  10   7 44.1693 38.5977   7
   2  10   8 446.831 85.7929   6
   2  10   8 348.516 95.0796   9
   2  10   8 473.833 135.241  11
  -2 -10  -8 362.168 119.955   2
   2  10   8 418.852 114.389   7
  -2 -10  -9 431.296 128.900   2
   2  10   9 600.027 106.123   6
   2  10   9 514.892 122.244   9
   2  10   9 419.401 126.053  11
   2  10   9 547.803 130.507   7
   2  10  10 355.492 109.070  11
   2  10  10 579.811 130.972   9
   2  10  10 565.892 114.429   6
  -2 -10 -10 506.450 147.729   2
   2  10  10 436.563 112.908   7
  -2 -10 -11-19.7217 41.4445   2
   2  10  11-27.0151 47.7318   6
   2  10  11-18.0704 55.2674  11
   2  10  11 23.7181 27.3553   9
   2  10  12 33.8984 36.3613  11
   2  10  12 76.1269 32.1571   6
   2  10  12 57.7480 40.3720   9
  -2 -10 -12 38.9811 63.4133   2
   2  10  13 22.0628 30.5612  11
  -2 -10 -13 5.63910 36.9272   2
   2  10  13 0.77244 25.4917   6
   2  10  13-8.23680 29.0609   9
   2  10  14-5.75321 44.3041  11
   2  10  14 17.7581 41.9679   4
   2  10  14 98.7507 78.3632   6
  -2 -10 -14-113.875 106.189   2
   2  10  14-43.9674 52.1524   9
   2  10  15 43.9554 37.3610  11
   2  10  15 77.3758 61.5018   4
   2  10  15 65.8862 46.7561   6
  -2 -10 -15 55.7558 56.4720   2
   2  10  15 54.6193 47.3167   9
   2  10  16 142.897 84.4458   6
   2  10  16-130.312 82.3409   9
  -2 -10 -16 188.169 127.382   2
   2  11  -7 44.4794 66.9752  11
   2  11  -7-9.08755 47.7608  10
  -2 -11   7 154.178 111.212   2
   2  11  -6 7.18440 35.4408  11
   2  11  -6 118.577 82.7083  10
  -2 -11   6-73.9444 114.960   2
   2  11  -5 319.289 133.786  10
   2  11  -5 429.600 139.156  11
  -2 -11   5 485.445 161.484   2
   2  11  -4 166.380 91.0849  11
   2  11  -4 252.120 114.444  10
  -2 -11   4 113.034 82.3312   2
   2  11  -3 11.8904 50.0642  11
  -2 -11   3-34.0944 32.9616   2
   2  11  -3-29.0244 33.4262  10
  -2 -11   2 25.1596 85.2199   2
   2  11  -2 105.168 75.5075  11
   2  11  -2-49.3556 55.1584  10
  -2 -11   1 27.3983 38.1468   2
   2  11  -1-75.0824 75.8516  10
  -2 -11   0 1281.31 226.733   2
   2  11   0 1577.20 255.806  11
   2  11   0 1263.54 193.337  10
  -2 -11  -1 40.1173 51.3421   2
   2  11   1 112.906 53.8207  10
   2  11   1 33.8282 49.8817  11
   2  11   1 177.594 63.2417   7
  -2 -11  -2 305.216 101.230   2
   2  11   2 382.158 124.932  11
   2  11   2 325.000 93.9280  10
   2  11   2 307.788 74.2492   7
  -2 -11  -3 1121.31 208.883   2
   2  11   3 1138.95 156.525   7
   2  11   3 1031.35 159.024  10
   2  11   3 909.905 205.834  11
   2  11   4 1993.98 195.507   9
  -2 -11  -4 1675.34 260.224   2
   2  11   4 2171.25 300.054  11
   2  11   4 1865.71 201.546  10
   2  11   4 2242.92 225.558   7
   2  11   5 128.692 88.0444  11
   2  11   5 180.997 62.6595  10
   2  11   5 139.105 54.3178   9
  -2 -11  -5 95.9252 88.5813   2
   2  11   5 108.914 54.1794   7
   2  11   6 345.566 126.786  11
   2  11   6 444.206 83.2158  10
   2  11   6 491.255 107.631   9
  -2 -11  -6 377.916 132.137   2
   2  11   6 427.654 106.565   7
   2  11   7 176.215 68.2227   9
   2  11   7 199.231 96.3269  11
  -2 -11  -7 233.289 93.7637   2
   2  11   7 176.275 71.3706   7
   2  11   8 37.6683 53.1809  11
   2  11   8 8.78739 22.0990   9
  -2 -11  -8 2.34060 64.0729   2
   2  11   8 28.2124 38.8390   7
   2  11   9 709.648 172.416  11
   2  11   9 798.151 151.343   9
  -2 -11  -9 949.892 201.700   2
   2  11   9 830.153 163.544   7
   2  11  10 105.521 80.6889  11
   2  11  10 55.6935 45.4651   9
  -2 -11 -10 11.8251 45.0239   2
   2  11  10 8.32876 52.2066   7
  -2 -11 -11 58.9129 79.4795   2
   2  11  11 77.4281 55.3467   9
   2  11  11 71.6155 66.8170  11
   2  11  12 57.5226 39.8863   9
   2  11  12 12.3321 56.8330  11
  -2 -11 -12-51.1855 63.7997   2
   2  11  13 350.221 101.926   4
  -2 -11 -13 421.052 163.265   2
   2  11  13 317.828 117.737   9
   2  11  13 370.450 119.060  11
   2  11  14 93.5740 56.9689  11
   2  11  14-25.7717 53.6169   4
   2  11  14 196.259 92.3078   9
  -2 -11 -14 188.010 127.122   2
   2  12  -4-80.5943 61.4003  10
   2  12  -4-18.7025 38.7487  11
  -2 -12   4 26.0638 38.7547   2
  -2 -12   3 166.297 98.3596   2
   2  12  -3 202.968 104.413  10
   2  12  -3 235.440 104.487  11
   2  12  -2 488.316 156.357  11
  -2 -12   2 475.959 163.859   2
   2  12  -2 379.731 89.7746  10
  -2 -12   1 28.1523 69.1282   2
   2  12  -1-15.3303 49.4076  11
   2  12  -1 66.7370 53.6493  10
  -2 -12   0-6.94410 73.4825   2
   2  12   0 10.7170 33.8400  10
  -2 -12  -1-94.2236 94.2648   2
   2  12   1 95.2798 93.0362  11
   2  12   1 25.7982 30.1633  10
  -2 -12  -2 204.100 100.666   2
   2  12   2 352.283 104.924  10
   2  12   2 288.598 117.709  11
  -2 -12  -3 254.192 113.209   2
   2  12   3 285.981 127.001  11
   2  12   3 421.848 121.575  10
   2  12   4 15.5906 41.7292  11
   2  12   4 14.8818 21.6603  10
  -2 -12  -4 18.9991 50.3881   2
  -2 -12  -5-5.33895 32.6727   2
   2  12   5-19.4447 70.2324  11
   2  12   5 38.4572 39.6734   7
   2  12   6 333.125 129.516  11
  -2 -12  -6 194.271 108.828   2
   2  12   6 215.008 77.1741   7
   2  12   7 409.294 141.540  11
  -2 -12  -7 381.064 126.392   2
   2  12   7 391.557 111.774   7
   2  12   8 266.860 84.8184   9
   2  12   8 250.692 112.095  11
  -2 -12  -8 147.017 58.2375   2
   2  12   8 271.723 85.9991   7
   2  12   9 158.517 91.1149  11
   2  12   9 136.048 62.0564   9
  -2 -12  -9-23.6111 56.3054   2
   2  12   9-58.7222 64.1683   7
   2  12  10 579.267 164.214  11
  -2 -12 -10 531.925 159.101   2
   2  12  10 272.626 88.5707   9
   2  12  10 355.102 109.534   7
   2  12  11 176.856 84.8973  11
   2  12  11 289.888 102.367   9
  -2 -12 -11 169.950 108.507   2
  -2 -13  -2-70.8976 72.0235   2
   2  13   2-33.4203 60.5762  11
   2  13   3-36.0398 61.5065  11
  -2 -13  -3-31.5685 41.4804   2
   2  13   4 106.238 92.9998  11
  -2 -13  -4 155.176 112.270   2
   2  13   5 58.4369 56.8741  11
  -2 -13  -5 200.264 93.6007   2
   2  13   6 46.3443 63.9606  11
  -2 -13  -6 6.02284 55.0056   2
  -3  12   5 48.2334 45.4171   7
   3 -12  -5-71.6484 83.0471   2
  -3  12   4 321.600 128.102   7
   3 -12  -4-43.0044 65.7013   2
  -3  12   3 217.702 128.244   7
   3 -12  -3 72.0679 61.8199   2
  -3  12   2 350.119 138.656   7
   3 -12  -2 234.683 99.1464   2
  -3  11  10 236.894 99.5194   7
   3 -11 -10 249.177 136.951   2
   3 -11 -10 125.351 65.7406   8
  -3  11   9 29.1047 54.6342   7
   3 -11  -9-6.81482 34.7249   2
   3 -11  -9-61.3092 78.2747   8
  -3  11   8-14.5879 34.6099   7
   3 -11  -8-14.6135 45.7899   2
   3 -11  -8-9.77578 26.0092   8
  -3  11   7-79.9615 49.5819   7
   3 -11  -7-47.4905 29.8545   2
  -3  11   6-30.3511 80.9319   7
   3 -11  -6-16.3057 42.4180   2
   3 -11  -6 97.5377 70.4206   8
  -3  11   5 114.828 78.7540   7
   3 -11  -5-4.57008 37.2441   2
   3 -11  -4 103.676 64.1165   2
  -3  11   4 171.493 85.6635   7
  -3  11   3 62.5761 31.2457   7
   3 -11  -3-46.4166 42.0440   2
  -3  11   2-25.2304 56.1478   7
   3 -11  -2-31.3148 41.4466   2
  -3  11   1 44.4807 55.1248   7
   3 -11  -1 7.78530 35.9090   2
  -3  11   0 75.8891 75.9229   7
  -3  11   0-29.4645 87.7699   3
   3 -11   0 11.3929 32.6520   2
  -3  11  -1 70.7259 65.6909   3
  -3  11  -1-62.4480 76.1754   7
   3 -11   1 154.898 72.7247   2
  -3  11  -2 38.7626 53.6872   7
  -3  11  -2 132.101 102.079   3
   3 -11   2 148.078 71.1049   2
  -3  11  -3 257.402 116.440   7
  -3  11  -3 380.838 135.449   3
   3 -11   3 162.528 68.7275   2
   3 -11   4 125.145 69.7742   2
  -3  11  -4-77.9525 81.1856   7
  -3  11  -4 68.4158 62.4461   3
  -3  10  13 149.834 72.8532   4
   3 -10 -13 192.912 105.067   8
  -3  10  13 153.765 97.7619   7
   3 -10 -12 22.8529 116.143   1
   3 -10 -12 53.1936 55.2737   8
  -3  10  12 71.8701 71.0008   7
   3 -10 -11 71.2107 42.2053   8
   3 -10 -11-83.0736 86.8133   1
  -3  10  11 152.775 84.9933   7
  -3  10  10 81.5329 49.7907   7
   3 -10 -10 18.8021 63.8339   2
   3 -10 -10-197.586 124.213   1
   3 -10 -10-107.438 77.7463   8
  -3  10   9 40.7716 69.1566   7
   3 -10  -9 5.76775 34.8344   2
   3 -10  -9-21.8407 32.0853   8
  -3  10   8 92.9789 59.9654   7
   3 -10  -8 75.4344 54.4136   8
   3 -10  -8 28.4974 30.2997   2
   3 -10  -7 21.4599 30.9725   2
  -3  10   7 108.750 65.1699   7
   3 -10  -7-84.2785 55.6865   8
  -3  10   6 28.1881 31.7033   7
   3 -10  -6-81.6145 64.6979   8
   3 -10  -6-55.0566 65.4916   2
  -3  10   5 102.371 73.7670   7
   3 -10  -5 105.947 54.5282   2
   3 -10  -5 87.5620 51.2812   8
  -3  10   4-42.6780 67.5693   7
   3 -10  -4 31.4903 52.3033   2
  -3  10   3 67.9389 52.1580   7
   3 -10  -3 66.8737 44.7461   2
  -3  10   2-89.2262 76.4490   7
  -3  10   2 26.1683 53.2724   3
   3 -10  -2-10.6171 21.7764   2
  -3  10   1-42.6652 51.2222   7
  -3  10   1-31.4085 68.2746   3
   3 -10  -1-20.5526 45.5855   2
  -3  10   0 175.518 90.8680   3
  -3  10   0 187.980 84.2066   7
   3 -10   0 61.6243 43.4184   2
  -3  10  -1-37.7444 68.0524   7
  -3  10  -1-12.3485 61.4521   3
   3 -10   1-54.2620 48.9116   2
  -3  10  -2 363.770 125.305   7
  -3  10  -2 333.182 124.231   3
   3 -10   2 294.832 83.5882   2
   3 -10   3 29.8754 42.4543   2
  -3  10  -3-42.4581 60.6732   7
  -3  10  -3 142.649 83.9871   3
   3 -10   4 281.522 97.3588   2
  -3  10  -4 497.551 140.580   7
  -3  10  -4 441.811 141.039   3
  -3  10  -5 129.466 72.3775   7
   3 -10   5-14.9499 32.8038   2
  -3  10  -5 78.1293 102.957   3
  -3  10  -6 61.7508 56.7828   7
   3 -10   6 103.555 72.3512   2
   3 -10   6 61.1898 55.3526   6
  -3  10  -6 71.6648 64.2601   3
  -3  10  -7-137.905 95.6757   7
   3 -10   7-55.5326 52.6172   2
   3 -10   7 86.1051 59.6215   6
  -3  10  -7 61.6168 85.1284   3
  -3   9  15-43.6413 69.7285   4
   3  -9 -15 121.258 96.9322   8
  -3   9  15 0.96874 77.1609   7
  -3   9  14 111.453 69.5760   4
   3  -9 -14 15.2466 32.5776   8
  -3   9  14 139.886 103.721   7
  -3   9  13-210.278 96.6633   4
   3  -9 -13-117.220 73.5866   8
   3  -9 -13-70.2216 69.4855   1
  -3   9  13 3.52263 40.8492   7
  -3   9  12 245.761 96.3950   4
   3  -9 -12 0.35114 67.7551   1
   3  -9 -12 169.566 63.8525   8
  -3   9  12 407.445 145.847   7
   3  -9 -11-33.5460 56.8052   8
   3  -9 -11 3.81461 70.7152   1
  -3   9  11 34.3805 63.9195   7
  -3   9  10-82.3783 69.6761   7
   3  -9 -10-0.39508 74.0676   1
   3  -9 -10 81.4382 67.2083   8
  -3   9   9 572.350 150.568   7
   3  -9  -9 378.911 116.166   8
   3  -9  -9 455.173 144.192   2
  -3   9   8 69.1224 60.6039   7
   3  -9  -8 39.1970 42.1566   2
   3  -9  -8-15.9009 50.5900   8
  -3   9   7 404.350 122.586   7
   3  -9  -7 243.299 100.630   2
   3  -9  -7 197.724 70.5616   8
  -3   9   6 301.801 116.374   7
  -3   9   6 221.440 73.5127  10
   3  -9  -6 315.982 100.859   2
   3  -9  -6 186.258 71.4471   8
   3  -9  -5-67.8535 56.5291   2
   3  -9  -5-24.1167 32.1668   8
  -3   9   5-29.2086 48.5567   7
  -3   9   4 49.5561 47.4569   7
   3  -9  -4 97.0958 56.5952   2
  -3   9   3 72.4446 57.4097   3
   3  -9  -3 11.3288 39.6954   2
  -3   9   3 71.5873 74.9401   7
  -3   9   2 362.371 107.520   7
  -3   9   2 337.638 108.718   3
   3  -9  -2 312.121 83.1389   2
  -3   9   1-2.98921 27.2223   7
  -3   9   1 22.6097 33.0500   3
   3  -9  -1-22.9165 30.0775   8
   3  -9  -1-34.2852 49.7291   2
  -3   9   0 293.289 106.768   3
  -3   9   0 276.881 111.171   7
   3  -9   0 282.239 77.2928   2
  -3   9  -1 204.056 75.5709   7
  -3   9  -1 203.980 87.9012   3
   3  -9   1 120.796 57.8252   2
   3  -9   2-13.6911 19.8894   2
  -3   9  -2-45.4916 69.8960   7
  -3   9  -2 109.795 76.4264   3
   3  -9   3 16.9222 37.5197   2
  -3   9  -3 138.880 88.7545   7
  -3   9  -3 37.1161 49.0761   3
  -3   9  -4 294.711 103.532   7
   3  -9   4 238.065 84.3842   2
  -3   9  -4 378.433 126.203   3
  -3   9  -5 64.0001 64.9730   7
   3  -9   5-32.7769 45.5476   2
   3  -9   5-26.8264 45.2528   6
  -3   9  -5-14.9083 67.9202   3
  -3   9  -6 353.264 113.315   7
   3  -9   6 218.020 82.2716   2
   3  -9   6 155.360 73.8894   6
  -3   9  -6 140.560 78.7059   3
  -3   9  -7-2.46029 27.0553   7
   3  -9   7-18.6908 38.3953   6
   3  -9   7 76.4741 63.7394   2
  -3   9  -7 48.6726 68.8542   3
  -3   9  -8-23.6499 50.1420   7
   3  -9   8-62.8174 53.1135   6
  -3   9  -8 103.949 81.0856   3
   3  -9   8-38.5515 36.2588   2
  -3   9  -9 295.984 107.336   7
   3  -9   9 426.422 123.308   6
   3  -9   9 336.258 98.9087   2
  -3   9  -9 547.699 170.444   3
  -3   9 -10 732.003 175.382   7
  -3   9 -10 687.897 186.765   3
   3  -9  10 395.860 133.126   6
  -3   8  16-57.0313 39.6872   4
   3  -8 -16 31.3669 46.4231   8
   3  -8 -16-19.5918 49.8030   5
  -3   8  16 60.5308 66.8540   7
  -3   8  15 15.4648 39.5808   4
   3  -8 -15 43.9367 69.1120   8
  -3   8  15 70.3328 63.2346   7
  -3   8  14 33.5408 41.2726   4
   3  -8 -14 1.28149 29.7691   1
   3  -8 -14-72.8211 64.3611   8
  -3   8  14 66.5710 63.5463   7
  -3   8  13 233.062 100.975   4
   3  -8 -13-5.45528 31.3126   1
   3  -8 -13 128.107 76.6911   8
  -3   8  13 270.495 110.833   7
  -3   8  12-10.0749 70.0018   4
   3  -8 -12-120.845 70.1840   8
   3  -8 -12 39.0907 80.9091   1
  -3   8  12 33.4291 50.2044   7
   3  -8 -11-27.8131 65.5543   1
   3  -8 -11 44.2948 51.0549   8
  -3   8  11-17.1269 48.1608   7
  -3   8  10 8.20266 46.6694   7
   3  -8 -10 35.4246 54.6721   8
  -3   8   9 35.6518 48.7697   7
  -3   8   9 82.5814 34.3105  10
   3  -8  -9 78.3947 43.4224   3
   3  -8  -9 106.646 66.3990   8
  -3   8   8 1168.09 199.052   7
  -3   8   8 854.667 123.565  10
   3  -8  -8 947.715 147.490   3
   3  -8  -8 1055.40 187.690   2
   3  -8  -8 1113.89 180.833   8
  -3   8   7 873.057 177.260   7
   3  -8  -7 868.857 142.184   3
   3  -8  -7 870.877 162.153   2
   3  -8  -7 1024.52 166.779   8
  -3   8   7 795.213 118.550  10
  -3   8   6 518.106 145.523   7
   3  -8  -6 369.309 97.6100   3
  -3   8   6 373.541 84.5421  10
   3  -8  -6 449.761 111.949   2
   3  -8  -6 422.361 105.376   8
   3  -8  -5 1576.45 201.762   2
  -3   8   5 1537.90 176.612  10
   3  -8  -5 1506.49 186.515   8
  -3   8   5 1386.67 212.753   7
  -3   8   4 247.913 89.5396   3
   3  -8  -4 294.389 82.7112   8
   3  -8  -4 305.235 85.5128   2
  -3   8   4 369.668 105.526   2
  -3   8   4 282.541 90.3349   7
  -3   8   3 568.304 138.607   7
  -3   8   3 327.935 105.562   3
  -3   8   3 57.2577 51.8634   2
   3  -8  -3 368.062 86.9983   2
  -3   8   2 2512.04 144.063   9
   3  -8  -2 2457.17 225.545   2
  -3   8   2 2405.11 270.056   3
  -3   8   2 2348.03 268.761   7
   3  -8  -1 6040.90 352.476   2
  -3   8   1 5801.95 428.436   3
  -3   8   1 6055.11 173.850   9
  -3   8   1 6262.13 438.397   7
  -3   8   0 150.264 74.3336   7
  -3   8   0 162.879 81.7211   2
  -3   8   0 172.050 90.3484   3
   3  -8   0 72.4907 36.2635   8
   3  -8   0 52.2847 38.0370   2
  -3   8  -1-39.5174 46.6840   7
  -3   8  -1-38.8589 56.8334   3
   3  -8   1 17.4157 13.0692   8
   3  -8   1-13.3545 19.8270   2
   3  -8   2 53.3176 36.4017   2
  -3   8  -2 19.5201 49.1203   3
  -3   8  -2-19.5397 46.2556   7
   3  -8   2 8.59110 12.2725   8
  -3   8  -3 2.59100 39.3418   7
   3  -8   3-48.8414 52.8416   2
   3  -8   3 0.35261 27.1816   6
   3  -8   3 5.99905 17.6417   8
  -3   8  -3-53.7480 68.4151   3
  -3   8  -4 269.529 90.9086   7
   3  -8   4 215.893 67.0208   2
   3  -8   4 155.137 66.8178   6
  -3   8  -4 143.922 78.2398   3
  -3   8  -5 191.260 77.5826   7
   3  -8   5 229.531 74.0504   2
   3  -8   5 112.796 59.7415   6
  -3   8  -5 203.977 113.817   3
  -3   8  -6 140.987 67.7233   7
   3  -8   6-16.1730 38.0581   6
   3  -8   6 60.5747 56.2632   2
  -3   8  -6 84.4850 58.0129   3
  -3   8  -7-73.8308 59.2140   7
   3  -8   7 26.0627 52.6403   6
   3  -8   7 22.1001 21.1024   2
  -3   8  -7-24.2814 63.9739   3
  -3   8  -8-40.3032 38.3644   7
   3  -8   8 18.3251 38.7794   6
   3  -8   8 73.0725 61.5421   2
  -3   8  -9 257.470 106.367   7
  -3   8  -9 247.051 117.360   3
   3  -8   9 233.180 65.8381   5
   3  -8   9 181.066 75.1400   6
   3  -8   9 332.860 106.340   2
  -3   8 -10 180.128 88.4950   7
   3  -8  10 16.0159 27.4451   6
   3  -8  10 51.4721 53.3237   2
  -3   8 -10 229.467 106.444   3
  -3   8 -11 271.896 111.921   7
   3  -8  11 128.428 64.5039   6
   3  -8  11 171.793 80.3792   2
  -3   8 -11 336.011 136.397   3
  -3   8 -12 80.2258 67.9712   7
   3  -8  12 15.4039 35.7209   6
  -3   8 -12-57.1690 78.6530   3
  -3   7  17 86.8394 57.5528   4
   3  -7 -17 67.5793 59.3939   5
   3  -7 -17-29.5453 77.5608   8
  -3   7  17-49.9549 65.6028   7
  -3   7  17 100.732 43.6029   6
  -3   7  16 299.259 111.756   4
   3  -7 -16 262.415 94.6886   5
   3  -7 -16 360.147 139.880   8
  -3   7  16 393.995 137.593   7
  -3   7  16 405.080 135.481   6
   3  -7 -15 15.2008 39.7151   5
  -3   7  15-44.8147 65.8540   4
   3  -7 -15 46.2098 39.6837   8
  -3   7  15 102.843 81.2739   7
  -3   7  14 283.609 98.4643   4
   3  -7 -14 218.505 84.4860   8
  -3   7  14 418.444 143.564   7
  -3   7  13 26.8179 39.2596   4
   3  -7 -13 0.47368 27.3736   1
   3  -7 -13 64.9020 62.0643   8
  -3   7  13 92.1127 95.4601   7
  -3   7  12 254.253 93.9223   4
   3  -7 -12 392.433 126.816   8
  -3   7  12 375.224 123.045   7
  -3   7  11 521.183 121.725   4
   3  -7 -11 326.553 106.667   8
   3  -7 -11 46.6894 67.7233   1
  -3   7  11 557.163 149.301   7
  -3   7  10 104.558 78.1347   7
  -3   7  10 52.6141 22.9283  10
   3  -7 -10-3.87333 29.3086   3
   3  -7 -10 29.5755 55.4358   1
   3  -7 -10 49.6184 25.7554   8
   3  -7  -9 1379.31 154.103   3
   3  -7  -9 1270.01 184.187   8
  -3   7   9 1482.22 152.397  10
  -3   7   9 1493.09 227.954   7
   3  -7  -8 3390.11 243.482   3
  -3   7   8 3292.93 229.583  10
  -3   7   8 3380.36 332.621   7
   3  -7  -8 3136.31 291.102   8
  -3   7   7 1313.05 148.960  10
   3  -7  -7 1401.85 199.401   2
   3  -7  -7 1329.28 185.418   8
  -3   7   7 1447.84 216.146   7
   3  -7  -7 1352.77 159.683   3
  -3   7   6 576.748 138.713   7
  -3   7   6 375.123 81.3392  10
   3  -7  -6 413.310 108.602   2
  -3   7   6 422.910 108.756   2
   3  -7  -6 365.602 87.9448   3
   3  -7  -6 287.701 83.4066   8
  -3   7   5 15.1648 41.8312   7
   3  -7  -5 78.3344 49.3755   2
  -3   7   5 25.0391 37.0279   2
  -3   7   5 43.9818 50.9807   3
   3  -7  -5 32.3968 20.0698   3
  -3   7   5 108.467 43.4216  10
   3  -7  -5 67.7743 39.7620   8
   3  -7  -4 3402.78 268.098   2
  -3   7   4 2846.61 263.734   3
  -3   7   4 2701.79 244.453   2
   3  -7  -4 3003.85 260.803   3
   3  -7  -4 3099.48 245.874   8
  -3   7   4 2989.44 293.510   7
  -3   7   3 62.0598 56.4766   7
  -3   7   3 39.3621 38.4800   2
   3  -7  -3 27.6719 21.2016   2
   3  -7  -3 31.4369 27.4843   3
  -3   7   3 26.1341 44.6562   3
   3  -7  -3 65.0721 37.1975   8
   3  -7  -2 5184.79 303.918   2
  -3   7   2 4864.51 364.061   3
   3  -7  -2 5500.70 363.667   3
  -3   7   2 5257.98 232.815   9
  -3   7   2 4838.79 364.419   7
  -3   7   1 250.377 81.9103   7
  -3   7   1-1.97242 26.0465   2
  -3   7   1 294.966 101.307   3
   3  -7  -1 350.580 78.7258   2
  -3   7   1 321.547 50.5741   9
   3  -7   0 8654.10 381.369   2
  -3   7   0 8543.40 487.949   3
  -3   7   0 8381.52 219.950   9
  -3   7   0 8236.83 467.776   2
  -3   7   0 8287.78 476.552   7
   3  -7   1 1953.48 179.631   2
  -3   7  -1 1681.26 221.674   3
  -3   7  -1 1470.27 68.5175   9
   3  -7   1 1606.23 132.922   8
  -3   7  -1 1991.54 233.893   7
   3  -7   2 238.677 67.8753   2
  -3   7  -2 98.7571 51.9644   7
   3  -7   2 138.253 36.5238   8
   3  -7   2 114.298 55.9966   6
  -3   7  -2 124.254 59.3428   3
  -3   7  -3 181.905 78.8358   7
   3  -7   3 122.575 49.1723   2
   3  -7   3 88.9194 48.4448   6
  -3   7  -3 255.087 92.0015   3
   3  -7   3 160.501 38.4915   8
  -3   7  -4 684.608 143.023   7
   3  -7   4 646.755 111.180   2
   3  -7   4 689.595 140.756   6
  -3   7  -4 725.851 158.743   3
   3  -7   4 704.572 78.5025   8
   3  -7   5 2328.62 255.512   6
  -3   7  -5 2482.69 296.440   3
   3  -7   5 2682.00 235.644   2
   3  -7   5 2531.03 145.802   8
  -3   7  -5 2578.93 278.766   7
   3  -7   6 961.934 163.506   6
   3  -7   6 1400.86 176.456   2
  -3   7  -6 1148.24 200.549   3
   3  -7   6 1150.54 97.2934   8
  -3   7  -6 1271.49 199.419   7
   3  -7   7 1069.97 164.396   2
  -3   7  -7 993.528 179.451   7
   3  -7   7 770.084 155.545   6
  -3   7  -7 817.490 175.451   3
  -3   7  -8 31.6300 39.4862   7
   3  -7   8 80.1753 77.1348   6
   3  -7   8 49.8801 43.8552   2
  -3   7  -8 6.96487 38.2002   3
  -3   7  -9 302.964 99.4148   7
   3  -7   9 320.605 109.889   6
   3  -7   9 319.907 81.0577   5
  -3   7  -9 343.448 116.459   3
   3  -7   9 353.401 99.6181   2
  -3   7 -10-0.95218 34.5853   7
   3  -7  10-17.3702 54.7135   6
   3  -7  10 23.4192 48.6866   2
   3  -7  10 85.4382 40.5443   5
  -3   7 -11 94.8189 67.0454   7
   3  -7  11-1.88053 40.0283   6
  -3   7 -11 67.8696 55.1829   3
   3  -7  11-20.7184 56.1488   2
   3  -7  12 50.9643 59.9490   6
  -3   7 -12 38.5815 52.0303   7
  -3   7 -12 1.78902 41.6477   3
   3  -7  12 89.3027 77.2026   2
  -3   7 -13-10.1963 41.7526   7
   3  -7  13 129.981 89.3113   6
  -3   7 -13-59.8378 67.8193   3
   3  -7  13-8.02603 40.2038   2
  -3   6  18 160.264 65.4004   4
  -3   6  18 69.1006 60.6732   6
   3  -6 -18 68.4867 50.4703   5
   3  -6 -18 178.289 88.5177   8
  -3   6  18 101.383 74.3810   7
   3  -6 -17-19.6834 46.2787   5
  -3   6  17 9.03874 61.9167   4
  -3   6  17-91.1001 82.1036   6
   3  -6 -17-46.8438 48.2451   8
  -3   6  17 158.818 91.7279   7
  -3   6  16 419.243 149.260   6
  -3   6  16 278.298 110.359   4
   3  -6 -16 390.572 111.213   5
   3  -6 -16 381.000 134.373   8
  -3   6  16 568.288 163.032   7
  -3   6  15 77.2383 71.5757   4
   3  -6 -15 12.1711 37.5809   5
   3  -6 -15-49.1984 67.2063   8
  -3   6  15 111.494 77.6541   7
  -3   6  14 183.980 69.0969   4
   3  -6 -14 193.347 70.1185   5
   3  -6 -14 103.749 53.1368   8
  -3   6  14 196.155 86.2289   7
   3  -6 -13 1505.76 207.672   5
   3  -6 -13 1533.45 227.590   8
  -3   6  13 1330.54 216.073   4
  -3   6  13 1493.33 241.874   7
  -3   6  12 852.428 166.594   4
  -3   6  12 720.915 107.917  10
   3  -6 -12 810.218 165.986   8
  -3   6  12 954.233 181.963   7
  -3   6  11 974.051 124.692  10
  -3   6  11 1014.15 178.273   4
   3  -6 -11 1263.24 111.263   3
  -3   6  11 1172.21 203.079   7
   3  -6 -11 1078.52 181.395   8
  -3   6  10 796.939 163.106   7
  -3   6  10 887.403 162.912   4
   3  -6 -10 747.193 92.5515   3
  -3   6  10 683.304 104.054  10
   3  -6 -10 779.944 152.570   8
  -3   6   9 620.175 134.704   7
   3  -6  -9 686.209 95.8511   3
   3  -6  -9 488.978 121.587   8
  -3   6   9 620.026 98.2969  10
  -3   6   8 527.667 127.351   7
   3  -6  -8 32.4729 48.0608   1
   3  -6  -8 534.078 88.9608   3
  -3   6   8 496.963 88.0695  10
   3  -6  -8 506.333 109.222   8
  -3   6   8 506.688 123.276   2
  -3   6   7 464.121 117.522   7
  -3   6   7 375.191 76.3280  10
   3  -6  -7 463.645 83.8873   3
   3  -6  -7-3.18294 76.5294   1
   3  -6  -7 426.536 99.3282   8
  -3   6   7 442.690 101.673   2
   3  -6  -6 7147.00 401.756   2
  -3   6   6 7143.50 378.923   2
  -3   6   6 6331.84 321.912  10
   3  -6  -6 6445.27 325.179   3
   3  -6  -6 6588.94 366.495   8
  -3   6   6 6505.37 421.139   7
   3  -6  -5 1317.68 165.541   2
  -3   6   5 995.099 139.147   3
  -3   6   5 1162.10 147.063   2
   3  -6  -5 1199.78 142.425   3
  -3   6   5 993.019 129.669  10
   3  -6  -5 1233.43 155.619   8
  -3   6   5 1232.46 182.928   7
   3  -6  -4 3301.30 246.290   2
  -3   6   4 2798.71 223.147  10
  -3   6   4 2461.28 235.427   3
  -3   6   4 2541.80 214.759   2
   3  -6  -4 3026.65 235.908   3
   3  -6  -4 2625.64 212.356   8
  -3   6   4 3048.82 279.167   7
  -3   6   3-6.86036 37.7363   7
  -3   6   3-13.1505 34.4420   6
  -3   6   3 0.52203 21.5693   2
  -3   6   3 7.64315 27.4646   3
   3  -6  -3-40.3148 30.3685   2
   3  -6  -3 41.7747 29.8458   3
   3  -6  -3-25.2726 33.1878   8
  -3   6   2 627.806 129.260   7
   3  -6  -2 706.129 104.562   2
  -3   6   2 64.6603 83.0751   2
  -3   6   2 691.425 126.282   6
  -3   6   2 570.167 117.248   3
   3  -6  -2 614.176 91.0757   8
   3  -6  -2 585.622 109.596   3
  -3   6   1 66.3608 46.2645   7
  -3   6   1 68.3744 42.4642   2
  -3   6   1 102.282 52.7289   6
  -3   6   1 106.737 62.9992   3
  -3   6   1 137.819 38.6258   9
   3  -6  -1 15.2171 15.1465   2
   3  -6  -1 135.276 47.6942   3
   3  -6  -1 142.886 43.9724   8
  -3   6   0 60.7110 34.7324   6
  -3   6   0 39.8201 39.2054   7
  -3   6   0 58.3404 23.0143   9
   3  -6   0 17.9156 19.2070   3
  -3   6   0 76.7669 53.9385   3
   3  -6   0 82.9727 28.1626   2
  -3   6   0 17.3144 37.4076   2
  -3   6  -1 566.461 110.297   6
  -3   6  -1 493.572 117.970   7
  -3   6  -1 162.255 93.2263   2
   3  -6   1 456.983 64.2271   8
  -3   6  -1 552.243 61.1022   9
  -3   6  -1 633.795 128.143   3
   3  -6   1 612.618 120.111   3
   3  -6   1 523.593 81.3087   2
   3  -6   2-12.1757 22.6437   2
  -3   6  -2-37.2006 42.9060   6
  -3   6  -2-6.77092 30.9773   7
   3  -6   2-6.86008 38.6115   6
  -3   6  -2-50.3233 53.7097   3
  -3   6  -2 9.66991 10.2729   9
   3  -6   2 0.68098 10.2120   8
   3  -6   3 1591.50 198.811   6
   3  -6   3 1927.89 162.888   2
  -3   6  -3 1483.35 200.252   3
   3  -6   3 1614.23 103.704   8
  -3   6  -3 1590.64 202.981   7
   3  -6   4 3440.24 144.734   8
   3  -6   4 3590.60 301.361   6
  -3   6  -4 3815.93 328.164   3
   3  -6   4 4298.83 255.196   2
  -3   6  -4 3925.54 319.173   7
   3  -6   5 1333.82 186.292   6
   3  -6   5 1507.42 160.868   2
  -3   6  -5 1195.89 191.402   3
   3  -6   5 1237.37 83.9450   8
  -3   6  -5 1481.27 201.021   7
   3  -6   6 1322.23 192.887   6
  -3   6  -6 1186.58 196.626   3
   3  -6   6 1428.61 175.990   2
   3  -6   6 1214.94 84.5459   8
  -3   6  -6 1550.40 211.281   7
  -3   6  -7 271.719 91.6485   7
   3  -6   7 150.809 34.1704   9
   3  -6   7 157.251 78.1158   6
  -3   6  -7 307.247 103.969   3
   3  -6   7 163.520 59.7449   2
   3  -6   7 161.196 32.9562   8
   3  -6   7 214.822 66.2003   5
   3  -6   8 1086.84 181.338   6
  -3   6  -8 1150.43 191.061   3
   3  -6   8 1075.51 174.593   2
   3  -6   8 1202.71 150.188   5
   3  -6   8 1036.92 100.526   9
   3  -6   8 1114.74 90.2272   8
  -3   6  -8 1271.82 201.465   7
  -3   6  -9 129.836 72.9367   7
   3  -6   9 143.769 70.4942   6
  -3   6  -9 84.2691 62.8077   3
   3  -6   9 99.5937 47.3041   5
   3  -6   9 119.968 40.2890   9
   3  -6   9 3.54293 69.9746   2
  -3   6 -10 247.703 92.9755   7
   3  -6  10 187.061 51.0028   9
   3  -6  10 307.389 103.814   6
   3  -6  10 254.020 67.6031   5
   3  -6  10 71.6780 69.3658   2
  -3   6 -10 226.717 100.946   3
   3  -6  11 69.8303 80.2302   2
   3  -6  11 244.267 63.9411   5
   3  -6  11 145.012 67.2043   6
  -3   6 -11 169.351 113.081   3
   3  -6  11 180.035 55.5367   9
   3  -6  12-92.1443 92.1169   2
   3  -6  12 25.3364 37.1113   6
   3  -6  13-31.3460 56.8169   2
  -3   6 -13 91.2046 72.3631   3
   3  -6  13 20.1501 39.1157   6
   3  -6  14 214.701 98.2543   6
  -3   6 -14 493.790 159.437   3
   3  -6  15-110.938 124.862   2
   3  -6  15 75.6067 65.3122   6
  -3   6 -15 191.606 111.665   3
  -3   5  18 249.425 115.199   4
  -3   5  18 144.399 99.4043   6
   3  -5 -18 64.2127 44.5345   5
   3  -5 -18 0.29397 55.7084   8
  -3   5  17 7.98451 29.5936   4
  -3   5  17 6.48240 64.5795   6
   3  -5 -17-42.9967 47.8426   5
   3  -5 -17 49.5567 55.2346   8
  -3   5  17 37.9299 53.5417   7
  -3   5  16-14.2517 42.3065   4
  -3   5  16 113.374 97.4264   6
   3  -5 -16 22.8643 48.0969   8
  -3   5  16-14.2599 41.1964   7
   3  -5 -16 7.88641 30.0041   5
  -3   5  15 103.098 76.4136   4
   3  -5 -15 236.709 85.9552   5
   3  -5 -15 143.817 80.0823   8
  -3   5  15 257.371 112.327   7
   3  -5 -14 68.5456 63.1169   8
  -3   5  14-25.9381 70.4410   4
   3  -5 -14-28.0171 56.8633   5
  -3   5  14 1.88414 29.8276   7
  -3   5  13 842.322 167.066   4
   3  -5 -13 686.350 141.728   5
   3  -5 -13 619.080 143.033   8
  -3   5  13 865.177 178.938   7
  -3   5  12 22.2147 40.3239   4
  -3   5  12 48.6422 39.0479  10
   3  -5 -12 44.7515 35.4986   5
   3  -5 -12 180.981 74.9633   8
  -3   5  12 54.2822 33.8368   7
   3  -5 -11 128.040 26.2378   3
  -3   5  11 355.647 103.145   4
  -3   5  11 266.241 70.5548  10
   3  -5 -11 237.431 77.6178   5
   3  -5 -11 197.243 84.1353   8
  -3   5  11 202.518 67.0111   7
  -3   5  10-71.7012 60.1067   4
   3  -5 -10 5.91078 27.8597   1
  -3   5  10 47.1139 24.5080  10
   3  -5 -10 25.7119 16.7823   3
   3  -5 -10-29.2972 52.2863   8
  -3   5  10-10.1434 38.0885   7
  -3   5   9-5.15273 31.9964   7
   3  -5  -9 3.39506 27.2066   1
  -3   5   9 46.3797 45.9379   4
   3  -5  -9 4.99869 15.4452   3
  -3   5   9-5.50500 21.0491   2
   3  -5  -9-27.4628 40.9682   8
  -3   5   9 16.9226 22.4145  10
  -3   5   8 23.5587 32.7270   7
  -3   5   8-26.3485 36.3312  10
   3  -5  -8 3.87493 64.0779   1
   3  -5  -8-10.9018 16.4211   3
  -3   5   8-104.515 49.9015   2
   3  -5  -8-24.4700 43.2409   8
  -3   5   7 1801.86 191.193   2
  -3   5   7 1474.29 149.109  10
   3  -5  -7 1551.54 134.170   3
   3  -5  -7 1691.40 190.399   8
  -3   5   7 1514.35 198.540   7
  -3   5   6 865.637 147.407   7
  -3   5   6 775.107 121.317   2
   3  -5  -6 757.220 100.048   3
   3  -5  -6 774.091 121.071   8
  -3   5   6 825.778 113.812  10
   3  -5  -5 2353.56 209.362   2
  -3   5   5 2294.67 231.615   6
  -3   5   5 2269.90 195.984   2
  -3   5   5 2133.31 177.096   3
   3  -5  -5 2185.89 171.838   3
   3  -5  -5 2046.43 187.269   8
  -3   5   5 2273.44 230.845   7
   3  -5  -5 2327.87 233.118   7
  -3   5   5 2262.96 188.059  10
  -3   5   4 168.051 50.2692   2
  -3   5   4 163.737 75.2048   7
   3  -5  -4 263.866 76.3221   7
  -3   5   4 141.406 58.7690   6
  -3   5   4 165.579 52.9395  10
   3  -5  -4 137.773 52.6126   2
  -3   5   4 230.464 65.2373   3
   3  -5  -4 235.235 62.4740   3
   3  -5  -4 205.544 57.1466   8
  -3   5   3 83.8034 51.1851   7
  -3   5   3 45.1495 34.1929   2
  -3   5   3 17.8868 23.8863   6
   3  -5  -3 21.0103 13.5475   8
  -3   5   3 20.9741 23.9337   3
   3  -5  -3 119.049 42.2714   3
   3  -5  -3 42.8300 40.2871   2
  -3   5   2 320.727 84.2195   7
  -3   5   2 359.722 88.1299   6
  -3   5   2 186.942 53.0740   2
   3  -5  -2 308.752 66.2769   2
  -3   5   2 399.169 87.0645   3
   3  -5  -2 253.767 70.7940   3
   3  -5  -2 324.405 60.5312   8
  -3   5   1 26.0460 27.9375   7
   3  -5  -1-9.13764 31.4474   7
  -3   5   1-24.4197 32.0535   6
  -3   5   1-21.6309 25.1405   9
   3  -5  -1 6.56836 15.7789   2
  -3   5   1-13.8310 29.4129   3
   3  -5  -1 3.95377 24.2613   3
  -3   5   1-1.58444 20.3155   2
   3  -5  -1 7.02753 15.5957   8
   3  -5   0 1342.38 126.282   2
  -3   5   0 1561.37 179.212   6
  -3   5   0 1550.42 178.271   3
   3  -5   0 1530.30 174.092   3
  -3   5   0 1682.20 123.859   9
   3  -5   0 1520.66 113.582   8
  -3   5   0 1402.62 177.891   7
   3  -5   0 1687.50 190.420   7
  -3   5  -1 112.088 47.5095   7
  -3   5  -1 6.78986 24.3698   2
   3  -5   1 106.077 52.8874   6
  -3   5  -1 87.6594 37.9984   6
   3  -5   1 83.7391 33.7092   2
  -3   5  -1 80.3767 37.1789   3
   3  -5   1 118.271 30.1997   8
  -3   5  -1 128.934 33.6310   9
   3  -5   1 110.449 47.3994   3
  -3   5  -2 534.076 114.731   7
   3  -5   2 615.765 119.458   3
   3  -5   2 605.900 80.8352   2
   3  -5   2 591.886 114.503   6
  -3   5  -2 564.865 112.210   6
  -3   5  -2 595.870 68.0983   9
   3  -5   2 536.715 53.6390   8
   3  -5   2 574.347 55.3771   8
  -3   5  -2 531.451 111.211   3
  -3   5  -3 24.2463 33.5676   7
   3  -5   3 14.9026 16.4108   2
   3  -5   3 92.2208 48.8093   6
[truncated: 481,333 more chars]
