# Supplementary material for: Crystal structure of r-1,c-2-dibenzoyl-t-3,t-4-bis­(2-nitro­phen­yl)cyclo­butane
Source: Acta Crystallogr E Crystallogr Commun. 2017 Nov 17;73(Pt 12):1866–70. doi: 10.1107/S2056989017015936 (PMC5730241; doi:10.1107/S2056989017015936)
Supplement: Supplementary file 2 [file e-73-01866-Isup2.hkl]

data_I                                                                          
_shelx_title ' CH1_a_Mo in P-1 No2' 
_shelx_refln_list_code          4                                               
_shelx_F_calc_maximum      120.53                                               
_exptl_crystal_F_000       528.00                                               
_reflns_d_resolution_high  0.8001                                               
                                                                                
loop_                                                                           
 _space_group_symop_operation_xyz                                               
 'x, y, z'                                                                      
 '-x, -y, -z'                                                                   
                                                                                
_cell_length_a     7.2599                                                       
_cell_length_b    10.5614                                                       
_cell_length_c    16.7351                                                       
_cell_angle_alpha  78.863                                                       
_cell_angle_beta   87.472                                                       
_cell_angle_gamma  85.238                                                       
                                                                                
_shelx_F_squared_multiplier     1.000                                           
                                                                                
loop_                                                                           
 _refln_index_h                                                                 
 _refln_index_k                                                                 
 _refln_index_l                                                                 
 _refln_F_squared_calc                                                          
 _refln_F_squared_meas                                                          
 _refln_F_squared_sigma                                                         
 _refln_observed_status                                                         
   2   0   0      12165.71      12759.17        69.70 o                         
   3   0   0        127.24         87.81        13.56 o                         
   4   0   0          0.03          1.13         0.50 o                         
   5   0   0          0.20          0.54         0.63 o                         
   6   0   0        722.46        870.40        16.42 o                         
   7   0   0          3.37          2.03         0.72 o                         
   8   0   0          9.56         13.80         3.16 o                         
   9   0   0          0.98         -1.58         3.41 o                         
  -8   1   0          5.01          3.80         2.24 o                         
  -7   1   0        167.35        210.89         8.05 o                         
  -6   1   0         53.05         60.05         3.98 o                         
  -5   1   0         11.49          8.57         1.27 o                         
  -4   1   0        161.36        149.74         7.95 o                         
  -3   1   0         66.66         69.78         2.66 o                         
  -2   1   0        970.57        891.11        11.30 o                         
  -1   1   0      14528.29      15235.93        50.19 o                         
   1   1   0       1550.63       1377.95        25.91 o                         
   2   1   0       3735.36       3598.83        19.73 o                         
   3   1   0         72.69         71.76         2.53 o                         
   4   1   0        473.02        460.33         8.42 o                         
   5   1   0         76.68         73.18         5.99 o                         
   6   1   0         96.46        100.14         5.41 o                         
   7   1   0        131.67        139.95        11.18 o                         
   8   1   0          1.89         -1.75         3.12 o                         
   9   1   0          3.35         -5.14         5.14 o                         
  -8   2   0          5.49          0.87         1.19 o                         
  -7   2   0          1.09          1.57         1.50 o                         
  -6   2   0          0.23         -0.64         0.84 o                         
  -5   2   0         18.12         11.82         2.32 o                         
  -4   2   0         50.49         48.23         2.58 o                         
  -3   2   0        370.23        413.15         6.78 o                         
  -2   2   0        268.06        222.02         5.67 o                         
  -1   2   0       1911.32       1754.17        20.42 o                         
   0   2   0       2322.98       2219.71        13.24 o                         
   1   2   0       8586.12       8680.50        31.17 o                         
   2   2   0       1522.80       1503.06         9.07 o                         
   3   2   0       2383.04       2473.10        14.63 o                         
   4   2   0       1659.94       1792.13        24.23 o                         
   5   2   0         55.80         66.75         3.24 o                         
   6   2   0          6.94          6.07         1.04 o                         
   7   2   0         29.68         25.95         3.16 o                         
   8   2   0          0.12          2.23         1.66 o                         
   9   2   0         33.95         -9.04         9.04 o                         
  -8   3   0          1.11         -0.59         1.60 o                         
  -7   3   0          0.36         -0.87         1.96 o                         
  -6   3   0          0.17          1.22         0.85 o                         
  -5   3   0          8.43          4.87         1.46 o                         
  -4   3   0        300.33        381.41         8.18 o                         
  -3   3   0        175.35        173.92         4.40 o                         
  -2   3   0         21.93         28.21         1.82 o                         
  -1   3   0         58.99         56.50         2.67 o                         
   0   3   0        173.35        176.61         3.52 o                         
   1   3   0        709.56        705.62        10.60 o                         
   2   3   0       1740.50       1800.92        11.22 o                         
   3   3   0       1007.21       1077.71         8.65 o                         
   4   3   0         16.47         22.45         1.49 o                         
   5   3   0         36.46         30.90         2.31 o                         
   6   3   0         69.94         78.87         5.15 o                         
   7   3   0         24.68         17.57         3.94 o                         
   8   3   0         37.99         -5.22         5.22 o                         
  -8   4   0          4.80          1.72         2.75 o                         
  -7   4   0          0.11          1.16         1.97 o                         
  -6   4   0          9.98         12.49         2.20 o                         
  -5   4   0          8.07          3.61         1.49 o                         
  -4   4   0          0.05         -0.47         0.55 o                         
  -3   4   0         14.18         13.48         2.47 o                         
  -2   4   0          8.62          9.27         1.11 o                         
  -1   4   0        146.20        156.06         5.01 o                         
   0   4   0         43.06         45.99         2.03 o                         
   1   4   0        213.06        198.60         5.07 o                         
   2   4   0          0.00         -0.88         0.88 o                         
   3   4   0        351.59        360.18         7.09 o                         
   4   4   0         12.59         11.54         0.90 o                         
   5   4   0         71.01         72.24         3.51 o                         
   6   4   0          1.98          4.20         1.07 o                         
   7   4   0          0.51          1.50         2.19 o                         
   8   4   0          0.40         -0.77         2.07 o                         
  -8   5   0          7.60          2.30         2.12 o                         
  -7   5   0         30.93         29.21         8.48 o                         
  -6   5   0        104.65        121.45        10.50 o                         
  -5   5   0          1.91          1.77         0.82 o                         
  -4   5   0         27.06         23.87         3.63 o                         
  -3   5   0        131.64        125.48         4.30 o                         
  -2   5   0         95.80         88.25         3.59 o                         
  -1   5   0        131.41        151.94         5.76 o                         
   0   5   0       1179.79       1261.16        19.64 o                         
   1   5   0        365.33        342.54        10.00 o                         
   2   5   0        219.21        233.62         4.73 o                         
   3   5   0          0.55          0.59         0.86 o                         
   4   5   0        218.40        225.21         6.16 o                         
   5   5   0          8.10          3.76         1.58 o                         
   6   5   0         19.80         13.17         3.06 o                         
   7   5   0         14.95          2.13         4.34 o                         
   8   5   0          3.83          0.75         4.99 o                         
  -7   6   0         39.42         45.94         7.53 o                         
  -6   6   0          2.82          7.12         2.99 o                         
  -5   6   0         57.99         65.34         6.48 o                         
  -4   6   0          1.90          0.75         0.74 o                         
  -3   6   0          3.34          3.91         0.89 o                         
  -2   6   0         30.66         25.34         1.76 o                         
  -1   6   0          1.12          0.01         0.78 o                         
   0   6   0         83.88        102.20         6.50 o                         
   1   6   0        457.39        465.98         6.96 o                         
   2   6   0         25.45         25.08         2.08 o                         
   3   6   0         23.71         25.54         2.76 o                         
   4   6   0          2.91          3.11         1.34 o                         
   5   6   0          0.00          0.63         0.77 o                         
   6   6   0          2.28          1.16         1.62 o                         
   7   6   0          6.43          9.69         3.94 o                         
   8   6   0          0.02          0.99         3.35 o                         
  -7   7   0          2.56          4.95         2.90 o                         
  -6   7   0          6.54          9.91         3.41 o                         
  -5   7   0         12.73         15.99         4.02 o                         
  -4   7   0         77.68         81.47         5.76 o                         
  -3   7   0        644.86        688.41        12.81 o                         
  -2   7   0        147.92        148.63         6.73 o                         
  -1   7   0        161.36        152.41         5.62 o                         
   0   7   0        102.09         98.93         4.49 o                         
   1   7   0         17.46         18.40         1.55 o                         
   2   7   0          9.55          6.74         1.23 o                         
   3   7   0        105.64        105.47         6.30 o                         
   4   7   0         46.19         41.95         4.54 o                         
   5   7   0         91.93         76.03        12.93 o                         
   6   7   0         12.09          1.54        11.94 o                         
   7   7   0          0.43         -3.04         4.37 o                         
  -6   8   0          6.21          4.09         2.14 o                         
  -5   8   0         17.43         26.01         4.70 o                         
  -4   8   0        404.96        477.88        14.33 o                         
  -3   8   0          8.79          8.37         2.10 o                         
  -2   8   0        109.05        103.19         5.85 o                         
  -1   8   0         91.78        102.13         5.64 o                         
   0   8   0          3.97          1.82         1.01 o                         
   1   8   0          3.33          1.88         0.85 o                         
   2   8   0        458.67        474.55        11.24 o                         
   3   8   0        279.03        275.52        10.83 o                         
   4   8   0        228.04        210.57        11.32 o                         
   5   8   0         22.18         15.23         4.67 o                         
   6   8   0          1.85         -0.61         2.72 o                         
   7   8   0          6.03          1.30         3.91 o                         
  -6   9   0          0.15          0.55         2.95 o                         
  -5   9   0          7.39         16.66         3.96 o                         
  -4   9   0         20.32         22.14         4.30 o                         
  -3   9   0         23.41         23.16         4.45 o                         
  -2   9   0         75.84         71.25         6.20 o                         
  -1   9   0        165.62        170.82         8.85 o                         
   0   9   0         56.73         50.97         5.13 o                         
   1   9   0        158.16        143.61        10.84 o                         
   2   9   0        664.03        706.74        15.54 o                         
   3   9   0          1.20         -0.16         1.49 o                         
   4   9   0         46.41         38.58         6.00 o                         
   5   9   0         28.75         25.28         6.30 o                         
   6   9   0          5.80          6.23         2.88 o                         
  -5  10   0         44.28         56.15        10.19 o                         
  -4  10   0          0.26         -0.60         1.67 o                         
  -3  10   0          5.05          9.92         3.47 o                         
  -2  10   0         51.11         51.57         6.67 o                         
  -1  10   0         21.13         20.38         3.86 o                         
   0  10   0         71.68         63.42         8.61 o                         
   1  10   0        277.16        292.40        17.57 o                         
   2  10   0         49.65         55.25         5.47 o                         
   3  10   0          0.12         -0.56         2.27 o                         
   4  10   0          1.02         -0.90         1.79 o                         
   5  10   0         17.61         13.45         4.67 o                         
   6  10   0          0.11         -2.92         2.92 o                         
  -4  11   0          0.56         -1.18         2.43 o                         
  -3  11   0          3.14          1.50         2.32 o                         
  -2  11   0          2.14          0.61         5.26 o                         
  -1  11   0         10.69          6.48         3.92 o                         
   0  11   0          0.56          0.72         1.48 o                         
   1  11   0          1.12         -0.76         1.78 o                         
   2  11   0        107.29        110.99        10.41 o                         
   3  11   0          1.94          0.99         2.78 o                         
   4  11   0         39.06         40.32         6.66 o                         
   5  11   0         30.07         43.53         8.87 o                         
  -2  12   0          9.69          4.50         2.76 o                         
  -1  12   0         18.78         25.83         6.68 o                         
   0  12   0          3.02          1.73         2.33 o                         
   1  12   0         53.59         52.22         8.93 o                         
   2  12   0          0.90          0.42         2.51 o                         
   3  12   0          1.00         -0.58         1.84 o                         
   4  12   0          9.34          5.90         2.56 o                         
  -3 -12   1          0.45         -2.21         2.21 o                         
  -2 -12   1          1.70          2.05         2.62 o                         
  -1 -12   1          5.44          7.78         8.19 o                         
   0 -12   1          1.95         -0.78         3.10 o                         
   1 -12   1          0.23         -2.92         2.92 o                         
   2 -12   1         11.46         15.47         5.20 o                         
  -5 -11   1          1.09         -3.43         3.43 o                         
  -4 -11   1          7.71         13.63         3.88 o                         
  -3 -11   1          6.85          6.14         2.26 o                         
  -2 -11   1          5.33         -0.56         4.18 o                         
  -1 -11   1         39.26         28.38         4.56 o                         
   0 -11   1          6.44          4.81         2.87 o                         
   1 -11   1          5.59         10.86         4.58 o                         
   2 -11   1          3.20          2.36         4.08 o                         
   3 -11   1          8.32          4.62         4.45 o                         
   4 -11   1          8.49          7.34         7.07 o                         
  -6 -10   1         34.32         52.60        10.33 o                         
  -5 -10   1         10.65         23.95         7.17 o                         
  -4 -10   1          4.03          5.05         2.08 o                         
  -3 -10   1          7.35          5.01         3.40 o                         
  -2 -10   1         13.41         15.47         3.06 o                         
  -1 -10   1          0.01         -0.23         2.79 o                         
   0 -10   1          0.00          5.25         2.93 o                         
   1 -10   1          4.37          5.14         4.90 o                         
   2 -10   1          0.10         -1.21         1.87 o                         
   3 -10   1          0.00         -2.72         2.72 o                         
   4 -10   1          1.53          0.01        10.12 o                         
   5 -10   1          0.01          1.79         4.33 o                         
  -6  -9   1         21.86         21.35         7.27 o                         
  -5  -9   1         35.66         39.25         7.61 o                         
  -4  -9   1          7.42         10.64         3.31 o                         
  -3  -9   1         75.28         73.01         6.47 o                         
  -2  -9   1         24.42         28.03         3.03 o                         
  -1  -9   1         13.87         13.89         2.16 o                         
   0  -9   1          8.49          5.33         1.49 o                         
   1  -9   1         32.52         28.51         3.53 o                         
   2  -9   1        111.00        101.69         7.38 o                         
   3  -9   1          9.79         13.84         3.32 o                         
   4  -9   1         10.74         14.44         3.25 o                         
   5  -9   1          6.03         11.83         3.98 o                         
  -7  -8   1         25.31         22.95         7.56 o                         
  -6  -8   1          2.61          2.64         2.21 o                         
  -5  -8   1         10.99         11.34         4.29 o                         
  -4  -8   1        151.81        160.77        14.52 o                         
  -3  -8   1         25.33         17.18         2.96 o                         
  -2  -8   1       1025.33       1097.83        29.63 o                         
  -1  -8   1         20.54         17.21         1.99 o                         
   0  -8   1          0.80          2.73         1.24 o                         
   1  -8   1         60.45         56.79         4.28 o                         
   2  -8   1        249.54        263.36         9.83 o                         
   3  -8   1          1.29         -0.43         1.16 o                         
   4  -8   1        144.81        166.08         7.99 o                         
   5  -8   1          4.01          3.77         2.43 o                         
   6  -8   1          2.54          3.75         2.59 o                         
  -7  -7   1          1.04          3.35         2.59 o                         
  -6  -7   1          0.79          3.52         2.99 o                         
  -5  -7   1          2.88          3.91         2.10 o                         
  -4  -7   1        165.96        168.42        10.96 o                         
  -3  -7   1        141.03        128.69         7.07 o                         
  -2  -7   1        354.05        368.50         9.14 o                         
  -1  -7   1          8.38          8.12         1.55 o                         
   0  -7   1         26.21         29.10         3.02 o                         
   1  -7   1         90.16         94.92         6.37 o                         
   2  -7   1        500.80        535.75        19.26 o                         
   3  -7   1        149.58        130.34         7.93 o                         
   4  -7   1        213.09        241.18         6.37 o                         
   5  -7   1         84.28         69.61         6.04 o                         
   6  -7   1         19.03         22.72         4.95 o                         
   7  -7   1          0.05         -2.69         2.69 o                         
  -8  -6   1          0.00          2.03         4.14 o                         
  -7  -6   1          0.49         -1.68         2.37 o                         
  -6  -6   1          2.59          1.13         1.72 o                         
  -5  -6   1        164.85        136.92         7.03 o                         
  -4  -6   1         15.09         10.52         2.20 o                         
  -3  -6   1        113.02        116.93         5.43 o                         
  -2  -6   1         72.68         67.36         3.23 o                         
  -1  -6   1        186.38        199.09         5.92 o                         
   0  -6   1          0.23          1.12         0.85 o                         
   1  -6   1        404.46        435.66        10.63 o                         
   2  -6   1        128.67        147.67         5.25 o                         
   3  -6   1         36.49         41.83         2.89 o                         
   4  -6   1        118.54        128.61         4.19 o                         
   5  -6   1         14.09         18.11         3.09 o                         
   6  -6   1          6.52          2.25         2.03 o                         
   7  -6   1          6.15         13.39         4.26 o                         
  -8  -5   1          3.21          0.97         4.19 o                         
  -7  -5   1          0.11          0.75         1.90 o                         
  -6  -5   1        141.85        130.66         6.61 o                         
  -5  -5   1         14.61          9.41         1.67 o                         
  -4  -5   1        183.24        180.63         5.47 o                         
  -3  -5   1         12.34         13.12         2.07 o                         
  -2  -5   1         38.26         36.30         2.20 o                         
  -1  -5   1          3.46          5.70         0.87 o                         
   0  -5   1        637.56        692.60        14.70 o                         
   1  -5   1         30.33         28.15         2.18 o                         
   2  -5   1          0.78         -0.01         0.51 o                         
   3  -5   1          6.52          7.34         0.96 o                         
   4  -5   1          3.81          4.40         0.84 o                         
   5  -5   1          5.86          3.73         1.36 o                         
   6  -5   1          7.24         10.04         2.80 o                         
   7  -5   1         49.40         61.79         8.19 o                         
   8  -5   1          0.00         -0.51         1.75 o                         
  -8  -4   1          3.02         -0.67         3.03 o                         
  -7  -4   1         14.06         10.50         2.18 o                         
  -6  -4   1          7.35          5.66         1.16 o                         
  -5  -4   1         46.54         48.72         3.38 o                         
  -4  -4   1         21.76         23.25         1.85 o                         
  -3  -4   1         16.82         19.81         1.56 o                         
  -2  -4   1        791.13        855.09        22.23 o                         
  -1  -4   1         83.26         87.22         3.90 o                         
   0  -4   1         13.92          7.35         0.97 o                         
   1  -4   1        540.11        535.10        14.14 o                         
   2  -4   1         41.51         46.96         2.54 o                         
   3  -4   1          8.37          7.44         0.92 o                         
   4  -4   1          2.64          2.08         0.94 o                         
   5  -4   1         47.40         43.79         4.85 o                         
   6  -4   1         59.44         66.24         7.53 o                         
   7  -4   1          1.25         -1.08         1.73 o                         
   8  -4   1         11.44         11.17         3.54 o                         
  -8  -3   1          1.35         -0.68         1.66 o                         
  -7  -3   1          0.39         -0.11         1.22 o                         
  -6  -3   1         27.33         18.87         2.72 o                         
  -5  -3   1          0.04          0.87         0.63 o                         
  -4  -3   1         16.07         16.93         1.31 o                         
  -3  -3   1        424.07        499.40         7.58 o                         
  -2  -3   1        186.73        210.82         4.32 o                         
  -1  -3   1         24.36         17.90         1.44 o                         
   0  -3   1        122.54        106.81         3.17 o                         
   1  -3   1         66.87         65.79         2.62 o                         
   2  -3   1        269.95        268.14        10.43 o                         
   3  -3   1        843.73        886.12        19.91 o                         
   4  -3   1        154.48        157.91         4.85 o                         
   5  -3   1          0.00         -0.56         0.67 o                         
   6  -3   1          0.05         -1.25         1.35 o                         
   7  -3   1          1.87          4.58         2.05 o                         
   8  -3   1          2.18          4.08         1.69 o                         
  -9  -2   1          3.34         -7.20         7.20 o                         
  -8  -2   1         22.87         25.70        11.84 o                         
  -7  -2   1         10.23          9.26         1.87 o                         
  -6  -2   1        163.09        169.32        13.11 o                         
  -5  -2   1        189.94        204.75         6.80 o                         
  -4  -2   1          2.05          5.59         0.92 o                         
  -3  -2   1        293.00        303.03         5.28 o                         
  -2  -2   1          0.01          1.22         0.61 o                         
  -1  -2   1         38.10         45.03         2.57 o                         
   0  -2   1       1853.45       1784.52        12.32 o                         
   1  -2   1       5431.69       5402.30        70.76 o                         
   2  -2   1        411.12        435.14         8.17 o                         
   3  -2   1       1206.32       1292.83        14.57 o                         
   4  -2   1        265.30        277.57         5.74 o                         
   5  -2   1         16.38         17.93         1.74 o                         
   6  -2   1          2.40         -0.09         1.00 o                         
   7  -2   1         41.06         50.34         5.26 o                         
   8  -2   1          9.71          7.57         2.12 o                         
  -9  -1   1          4.67         13.93         6.87 o                         
  -8  -1   1          3.20          1.89         1.20 o                         
  -7  -1   1         16.39         15.26         3.16 o                         
  -6  -1   1        138.07        135.93         9.50 o                         
  -5  -1   1        161.68        150.13         5.60 o                         
  -4  -1   1        314.72        323.46         8.25 o                         
  -3  -1   1         21.27         14.29         1.16 o                         
  -2  -1   1       1925.77       1939.08        13.36 o                         
  -1  -1   1        363.30        330.78         6.95 o                         
   1  -1   1        101.03         88.01         3.40 o                         
   2  -1   1         90.33         97.08         2.30 o                         
   3  -1   1       2078.73       2222.13        20.78 o                         
   4  -1   1        263.08        277.22         5.86 o                         
   5  -1   1         19.32         21.34         1.87 o                         
   6  -1   1          0.81          0.55         0.92 o                         
   7  -1   1        142.58        191.72        10.17 o                         
   8  -1   1          0.19          0.62         2.54 o                         
  -9   0   1          0.36         -0.70         1.47 o                         
  -8   0   1         10.91         13.72         2.80 o                         
  -7   0   1         68.10         63.01         4.78 o                         
  -6   0   1        323.74        368.11        15.93 o                         
  -5   0   1        127.60        141.15         4.63 o                         
  -4   0   1         76.40         61.24         9.17 o                         
  -3   0   1        478.35        492.21         6.83 o                         
  -2   0   1        663.36        575.38         7.51 o                         
  -1   0   1        932.04        890.02         8.85 o                         
   1   0   1       1495.32       1341.07        21.71 o                         
   2   0   1         44.60         36.23         3.59 o                         
   3   0   1        234.54        193.59        22.89 o                         
   4   0   1        183.63        173.02        23.81 o                         
   5   0   1         24.15         19.14         1.36 o                         
   6   0   1        152.74        154.80         5.29 o                         
   7   0   1         28.51         30.86         3.62 o                         
   8   0   1          1.14          0.48         1.76 o                         
   9   0   1          2.36          8.21         3.87 o                         
  -8   1   1         19.30         21.48         3.27 o                         
  -7   1   1          2.27          1.47         0.66 o                         
  -6   1   1         21.34         17.77         3.35 o                         
  -5   1   1         71.54         65.52         5.58 o                         
  -4   1   1         96.26        101.98         3.91 o                         
  -3   1   1        255.09        250.81         5.22 o                         
  -2   1   1        252.17        268.28         4.99 o                         
  -1   1   1        710.51        613.10        10.83 o                         
   1   1   1        363.73        293.56         4.92 o                         
   2   1   1      10183.17      10007.69        32.73 o                         
   3   1   1        724.93        705.37        39.22 o                         
   4   1   1          8.86          8.38         0.93 o                         
   5   1   1        196.85        221.01         8.79 o                         
   6   1   1        167.77        169.54         7.65 o                         
   7   1   1        111.80        128.44         8.99 o                         
   8   1   1          0.52         -2.00         3.83 o                         
   9   1   1          0.35          0.04         6.54 o                         
  -8   2   1          1.72          0.08         2.54 o                         
  -7   2   1          6.00          5.62         2.06 o                         
  -6   2   1          0.84         -0.05         0.38 o                         
  -5   2   1          0.00          0.63         0.51 o                         
  -4   2   1        359.23        361.96         8.11 o                         
  -3   2   1       1397.58       1533.95        12.09 o                         
  -2   2   1        463.31        387.92        16.28 o                         
  -1   2   1       3403.30       3140.16        30.30 o                         
   0   2   1        176.64        186.42         6.35 o                         
   1   2   1       6615.54       6375.51        32.13 o                         
   2   2   1        640.93        649.89         9.03 o                         
   3   2   1        779.46        760.77         7.59 o                         
   4   2   1       2079.69       2201.05        16.45 o                         
   5   2   1        241.77        257.03         5.93 o                         
   6   2   1        134.75        148.40         5.89 o                         
   7   2   1          4.37          4.67         1.47 o                         
   8   2   1          0.71         -0.21         4.54 o                         
   9   2   1          0.73          0.02         4.07 o                         
  -8   3   1          2.90          4.01         2.07 o                         
  -7   3   1          9.57          7.83         1.67 o                         
  -6   3   1          5.05          3.60         1.22 o                         
  -5   3   1          0.01         -0.49         0.49 o                         
  -4   3   1         20.55         22.07         1.64 o                         
  -3   3   1        666.00        767.45        10.32 o                         
  -2   3   1        704.18        692.49         9.07 o                         
  -1   3   1       1444.56       1320.20        19.26 o                         
   0   3   1        429.30        393.22         9.27 o                         
   1   3   1        106.38        104.79         2.86 o                         
   2   3   1        336.02        306.82         6.53 o                         
   3   3   1       5861.43       6273.49        25.19 o                         
   4   3   1          0.30          0.53         0.49 o                         
   5   3   1        454.26        465.91         9.78 o                         
   6   3   1         12.39         11.65         1.71 o                         
   7   3   1          5.30          2.12         1.06 o                         
   8   3   1          0.10          0.05         1.30 o                         
  -8   4   1          0.22         -0.61         2.09 o                         
  -7   4   1          1.70         -2.17         2.17 o                         
  -6   4   1          6.13          3.42         1.30 o                         
  -5   4   1          0.09          0.36         0.52 o                         
  -4   4   1        187.39        188.07        20.00 o                         
  -3   4   1        327.03        346.44         7.37 o                         
  -2   4   1        475.88        469.57        10.67 o                         
  -1   4   1        200.28        162.48         4.70 o                         
   0   4   1        884.47        973.11        13.94 o                         
   1   4   1         99.08        103.08         2.78 o                         
   2   4   1         52.34         60.39         2.44 o                         
   3   4   1          5.03          4.21         0.70 o                         
   4   4   1          0.12          1.66         0.66 o                         
   5   4   1         60.21         58.91         3.03 o                         
   6   4   1         43.52         55.28         3.81 o                         
   7   4   1          6.91          7.66         1.93 o                         
   8   4   1         47.45         24.44        39.46 o                         
  -8   5   1          7.13          4.37         2.33 o                         
  -7   5   1         11.45         10.54         3.74 o                         
  -6   5   1         89.32        104.90         6.70 o                         
  -5   5   1          0.53         -0.71         0.84 o                         
  -4   5   1         92.41         97.18         4.46 o                         
  -3   5   1          0.22         -0.10         0.60 o                         
  -2   5   1         34.05         36.64         2.88 o                         
  -1   5   1        456.03        474.84         8.94 o                         
   0   5   1        221.51        242.42         5.57 o                         
   1   5   1        629.37        610.51         7.88 o                         
   2   5   1        156.64        150.25         3.97 o                         
   3   5   1        103.91         95.57         3.21 o                         
   4   5   1         88.68        102.80         3.90 o                         
   5   5   1         64.87         67.22         3.12 o                         
   6   5   1          4.79          5.82         0.98 o                         
   7   5   1         10.28         10.36         3.38 o                         
   8   5   1          1.74          2.66         3.12 o                         
  -7   6   1         50.41         56.26         9.37 o                         
  -6   6   1          7.22          6.51         2.69 o                         
  -5   6   1         10.03         10.73         1.71 o                         
  -4   6   1         82.40         79.65         4.38 o                         
  -3   6   1          6.48          6.71         1.20 o                         
  -2   6   1          0.64          0.44         0.81 o                         
  -1   6   1        765.06        812.77        11.54 o                         
   0   6   1          5.02          3.15         1.08 o                         
   1   6   1         33.30         33.83         1.92 o                         
   2   6   1          2.02          0.89         0.48 o                         
   3   6   1         29.38         26.89         1.87 o                         
   4   6   1         13.92         12.67         1.40 o                         
   5   6   1         77.95         52.84         4.06 o                         
   6   6   1          1.82          0.33         2.84 o                         
   7   6   1          3.56          0.11         4.84 o                         
   8   6   1          3.21          2.49         4.00 o                         
  -7   7   1         14.89         15.91         5.25 o                         
  -6   7   1          0.51         -0.49         2.37 o                         
  -5   7   1        109.82        126.50         7.57 o                         
  -4   7   1         34.80         28.94         3.78 o                         
  -3   7   1         23.15         17.49         4.70 o                         
  -2   7   1        966.56       1017.09        15.06 o                         
  -1   7   1          0.18         -0.11         0.97 o                         
   0   7   1          3.46          3.34         0.65 o                         
   1   7   1        144.50        160.27         5.45 o                         
   2   7   1         31.71         27.72         1.90 o                         
   3   7   1         14.70         15.91         1.59 o                         
   4   7   1        209.24        188.83         9.47 o                         
   5   7   1          6.14          3.67         1.98 o                         
   6   7   1         43.78         43.92         7.76 o                         
   7   7   1          1.16          1.49         2.51 o                         
   8   7   1          4.41         -1.80         2.80 o                         
  -6   8   1          1.15          0.81         2.12 o                         
  -5   8   1          2.19          2.19         3.37 o                         
  -4   8   1         18.11         18.98         2.69 o                         
  -3   8   1        445.22        494.16        11.35 o                         
  -2   8   1         13.86         19.30         2.69 o                         
  -1   8   1          7.71          8.59         1.73 o                         
   0   8   1        135.79        137.28         4.85 o                         
   1   8   1          1.20          1.02         0.62 o                         
   2   8   1        158.21        168.39         5.46 o                         
   3   8   1        583.22        624.45        15.87 o                         
   4   8   1        141.80        152.16         9.19 o                         
   5   8   1        110.28        110.36         8.98 o                         
   6   8   1          5.52          5.13         3.09 o                         
   7   8   1         13.64         16.82         6.42 o                         
  -6   9   1          8.93          9.87         3.55 o                         
  -5   9   1         17.32         22.75         5.26 o                         
  -4   9   1        205.11        243.60        11.28 o                         
  -3   9   1          2.74         -0.59         1.33 o                         
  -2   9   1         30.79         24.02         3.78 o                         
  -1   9   1        190.34        175.71         9.01 o                         
   0   9   1         28.52         25.90         3.18 o                         
   1   9   1        443.10        438.92        12.38 o                         
   2   9   1        686.08        761.39        16.36 o                         
   3   9   1         20.63         21.95         3.80 o                         
   4   9   1          1.52          3.36         2.90 o                         
   5   9   1         35.21         45.03         8.12 o                         
   6   9   1         18.17          8.81         6.35 o                         
   7   9   1         11.74         13.14         4.83 o                         
  -5  10   1          2.31          2.67         3.01 o                         
  -4  10   1          0.32          0.30         2.29 o                         
  -3  10   1          0.03         -2.49         2.49 o                         
  -2  10   1          0.02          3.49         2.45 o                         
  -1  10   1         22.30         25.42         4.21 o                         
   0  10   1        104.48         86.70         7.10 o                         
   1  10   1        240.44        253.49        15.72 o                         
   2  10   1         36.39         48.61         5.07 o                         
   3  10   1         55.04         58.65         5.99 o                         
   4  10   1          3.87          3.05         4.53 o                         
   5  10   1         48.93         51.74         9.43 o                         
   6  10   1         12.25         12.98         5.73 o                         
  -4  11   1          5.26          8.61         6.39 o                         
  -3  11   1          8.95          1.82         2.45 o                         
  -2  11   1         12.09          2.25         7.40 o                         
  -1  11   1         53.97         46.87         8.05 o                         
   0  11   1         34.97         36.68         6.95 o                         
   1  11   1          0.50         -1.28         1.60 o                         
   2  11   1          9.59          7.03         2.55 o                         
   3  11   1          0.62         -1.22         2.17 o                         
   4  11   1          1.04         -1.30         2.37 o                         
   5  11   1         81.63        104.46        13.69 o                         
  -2  12   1          0.13         -1.99         1.99 o                         
  -1  12   1          1.39         -1.14         2.17 o                         
   0  12   1          0.66          3.77         3.56 o                         
   1  12   1          2.44          2.92         1.82 o                         
   2  12   1          0.37          1.32         3.83 o                         
   3  12   1          0.38         -3.17         3.17 o                         
   4  12   1         28.27         21.77         4.90 o                         
   0  13   1         12.02         21.37         6.54 o                         
   1  13   1          0.08         -0.06         2.92 o                         
  -3 -12   2          0.02         -2.96         6.54 o                         
  -2 -12   2         36.32         34.74         5.74 o                         
  -1 -12   2          0.55          2.92         3.08 o                         
   0 -12   2         40.04         55.66         9.21 o                         
   1 -12   2          1.94          2.22         2.81 o                         
   2 -12   2          7.15          8.67         3.88 o                         
  -4 -11   2          0.17          0.83         2.87 o                         
  -3 -11   2         22.37         19.72         4.91 o                         
  -2 -11   2          1.09          1.50         3.22 o                         
  -1 -11   2          6.43          6.60         3.23 o                         
   0 -11   2          1.91          1.40         1.63 o                         
   1 -11   2          9.71          6.78         7.43 o                         
   2 -11   2         17.81         21.17         5.35 o                         
   3 -11   2          6.58          7.87         3.22 o                         
  -5 -10   2          1.81          5.94         3.85 o                         
  -4 -10   2          1.75          0.30         1.90 o                         
  -3 -10   2         96.22        106.85        10.57 o                         
  -2 -10   2         66.20         73.57         6.27 o                         
  -1 -10   2        240.79        259.87        16.55 o                         
   0 -10   2         17.70         18.60         4.68 o                         
   1 -10   2         47.84         40.07         7.22 o                         
   2 -10   2         19.63         25.02         4.75 o                         
   3 -10   2         21.60         26.38         4.95 o                         
   4 -10   2          2.75          6.25         3.84 o                         
  -6  -9   2         29.67         33.54         8.60 o                         
  -5  -9   2         57.20         63.55        10.17 o                         
  -4  -9   2         20.15         30.25         5.55 o                         
  -3  -9   2        137.22        143.63        10.95 o                         
  -2  -9   2         95.57        101.65         5.90 o                         
  -1  -9   2          1.05         -0.44         1.24 o                         
   0  -9   2         82.94         83.52         6.68 o                         
   1  -9   2        211.86        222.45         9.47 o                         
   2  -9   2         15.26         17.62         3.09 o                         
   3  -9   2          1.67          0.10         3.27 o                         
   4  -9   2          0.51          1.01         2.35 o                         
   5  -9   2          2.51          1.70         1.93 o                         
  -7  -8   2         17.40         27.19        14.16 o                         
  -6  -8   2         17.40         14.49         5.59 o                         
  -5  -8   2         21.15         14.71         4.63 o                         
  -4  -8   2         14.40         13.14         5.43 o                         
  -3  -8   2          8.16          4.83         1.49 o                         
  -2  -8   2        191.89        210.89         7.93 o                         
  -1  -8   2          0.37          0.80         0.59 o                         
   0  -8   2         53.49         56.98         4.66 o                         
   1  -8   2         79.02         72.07         5.11 o                         
   2  -8   2        247.08        256.41         9.80 o                         
   3  -8   2          2.51          1.16         0.99 o                         
   4  -8   2         30.23         35.34         5.11 o                         
   5  -8   2          3.23          4.77         2.47 o                         
   6  -8   2          0.53          4.27         3.43 o                         
  -7  -7   2          0.06         -1.09         2.16 o                         
  -6  -7   2        101.43        108.43        13.52 o                         
  -5  -7   2         58.90         40.74         6.13 o                         
  -4  -7   2          3.84          6.83         3.06 o                         
  -3  -7   2        106.34        106.07         6.52 o                         
  -2  -7   2         40.41         42.95         3.10 o                         
  -1  -7   2          9.84         10.41         1.56 o                         
   0  -7   2         55.74         57.21         4.03 o                         
   1  -7   2        244.69        275.58         8.36 o                         
   2  -7   2          6.19          6.43         1.74 o                         
   3  -7   2         13.57         11.52         1.85 o                         
   4  -7   2         15.56         12.60         1.52 o                         
   5  -7   2         16.03          8.60         3.33 o                         
   6  -7   2          0.86         -1.49         2.27 o                         
   7  -7   2          2.28          2.07         2.14 o                         
  -8  -6   2          0.03          0.82         2.03 o                         
  -7  -6   2         11.76          2.59         4.36 o                         
  -6  -6   2          0.12         -1.48         2.12 o                         
  -5  -6   2          0.13         -0.87         0.87 o                         
  -4  -6   2        100.64        108.78         7.33 o                         
  -3  -6   2        113.71        121.82         6.04 o                         
  -2  -6   2         20.64         30.10         2.16 o                         
  -1  -6   2        336.51        341.32         9.25 o                         
   0  -6   2         42.95         47.28         3.00 o                         
   1  -6   2        677.60        697.00        17.94 o                         
   2  -6   2          2.23          1.88         1.45 o                         
   3  -6   2          0.70         -0.42         0.53 o                         
   4  -6   2          1.33          2.12         0.96 o                         
   5  -6   2         52.66         54.48         5.38 o                         
   6  -6   2          2.15          4.91         2.45 o                         
   7  -6   2          5.17          3.72         2.47 o                         
  -8  -5   2          8.40          5.03         6.86 o                         
  -7  -5   2          5.91          3.27         1.76 o                         
  -6  -5   2         40.72         45.76         3.78 o                         
  -5  -5   2         24.83         23.96         2.57 o                         
  -4  -5   2          0.58         -0.23         0.75 o                         
  -3  -5   2         10.13         12.47         1.74 o                         
  -2  -5   2         30.63         36.88         2.10 o                         
  -1  -5   2         14.77         15.97         1.21 o                         
   0  -5   2        111.14         90.87         5.88 o                         
   1  -5   2        663.53        713.67        14.12 o                         
   2  -5   2          2.05          1.19         0.55 o                         
   3  -5   2         46.58         46.60         2.16 o                         
   4  -5   2         11.09         14.37         1.85 o                         
   5  -5   2         31.62         34.02         5.35 o                         
   6  -5   2          0.10         -0.47         1.40 o                         
   7  -5   2          2.03          1.44         1.90 o                         
  -8  -4   2          6.42          2.59         2.15 o                         
  -7  -4   2         29.25         31.77         7.78 o                         
  -6  -4   2         42.22         37.97         3.99 o                         
  -5  -4   2         93.16        101.73         5.49 o                         
  -4  -4   2        248.57        268.16         6.10 o                         
  -3  -4   2         23.42         15.81         1.44 o                         
  -2  -4   2        608.60        608.42        14.39 o                         
  -1  -4   2        845.47        902.35         8.35 o                         
   0  -4   2        287.51        276.75         4.80 o                         
   1  -4   2        192.03        197.26         5.52 o                         
   2  -4   2        219.82        235.91         5.15 o                         
   3  -4   2         20.28         24.07         1.96 o                         
   4  -4   2         69.03         64.78         8.73 o                         
   5  -4   2         18.12         16.60         2.74 o                         
   6  -4   2          1.37          5.40         2.25 o                         
   7  -4   2         27.43         24.21         7.60 o                         
   8  -4   2          5.63          5.60         2.89 o                         
  -8  -3   2         13.40          6.45         1.95 o                         
  -7  -3   2          0.79         -0.06         1.35 o                         
  -6  -3   2         12.28         13.22         1.95 o                         
  -5  -3   2          1.81          2.90         0.86 o                         
  -4  -3   2         67.47         61.05         2.48 o                         
  -3  -3   2        383.88        426.45        12.01 o                         
  -2  -3   2        349.23        362.62         7.23 o                         
  -1  -3   2        333.90        329.52         5.62 o                         
   0  -3   2        629.98        586.39         7.92 o                         
   1  -3   2        365.62        371.72        12.24 o                         
   2  -3   2        804.73        813.30        10.36 o                         
   3  -3   2         96.35         84.48         3.32 o                         
   4  -3   2          6.91          4.21         1.09 o                         
   5  -3   2          7.47          6.85         1.62 o                         
   6  -3   2         13.61         12.85         3.08 o                         
   7  -3   2         23.58         42.30         6.34 o                         
   8  -3   2         18.47         21.09         4.21 o                         
  -8  -2   2          2.47          0.96         1.30 o                         
  -7  -2   2         24.90         15.95         5.98 o                         
  -6  -2   2         79.20         74.13         4.89 o                         
  -5  -2   2        522.70        593.92        11.86 o                         
  -4  -2   2          2.57          0.72         0.73 o                         
  -3  -2   2        450.14        508.66         6.52 o                         
  -2  -2   2         59.46         57.72         3.20 o                         
  -1  -2   2        243.14        232.14         4.71 o                         
   0  -2   2          0.66          0.81         0.64 o                         
   1  -2   2       2111.85       2075.11        20.78 o                         
   2  -2   2        107.51         80.01         8.36 o                         
   3  -2   2         81.94        107.60         4.15 o                         
   4  -2   2         40.17         50.11         2.59 o                         
   5  -2   2         11.84         12.64         1.60 o                         
   6  -2   2         18.98         17.20         2.52 o                         
   7  -2   2         31.14         35.05         4.52 o                         
   8  -2   2         13.91         16.30         3.32 o                         
  -8  -1   2          4.06          3.24         1.97 o                         
  -7  -1   2         68.47         37.03        20.11 o                         
  -6  -1   2         22.68         19.21         4.03 o                         
  -5  -1   2         53.48         45.67         7.59 o                         
  -4  -1   2          1.84          3.77         0.84 o                         
  -3  -1   2        229.89        255.17         4.92 o                         
  -2  -1   2       1572.61       1570.65        11.35 o                         
  -1  -1   2        269.90        249.04         3.62 o                         
   0  -1   2       1160.65       1086.32        10.19 o                         
   1  -1   2        525.54        479.31         6.40 o                         
   2  -1   2          9.29          6.13         1.02 o                         
   3  -1   2        364.68        389.52         6.07 o                         
   4  -1   2         78.36         90.04         3.63 o                         
   5  -1   2         49.18         47.46         2.92 o                         
   6  -1   2         46.58         51.61         3.79 o                         
   7  -1   2          5.93          6.46         2.04 o                         
   8  -1   2          1.22          2.31         1.37 o                         
  -8   0   2         13.44         18.89         3.10 o                         
  -7   0   2         20.85         17.84         5.97 o                         
  -6   0   2         17.14         14.75         3.03 o                         
  -5   0   2          8.24          6.42         1.08 o                         
  -4   0   2          3.95          7.07         1.08 o                         
  -3   0   2          3.24          3.17         0.58 o                         
  -2   0   2        592.90        559.02         6.70 o                         
  -1   0   2         68.56         72.68         2.51 o                         
   1   0   2        598.28        555.54        14.19 o                         
   2   0   2        933.31        866.93        20.60 o                         
   3   0   2       1176.30       1111.14        30.11 o                         
   4   0   2         87.65         87.09         3.92 o                         
   5   0   2         33.86         34.41         1.82 o                         
   6   0   2        253.09        289.19        10.44 o                         
   7   0   2          0.89          1.47         1.55 o                         
   8   0   2          4.60          4.52         3.10 o                         
   9   0   2          4.17          2.23         1.96 o                         
  -8   1   2          4.30          4.86         1.65 o                         
  -7   1   2         70.79         78.43         5.09 o                         
  -6   1   2        139.38        107.40        20.47 o                         
  -5   1   2         95.26        113.81         4.38 o                         
  -4   1   2         74.31         56.98         3.53 o                         
  -3   1   2          0.22         -0.31         0.60 o                         
  -2   1   2         52.54         51.17         3.94 o                         
  -1   1   2       1842.72       1687.54         9.91 o                         
   1   1   2        158.56        125.19        12.97 o                         
   2   1   2       1417.78       1289.59        17.72 o                         
   3   1   2         22.50         16.44         2.06 o                         
   4   1   2         73.02         55.75         4.41 o                         
   5   1   2          0.00          0.32         0.57 o                         
   6   1   2         37.23         37.53         2.72 o                         
   7   1   2         54.13         68.12         5.19 o                         
   8   1   2          1.32          2.75         1.54 o                         
   9   1   2          6.96          9.03         3.21 o                         
  -8   2   2         13.87          9.26         3.29 o                         
  -7   2   2          2.72         -0.48         1.39 o                         
  -6   2   2         19.33         19.73         2.43 o                         
  -5   2   2          7.64          8.67         1.17 o                         
  -4   2   2         47.23         44.27         2.36 o                         
  -3   2   2        146.24        155.85         4.11 o                         
  -2   2   2         17.91         11.43         1.09 o                         
  -1   2   2       1246.52       1186.09        18.70 o                         
   0   2   2       2560.99       2487.72        25.45 o                         
   1   2   2         10.44         11.31         0.83 o                         
   2   2   2        401.59        369.16         7.30 o                         
   3   2   2        629.25        658.09        12.24 o                         
   4   2   2        243.81        205.60         4.80 o                         
   5   2   2        155.00        172.89         4.90 o                         
   6   2   2        219.24        232.46         7.12 o                         
   7   2   2          0.39          0.18         1.28 o                         
   8   2   2          0.40         -0.74         1.43 o                         
   9   2   2          2.09         -0.18         3.82 o                         
  -8   3   2          4.46          6.50         2.04 o                         
  -7   3   2          0.18          0.54         1.60 o                         
  -6   3   2          6.78          2.28         1.33 o                         
  -5   3   2          1.23         -0.22         0.52 o                         
  -4   3   2          2.59          4.98         0.97 o                         
  -3   3   2         39.28         45.33         2.66 o                         
  -2   3   2        207.52        176.69         6.44 o                         
  -1   3   2        309.85        309.19         6.72 o                         
   0   3   2       1041.32        931.64        14.40 o                         
   1   3   2          3.24          3.79         0.62 o                         
   2   3   2         32.03         33.35         1.46 o                         
   3   3   2        842.22        958.13         9.51 o                         
   4   3   2        153.99        178.86         4.06 o                         
   5   3   2        146.20        173.58         4.88 o                         
   6   3   2         15.39         16.91         1.93 o                         
   7   3   2        122.12        141.69         7.20 o                         
   8   3   2          2.86          6.08         3.11 o                         
  -8   4   2          0.05          0.53         2.14 o                         
  -7   4   2          0.91         -0.03         1.40 o                         
  -6   4   2          4.12          2.45         2.54 o                         
  -5   4   2          5.30          3.66         1.02 o                         
  -4   4   2        183.56        217.00         5.46 o                         
  -3   4   2          7.61          7.21         1.17 o                         
  -2   4   2        110.21        107.09         4.34 o                         
  -1   4   2         93.22        103.78         4.06 o                         
   0   4   2        293.95        293.82         7.37 o                         
   1   4   2        383.98        321.52         5.38 o                         
   2   4   2       1079.34       1055.02         8.39 o                         
   3   4   2        358.10        387.74         5.58 o                         
   4   4   2        175.43        160.59         7.11 o                         
   5   4   2        314.01        337.73         7.74 o                         
   6   4   2        154.23        167.90         7.93 o                         
   7   4   2         83.59         90.04         7.95 o                         
   8   4   2         12.77          5.44        11.70 o                         
  -8   5   2          0.01         -2.11         2.11 o                         
  -7   5   2          8.46          9.22         3.52 o                         
  -6   5   2          5.46          9.00         2.12 o                         
  -5   5   2         14.21          7.25         2.81 o                         
  -4   5   2          0.02          0.56         0.59 o                         
  -3   5   2         28.55         24.84         2.14 o                         
  -2   5   2         38.53         34.43         2.78 o                         
  -1   5   2         96.60         95.62         4.02 o                         
   0   5   2       1166.55       1182.57        13.96 o                         
   1   5   2          0.44          0.74         0.63 o                         
   2   5   2        103.48         80.86         2.79 o                         
   3   5   2        310.68        345.35         6.05 o                         
   4   5   2         53.32         42.14         2.04 o                         
   5   5   2          3.97          5.35         0.96 o                         
   6   5   2         83.41         72.26         4.19 o                         
   7   5   2         15.63          9.34         2.56 o                         
   8   5   2          7.07         10.23         6.51 o                         
  -7   6   2         28.83         48.20         7.51 o                         
  -6   6   2         16.48         10.46         4.08 o                         
  -5   6   2          0.04         -0.33         0.92 o                         
  -4   6   2        142.45        138.34         5.97 o                         
  -3   6   2         50.67         46.99         4.11 o                         
  -2   6   2        118.33        111.36         4.98 o                         
  -1   6   2        940.97       1030.81        15.12 o                         
   0   6   2        178.46        193.89         5.39 o                         
   1   6   2        104.48         90.97         3.56 o                         
   2   6   2        275.49        267.88         6.40 o                         
   3   6   2         32.11         32.74         2.19 o                         
   4   6   2        151.71        154.07         5.66 o                         
   5   6   2         16.69          9.15         0.94 o                         
   6   6   2          0.00         -0.19         0.74 o                         
   7   6   2         48.80         49.76         8.62 o                         
   8   6   2          6.73         -1.57         4.87 o                         
  -7   7   2         15.82         13.85         4.32 o                         
  -6   7   2          4.96          3.51         2.06 o                         
  -5   7   2          1.57          1.57         1.51 o                         
  -4   7   2         60.45         59.88         6.00 o                         
  -3   7   2        389.25        422.28        11.34 o                         
  -2   7   2         67.04         63.36         4.93 o                         
  -1   7   2        402.00        409.06         8.45 o                         
   0   7   2        265.04        278.13         8.49 o                         
   1   7   2         38.17         35.89         2.26 o                         
   2   7   2         99.13         96.11         3.70 o                         
   3   7   2        721.11        763.44        11.98 o                         
   4   7   2          1.15          2.59         1.69 o                         
   5   7   2        104.24        100.70         5.06 o                         
   6   7   2        105.32         93.37        11.07 o                         
   7   7   2          2.42          4.79         3.23 o                         
   8   7   2          0.67         -3.26         3.26 o                         
  -6   8   2          0.69         -2.68         2.68 o                         
  -5   8   2         19.74         15.10         4.06 o                         
  -4   8   2        153.49        176.68         9.24 o                         
  -3   8   2        193.81        201.06         8.36 o                         
  -2   8   2         24.97         24.92         2.42 o                         
  -1   8   2        415.50        415.41         9.81 o                         
   0   8   2         19.51         20.90         2.13 o                         
   1   8   2          8.12          7.42         1.29 o                         
   2   8   2        146.82        146.42         5.13 o                         
   3   8   2         42.79         34.23         2.67 o                         
   4   8   2          8.62         11.09         2.26 o                         
   5   8   2         34.04         34.67         5.01 o                         
   6   8   2          7.79         13.16         4.29 o                         
   7   8   2          0.08          1.94         3.12 o                         
  -6   9   2          0.12         -4.18         5.00 o                         
  -5   9   2         89.03        105.89        10.92 o                         
  -4   9   2          0.02          0.28         1.78 o                         
  -3   9   2         25.69         27.25         4.59 o                         
  -2   9   2         45.87         49.24         7.53 o                         
  -1   9   2        158.43        160.61        10.05 o                         
   0   9   2        113.80        128.70         5.49 o                         
   1   9   2         46.40         42.33         2.87 o                         
   2   9   2        120.45        134.82         5.99 o                         
   3   9   2          1.78          1.03         1.35 o                         
   4   9   2         21.63         18.17         3.39 o                         
   5   9   2          0.12         -0.51         2.76 o                         
   6   9   2         18.63         19.42         5.45 o                         
   7   9   2          5.13          2.82         3.07 o                         
  -5  10   2          8.01          2.11         3.82 o                         
  -4  10   2          3.23         -0.05         2.30 o                         
  -3  10   2          0.44         -1.22         2.30 o                         
  -2  10   2         84.13         84.16        10.51 o                         
  -1  10   2         40.05         35.53         5.08 o                         
   0  10   2          2.01          3.37         2.05 o                         
   1  10   2        542.96        572.38        16.67 o                         
   2  10   2         88.78         89.87         5.78 o                         
   3  10   2         94.61         92.45         8.17 o                         
   4  10   2         19.48         25.29         5.26 o                         
   5  10   2          2.10          4.47         3.76 o                         
   6  10   2          0.40         -0.71         4.87 o                         
  -4  11   2          0.00          1.95         8.93 o                         
  -3  11   2          0.52         -2.34         2.72 o                         
  -2  11   2          1.76          4.39         4.92 o                         
  -1  11   2         22.02         16.21         4.64 o                         
   0  11   2         16.61          7.23         2.89 o                         
   1  11   2          9.20          6.62         2.60 o                         
   2  11   2         25.93         26.43         3.82 o                         
   3  11   2        147.97        140.80        11.75 o                         
   4  11   2         13.30         11.07         3.55 o                         
   5  11   2          3.72          3.55         7.01 o                         
  -3  12   2         13.97         23.07         6.58 o                         
  -2  12   2          8.55          5.02         5.26 o                         
  -1  12   2          0.51          0.30         2.33 o                         
   0  12   2          1.72         -2.88         3.54 o                         
   1  12   2          1.33          2.91         2.13 o                         
   2  12   2         30.32         23.10         5.04 o                         
   3  12   2          0.01         -1.13         1.87 o                         
   4  12   2         10.86          9.58         3.45 o                         
   0  13   2          1.80          1.95         2.33 o                         
   1  13   2          9.74          6.69         3.09 o                         
   2  13   2          0.48         -3.78         3.78 o                         
  -2 -12   3         13.22         16.39         4.82 o                         
  -1 -12   3          0.41          4.74         3.52 o                         
   0 -12   3          8.13          9.95         4.12 o                         
   1 -12   3         23.89         20.62         5.78 o                         
  -4 -11   3          4.75         13.60         3.96 o                         
  -3 -11   3          0.00         -0.52         2.73 o                         
  -2 -11   3          0.19         -1.69         1.73 o                         
  -1 -11   3         55.17         69.12         9.07 o                         
   0 -11   3         16.01         24.90         5.63 o                         
   1 -11   3         17.02          8.73         4.68 o                         
   2 -11   3          1.32          1.64         2.76 o                         
   3 -11   3         25.04         19.75         4.49 o                         
  -5 -10   3          0.78         -0.28         2.19 o                         
  -4 -10   3         18.57         15.96         4.22 o                         
  -3 -10   3         18.34         20.50         5.12 o                         
  -2 -10   3         55.02         64.69         5.84 o                         
  -1 -10   3        136.09        158.57        12.91 o                         
   0 -10   3          7.38          3.44         7.41 o                         
   1 -10   3         42.61         46.28         6.30 o                         
   2 -10   3          0.01         -1.56         1.56 o                         
   3 -10   3          0.02          2.67         3.62 o                         
   4 -10   3         27.48         53.48         9.75 o                         
  -6  -9   3          5.47         -0.38         4.44 o                         
  -5  -9   3         11.32         12.85         4.83 o                         
  -4  -9   3         11.42         11.56         3.65 o                         
  -3  -9   3         97.89         92.72         7.55 o                         
  -2  -9   3          6.90          3.84         1.17 o                         
  -1  -9   3         15.35         15.29         2.43 o                         
   0  -9   3          7.50          9.76         2.45 o                         
   1  -9   3         97.76         95.91         6.27 o                         
   2  -9   3         23.07         18.22         3.16 o                         
   3  -9   3          5.17          3.88         2.55 o                         
   4  -9   3          5.29          4.07         3.36 o                         
   5  -9   3          2.38          8.01         3.43 o                         
  -7  -8   3          6.38         -3.93         3.93 o                         
  -6  -8   3          9.42          5.60         6.92 o                         
  -5  -8   3         12.61          6.22         4.58 o                         
  -4  -8   3         16.62         11.97         4.26 o                         
  -3  -8   3          4.64          4.42         1.97 o                         
  -2  -8   3          0.55          0.63         0.74 o                         
  -1  -8   3          0.27          0.64         0.91 o                         
   0  -8   3          2.29          1.74         2.12 o                         
   1  -8   3          6.08          4.08         1.25 o                         
   2  -8   3        132.66        123.83         6.27 o                         
   3  -8   3          0.79         -0.69         1.07 o                         
   4  -8   3          8.11          7.23         2.26 o                         
   5  -8   3          0.27          1.35         2.19 o                         
   6  -8   3          2.80          2.39         2.74 o                         
  -7  -7   3          6.11          1.28         4.44 o                         
  -6  -7   3          9.31          6.04         3.15 o                         
  -5  -7   3          4.01          1.92         2.56 o                         
  -4  -7   3         66.10         64.35         9.17 o                         
  -3  -7   3         22.67         23.41         3.49 o                         
  -2  -7   3         81.91         86.55         4.81 o                         
  -1  -7   3        102.11        111.85         4.03 o                         
   0  -7   3         11.25         10.00         1.53 o                         
   1  -7   3         18.54         20.77         2.35 o                         
   2  -7   3         64.77         62.11         4.19 o                         
   3  -7   3         12.15         12.32         1.93 o                         
   4  -7   3         79.75         85.58         6.55 o                         
   5  -7   3         13.35         18.33         4.53 o                         
   6  -7   3          2.52          2.07         2.80 o                         
  -8  -6   3          4.38         -1.80         2.24 o                         
  -7  -6   3          0.03          0.60         1.77 o                         
  -6  -6   3         31.18         35.27         4.94 o                         
  -5  -6   3          3.83          2.50         1.31 o                         
  -4  -6   3         24.83         18.89         2.37 o                         
  -3  -6   3        913.23       1004.19        16.63 o                         
  -2  -6   3        869.86        911.68        15.60 o                         
  -1  -6   3        112.90        115.90         3.65 o                         
   0  -6   3         55.70         63.05         3.53 o                         
   1  -6   3          1.92          2.88         0.97 o                         
   2  -6   3         25.26         21.03         2.32 o                         
   3  -6   3        119.24        135.63         5.70 o                         
   4  -6   3         62.71         63.78         4.04 o                         
   5  -6   3          0.65         -0.78         0.78 o                         
   6  -6   3          1.12          1.53         3.18 o                         
   7  -6   3          1.58         -1.30         4.55 o                         
  -8  -5   3         10.04         12.80         9.68 o                         
  -7  -5   3          1.16          4.16         2.44 o                         
  -6  -5   3          0.97          0.83         0.97 o                         
  -5  -5   3          0.05          1.65         1.10 o                         
  -4  -5   3        256.10        261.08         7.72 o                         
  -3  -5   3         64.26         62.57         2.52 o                         
  -2  -5   3        695.78        773.70        13.22 o                         
  -1  -5   3        405.72        439.48         9.48 o                         
   0  -5   3       1568.04       1610.56        16.25 o                         
   1  -5   3          5.34          4.88         1.09 o                         
   2  -5   3        150.89        157.00         5.64 o                         
   3  -5   3          2.54          2.31         0.57 o                         
   4  -5   3         73.40         74.69         4.18 o                         
   5  -5   3         34.74         31.63         3.65 o                         
   6  -5   3          0.50          0.64         1.55 o                         
   7  -5   3          1.28          1.61         2.41 o                         
  -8  -4   3          1.27          5.69         3.02 o                         
  -7  -4   3          2.61          1.68         1.37 o                         
  -6  -4   3          1.98          1.32         0.73 o                         
  -5  -4   3          8.18          3.53         1.10 o                         
  -4  -4   3         27.23         29.22         2.12 o                         
  -3  -4   3        180.93        193.15         5.69 o                         
  -2  -4   3          0.39          0.08         0.41 o                         
  -1  -4   3        113.75        117.03         5.22 o                         
   0  -4   3         58.37         68.37         4.10 o                         
   1  -4   3         94.03        109.07         4.26 o                         
   2  -4   3         96.47        114.91         4.31 o                         
   3  -4   3          3.15          8.09         1.12 o                         
   4  -4   3          2.10          1.62         0.61 o                         
   5  -4   3          0.03          0.89         1.07 o                         
   6  -4   3          0.47          1.79         1.56 o                         
   7  -4   3          0.16         -2.44         2.73 o                         
   8  -4   3          4.32          1.24         2.65 o                         
  -8  -3   3          9.49          9.10         4.04 o                         
  -7  -3   3          0.74         -1.32         1.32 o                         
  -6  -3   3         19.65         16.43         2.57 o                         
  -5  -3   3         75.16         62.93         3.52 o                         
  -4  -3   3        196.82        212.61         6.65 o                         
  -3  -3   3          5.58          3.46         0.60 o                         
  -2  -3   3        108.23         97.03         3.64 o                         
  -1  -3   3       1761.93       1756.77        14.45 o                         
   0  -3   3        507.51        524.82         8.69 o                         
   1  -3   3       1203.65       1367.22        11.40 o                         
   2  -3   3        406.66        407.59         9.86 o                         
   3  -3   3         25.67         26.30         1.84 o                         
   4  -3   3         83.42         95.06         4.82 o                         
   5  -3   3         20.48         26.15         3.23 o                         
   6  -3   3          0.87         -0.63         1.82 o                         
   7  -3   3         16.68         12.79         3.45 o                         
   8  -3   3          0.66          1.24         3.58 o                         
  -8  -2   3         10.66          4.86         3.73 o                         
  -7  -2   3          5.63          2.92         1.71 o                         
  -6  -2   3         32.78         30.76         5.17 o                         
  -5  -2   3         13.76         10.84         1.51 o                         
  -4  -2   3        297.35        321.38         6.16 o                         
  -3  -2   3        156.47        163.17         4.12 o                         
  -2  -2   3         68.67         63.34         2.57 o                         
  -1  -2   3       1222.35       1168.78        11.35 o                         
   0  -2   3        671.10        553.38         7.58 o                         
   1  -2   3        703.43        630.81         7.64 o                         
   2  -2   3        143.41        144.59         4.81 o                         
   3  -2   3        915.42        976.75        13.69 o                         
   4  -2   3         51.60         50.67         3.24 o                         
   5  -2   3          1.49          0.92         0.94 o                         
   6  -2   3         36.59         27.66         5.92 o                         
   7  -2   3         18.25         19.31         4.31 o                         
   8  -2   3         11.57         14.64         4.07 o                         
  -8  -1   3          1.51          1.68         1.48 o                         
  -7  -1   3          1.56          2.53         1.49 o                         
  -6  -1   3         58.19         53.14         3.90 o                         
  -5  -1   3        205.17        199.07        10.80 o                         
  -4  -1   3          1.90          4.52         0.92 o                         
  -3  -1   3       1034.72       1013.39        10.93 o                         
  -2  -1   3        930.30        917.40         9.49 o                         
  -1  -1   3       5404.87       5329.20        28.78 o                         
   0  -1   3       5783.57       5585.53        27.32 o                         
   1  -1   3       7320.62       7262.92        39.16 o                         
   2  -1   3          2.08          3.21         0.81 o                         
   3  -1   3        168.26        176.15         4.86 o                         
   4  -1   3         37.81         43.89         2.32 o                         
   5  -1   3         80.20         81.72         3.80 o                         
   6  -1   3         75.30         84.23         5.32 o                         
   7  -1   3         41.78         47.12         4.48 o                         
   8  -1   3          3.12          2.17         1.63 o                         
  -8   0   3          0.18          1.65         1.09 o                         
  -7   0   3         30.10         35.53         4.09 o                         
  -6   0   3        161.91        188.29         7.72 o                         
  -5   0   3        184.11        207.99         5.92 o                         
  -4   0   3        192.46        183.07         5.01 o                         
  -3   0   3        697.32        673.44         8.83 o                         
  -2   0   3         22.17         15.43         2.05 o                         
  -1   0   3       5851.30       5644.65        22.47 o                         
   0   0   3        437.29        413.14         6.36 o                         
   1   0   3        132.28        126.65         7.41 o                         
   2   0   3        165.10        133.64         6.63 o                         
   3   0   3        223.88        231.24        14.86 o                         
   4   0   3         11.06          9.20         1.02 o                         
   5   0   3         19.48         22.77         1.95 o                         
   6   0   3          0.78          1.17         1.08 o                         
   7   0   3        109.29        131.24         6.73 o                         
   8   0   3          1.68         -0.03         5.29 o                         
  -8   1   3          0.38          2.19         1.37 o                         
  -7   1   3         23.11         17.22         2.43 o                         
  -6   1   3         31.06         35.35         3.25 o                         
  -5   1   3         41.00         45.34         2.82 o                         
  -4   1   3          1.71          2.69         0.70 o                         
  -3   1   3         96.04        114.19         3.53 o                         
  -2   1   3        230.28        215.65        14.64 o                         
  -1   1   3       1668.40       1471.27        11.80 o                         
   0   1   3       1736.70       1624.44        14.66 o                         
   1   1   3        380.41        323.72         5.97 o                         
   2   1   3        173.54        138.81         6.43 o                         
   3   1   3         13.22         13.45         0.99 o                         
   4   1   3         83.31         94.24         3.04 o                         
   5   1   3        141.47        154.81         4.16 o                         
   6   1   3          0.03          0.33         0.85 o                         
   7   1   3         11.54          9.86         1.45 o                         
   8   1   3          1.63          1.96         2.22 o                         
   9   1   3          3.23          9.29         4.00 o                         
  -8   2   3          0.00         -1.75         1.75 o                         
  -7   2   3         37.79         34.85         9.09 o                         
  -6   2   3         20.95         21.34         2.25 o                         
  -5   2   3         16.60         15.06         1.57 o                         
  -4   2   3        749.19        883.02        11.68 o                         
  -3   2   3        459.79        472.82         7.32 o                         
  -2   2   3        196.46        200.58         4.38 o                         
  -1   2   3       4488.90       4332.99        56.18 o                         
   0   2   3       2082.99       1989.65        25.03 o                         
   1   2   3          8.67          8.51         0.89 o                         
   2   2   3         41.15         34.98         2.85 o                         
   3   2   3       1803.98       1820.31        14.73 o                         
   4   2   3         21.55         18.82         2.31 o                         
   5   2   3        170.63        181.19         7.40 o                         
   6   2   3        279.37        307.67        10.18 o                         
   7   2   3          0.15         -0.60         0.60 o                         
   8   2   3         19.42         15.58        12.87 o                         
   9   2   3          3.24          0.23         5.15 o                         
  -8   3   3          2.79          0.35         1.49 o                         
  -7   3   3          0.21          0.87         1.08 o                         
  -6   3   3          2.05          1.22         0.83 o                         
  -5   3   3         36.17         35.55         3.61 o                         
  -4   3   3         29.76         35.63         2.53 o                         
  -3   3   3         31.66         26.79         2.92 o                         
  -2   3   3         58.71         63.46         2.77 o                         
  -1   3   3        536.05        526.47        11.91 o                         
   0   3   3        560.05        513.90        14.22 o                         
   1   3   3        184.82        178.36         3.35 o                         
   2   3   3          1.21          0.81         0.49 o                         
   3   3   3        201.62        180.48         5.55 o                         
   4   3   3        579.92        602.28        11.38 o                         
   5   3   3        105.77        105.65         5.19 o                         
   6   3   3        248.06        279.15         8.90 o                         
   7   3   3         11.23          6.71         3.28 o                         
   8   3   3          1.30          0.30         3.93 o                         
  -8   4   3          6.23          8.57         2.46 o                         
  -7   4   3          0.08          0.12         1.37 o                         
  -6   4   3         45.32         47.95         6.45 o                         
  -5   4   3          3.51          1.69         0.73 o                         
  -4   4   3          0.05         -0.54         0.67 o                         
  -3   4   3        160.11        173.65         5.33 o                         
  -2   4   3        443.74        504.56         8.68 o                         
  -1   4   3        257.79        256.96         7.96 o                         
   0   4   3       1605.27       1741.85        23.95 o                         
   1   4   3         77.67         70.06         2.85 o                         
   2   4   3        256.95        255.88         4.56 o                         
   3   4   3         13.99         12.63         1.07 o                         
   4   4   3          4.72          4.01         0.74 o                         
   5   4   3          1.73          1.51         0.96 o                         
   6   4   3          0.00         -0.62         0.82 o                         
   7   4   3         29.49         34.39         5.09 o                         
   8   4   3          2.25         -2.36         5.06 o                         
  -8   5   3          4.11          3.49         2.28 o                         
  -7   5   3         19.05         15.18         6.28 o                         
  -6   5   3          2.16          2.86         1.39 o                         
  -5   5   3          2.37          1.35         0.76 o                         
  -4   5   3          0.47          0.08         0.73 o                         
  -3   5   3          2.61          3.21         0.91 o                         
  -2   5   3          1.42          0.81         1.05 o                         
  -1   5   3         44.44         55.85         3.73 o                         
   0   5   3         51.78         50.84         3.27 o                         
   1   5   3         83.48         84.82         3.43 o                         
   2   5   3          2.05          1.48         0.49 o                         
   3   5   3         36.99         29.60         1.65 o                         
   4   5   3         18.60         20.58         1.53 o                         
   5   5   3          1.50          0.18         0.69 o                         
   6   5   3         78.76         84.95         5.24 o                         
   7   5   3         14.18         12.50         3.40 o                         
   8   5   3         25.47         16.07        27.15 o                         
  -7   6   3          1.97          6.69         2.87 o                         
  -6   6   3          1.30         -1.41         1.41 o                         
  -5   6   3          2.32          1.21         1.19 o                         
  -4   6   3          1.08          0.58         0.79 o                         
  -3   6   3          0.87         -0.33         0.90 o                         
  -2   6   3          0.01         -0.11         0.95 o                         
  -1   6   3        215.08        212.17         7.09 o                         
   0   6   3        487.77        553.40        14.64 o                         
   1   6   3        186.92        172.85         6.03 o                         
   2   6   3         23.25         25.52         1.77 o                         
   3   6   3          5.76          3.42         0.69 o                         
   4   6   3        108.73        116.68         3.65 o                         
   5   6   3          9.06          5.08         1.44 o                         
   6   6   3          3.72          2.50         0.88 o                         
   7   6   3         12.24          9.22         3.49 o                         
   8   6   3          1.74          1.19         4.02 o                         
  -7   7   3         14.23         14.40         4.50 o                         
  -6   7   3          0.05         -0.97         1.80 o                         
  -5   7   3          9.50         10.76         3.29 o                         
  -4   7   3        118.72        131.46         6.86 o                         
  -3   7   3          3.40          3.19         1.07 o                         
  -2   7   3          9.79          6.66         1.44 o                         
  -1   7   3          0.00          0.57         0.81 o                         
   0   7   3          0.94          0.63         0.62 o                         
   1   7   3          4.61          4.01         0.72 o                         
   2   7   3        108.26         96.78         3.27 o                         
   3   7   3        239.95        242.85         7.04 o                         
   4   7   3        132.24        132.87         5.63 o                         
   5   7   3         20.18         16.63         1.58 o                         
   6   7   3         14.82         10.18         3.86 o                         
   7   7   3          0.01          3.40         6.78 o                         
   8   7   3          2.21         12.39         7.46 o                         
  -6   8   3          0.78          2.89         2.49 o                         
  -5   8   3          2.95          0.10         1.24 o                         
  -4   8   3          0.00          1.30         0.91 o                         
  -3   8   3         35.38         23.50         7.43 o                         
  -2   8   3         18.29         16.60         2.89 o                         
  -1   8   3         21.70         21.88         2.32 o                         
   0   8   3         87.26         89.02         4.78 o                         
   1   8   3        118.45        113.10         4.71 o                         
   2   8   3         25.87         23.66         1.46 o                         
   3   8   3          2.03          1.21         0.88 o                         
   4   8   3         24.26         21.70         2.27 o                         
   5   8   3          1.18          0.20         1.55 o                         
   6   8   3          0.01          1.34         4.49 o                         
   7   8   3          0.86          0.17         2.13 o                         
  -6   9   3          4.51          2.37         3.11 o                         
  -5   9   3          6.87          5.54         2.79 o                         
  -4   9   3        113.78        147.94         9.33 o                         
  -3   9   3          2.01          3.65         2.44 o                         
  -2   9   3        119.57        121.18         6.83 o                         
  -1   9   3         31.78         34.59         3.25 o                         
   0   9   3          2.78          3.31         1.17 o                         
   1   9   3         37.30         39.77         2.93 o                         
   2   9   3        198.95        202.28         7.46 o                         
   3   9   3          3.23          1.26         1.10 o                         
   4   9   3         31.45         28.44         3.56 o                         
   5   9   3          9.53          3.56         3.09 o                         
   6   9   3          1.08         -1.20         2.31 o                         
   7   9   3          0.00          1.04         3.04 o                         
  -5  10   3         42.89         49.80         7.78 o                         
  -4  10   3         21.49         18.07         4.32 o                         
  -3  10   3          8.93          5.50         2.77 o                         
  -2  10   3          3.00          2.41         7.01 o                         
  -1  10   3          2.71          2.43         1.72 o                         
   0  10   3         74.33         73.04         4.83 o                         
   1  10   3         11.14         10.45         1.37 o                         
   2  10   3        245.15        258.12         8.85 o                         
   3  10   3          8.16          6.21         1.84 o                         
   4  10   3         26.31         20.82         3.27 o                         
   5  10   3         14.29         13.65         4.40 o                         
   6  10   3          0.71         -0.22         2.00 o                         
  -4  11   3         11.20          4.26         5.34 o                         
  -3  11   3          3.88          1.31         4.45 o                         
  -2  11   3          0.16          0.84         2.17 o                         
  -1  11   3         15.06         16.67         4.87 o                         
   0  11   3         10.88          6.24         3.73 o                         
   1  11   3         15.53         24.29         5.70 o                         
   2  11   3         89.64         87.01         7.24 o                         
   3  11   3          5.03          6.05         2.23 o                         
   4  11   3          0.69          1.47         3.58 o                         
   5  11   3          0.22         -1.12         2.51 o                         
  -3  12   3          6.30          9.74         5.94 o                         
  -2  12   3          1.00          0.03         3.97 o                         
  -1  12   3         20.59         25.39         6.03 o                         
   0  12   3         11.45         10.00         7.42 o                         
   1  12   3          0.63          0.68         2.12 o                         
   2  12   3         20.73         26.48         5.66 o                         
   3  12   3          3.18          1.45         1.83 o                         
   4  12   3          3.89         -0.92         2.25 o                         
   0  13   3          7.15          8.23         3.60 o                         
   1  13   3          0.25         -6.33         6.33 o                         
   2  13   3          1.24         -2.72         2.81 o                         
  -2 -12   4          3.05         -1.35         2.09 o                         
  -1 -12   4         11.36         15.07         4.70 o                         
   0 -12   4         57.88         47.46        13.77 o                         
   1 -12   4          1.95          3.07         2.54 o                         
  -4 -11   4         20.58         28.45         6.23 o                         
  -3 -11   4         44.18         50.94         8.13 o                         
  -2 -11   4         11.78         13.83         4.40 o                         
  -1 -11   4         78.68        100.40        19.33 o                         
   0 -11   4          0.04         -0.99         3.27 o                         
   1 -11   4          0.37          0.07         2.96 o                         
   2 -11   4          0.67          1.29         3.03 o                         
   3 -11   4          0.95          3.69         4.35 o                         
  -5 -10   4          0.07          2.52         5.22 o                         
  -4 -10   4         15.53         18.88         5.62 o                         
  -3 -10   4          4.90          3.92         3.92 o                         
  -2 -10   4         34.85         38.15         6.66 o                         
  -1 -10   4         10.65         13.36         3.91 o                         
   0 -10   4         27.43         34.42         6.46 o                         
   1 -10   4          9.36          5.10         1.96 o                         
   2 -10   4          2.64          2.17         1.43 o                         
   3 -10   4         29.25         32.36         5.68 o                         
   4 -10   4          1.91          5.06         3.05 o                         
  -6  -9   4          3.55          0.68         3.19 o                         
  -5  -9   4         12.13          7.22         2.80 o                         
  -4  -9   4          4.58          1.76         3.36 o                         
  -3  -9   4          1.01          0.14         2.00 o                         
  -2  -9   4          5.98          4.75         1.42 o                         
  -1  -9   4          1.05          1.67         1.15 o                         
   0  -9   4          5.82          6.35         1.85 o                         
   1  -9   4         25.53         27.51         3.37 o                         
   2  -9   4         23.88         20.54         3.25 o                         
   3  -9   4         17.37         24.02         4.74 o                         
   4  -9   4          5.96          8.10         4.15 o                         
   5  -9   4          4.28         12.06         3.97 o                         
  -6  -8   4          0.73         -1.62         2.84 o                         
  -5  -8   4          0.14         -2.48         2.48 o                         
  -4  -8   4          2.36          1.89         5.26 o                         
  -3  -8   4         17.07         19.61         3.56 o                         
  -2  -8   4         30.96         29.20         3.00 o                         
  -1  -8   4          0.09          0.44         0.81 o                         
   0  -8   4          0.08         -0.86         0.86 o                         
   1  -8   4          4.69          5.94         1.15 o                         
   2  -8   4         36.22         32.80         3.98 o                         
   3  -8   4         25.47         15.77         3.02 o                         
   4  -8   4          4.19          1.61         1.33 o                         
   5  -8   4         13.83         13.05         3.81 o                         
   6  -8   4          2.65          4.27         4.37 o                         
  -7  -7   4         17.93         23.57         7.37 o                         
  -6  -7   4          0.06          1.87         2.40 o                         
  -5  -7   4         21.73         24.32         5.18 o                         
  -4  -7   4         13.25         11.11         3.10 o                         
  -3  -7   4        103.28        104.83         6.79 o                         
  -2  -7   4          7.90          6.97         0.98 o                         
  -1  -7   4         13.80         13.90         1.70 o                         
   0  -7   4          0.03          0.13         0.80 o                         
   1  -7   4         13.35         17.94         2.26 o                         
   2  -7   4         50.80         57.57         4.11 o                         
   3  -7   4         64.22         56.38         4.17 o                         
   4  -7   4         18.76         21.09         2.98 o                         
   5  -7   4          7.01          7.98         3.71 o                         
   6  -7   4          0.68         -1.65         3.14 o                         
  -7  -6   4          0.38          2.51         1.90 o                         
  -6  -6   4          0.62          0.94         2.19 o                         
  -5  -6   4         17.81         16.41         1.99 o                         
  -4  -6   4          4.50          2.62         1.05 o                         
  -3  -6   4         94.59         91.71         4.21 o                         
  -2  -6   4          5.13          3.88         0.93 o                         
  -1  -6   4        123.80        135.91         4.08 o                         
   0  -6   4         10.38         10.99         1.13 o                         
   1  -6   4        223.29        220.96         6.52 o                         
   2  -6   4          2.35          1.27         0.82 o                         
   3  -6   4        306.10        303.43        10.57 o                         
   4  -6   4        140.78        168.44         7.79 o                         
   5  -6   4          3.14          2.30         1.69 o                         
   6  -6   4          1.46          2.42         2.29 o                         
   7  -6   4          2.00          5.89         3.34 o                         
  -8  -5   4          0.15          3.37         2.43 o                         
  -7  -5   4          9.77          7.31         2.24 o                         
  -6  -5   4          0.00          0.89         1.35 o                         
  -5  -5   4          0.54          0.86         0.83 o                         
  -4  -5   4          5.66          3.20         1.04 o                         
  -3  -5   4         63.81         63.25         3.21 o                         
  -2  -5   4        220.38        235.43         6.07 o                         
  -1  -5   4        466.77        487.05         7.37 o                         
   0  -5   4          3.31          3.64         1.30 o                         
   1  -5   4        158.48        185.73         6.36 o                         
   2  -5   4         95.19         91.36         4.22 o                         
   3  -5   4         21.87         15.00         1.61 o                         
   4  -5   4        177.61        208.19         6.94 o                         
   5  -5   4          0.16          2.40         1.17 o                         
   6  -5   4          1.39         -1.26         1.77 o                         
   7  -5   4          0.00         -1.07         3.23 o                         
  -8  -4   4         19.35          9.13         7.97 o                         
  -7  -4   4         24.51         13.41         4.65 o                         
  -6  -4   4         19.90         16.85         2.48 o                         
  -5  -4   4         26.68         23.49         2.84 o                         
  -4  -4   4        197.67        235.89         6.73 o                         
  -3  -4   4         18.95         24.52         2.09 o                         
  -2  -4   4       1068.42       1144.85        11.78 o                         
  -1  -4   4          0.38         -0.43         0.77 o                         
   0  -4   4        340.67        347.57         8.15 o                         
   1  -4   4         64.84         64.25         3.46 o                         
   2  -4   4         83.66         71.86         3.06 o                         
   3  -4   4        164.27        184.21         5.11 o                         
   4  -4   4          5.11          5.76         1.12 o                         
   5  -4   4          4.28          4.00         1.42 o                         
   6  -4   4          4.48          3.93         1.68 o                         
   7  -4   4          0.03         -0.05         1.78 o                         
   8  -4   4          0.58          1.32         2.91 o                         
  -8  -3   4          4.08          1.82         1.54 o                         
  -7  -3   4         12.30          6.00         3.12 o                         
  -6  -3   4          0.14         -0.86         0.86 o                         
  -5  -3   4          4.85          3.10         0.75 o                         
  -4  -3   4        131.79        161.11         3.86 o                         
  -3  -3   4         80.93         82.91         3.17 o                         
  -2  -3   4        335.43        315.37         5.92 o                         
  -1  -3   4         67.40         60.94         2.81 o                         
   0  -3   4       1752.37       1789.14        17.45 o                         
   1  -3   4        701.43        666.60         8.84 o                         
   2  -3   4       3775.99       3844.36        47.15 o                         
   3  -3   4          1.02          0.83         0.59 o                         
   4  -3   4         81.08         67.30         3.70 o                         
   5  -3   4          1.77          1.69         1.19 o                         
   6  -3   4          1.32         -0.31         2.28 o                         
   7  -3   4         14.95         16.53         3.62 o                         
   8  -3   4          7.16          5.42         3.22 o                         
  -8  -2   4          0.99          0.23         1.35 o                         
  -7  -2   4         36.65         32.73         9.11 o                         
  -6  -2   4        204.21        253.01         9.59 o                         
  -5  -2   4        254.01        270.30         6.97 o                         
  -4  -2   4        251.81        301.08         6.11 o                         
  -3  -2   4         12.88          9.97         1.11 o                         
  -2  -2   4       1123.34       1147.95        11.10 o                         
  -1  -2   4        534.96        516.42         8.00 o                         
   0  -2   4        107.39        101.88         3.30 o                         
   1  -2   4       6498.69       6744.96        25.71 o                         
   2  -2   4          2.96          1.72         0.73 o                         
   3  -2   4         26.11         19.93         8.69 o                         
   4  -2   4         10.18         14.16         1.81 o                         
   5  -2   4          7.41          5.81         1.40 o                         
   6  -2   4          2.66          1.46         1.55 o                         
   7  -2   4         20.56         28.82         4.47 o                         
   8  -2   4         10.18         10.19         3.76 o                         
  -8  -1   4         16.91         19.56         3.36 o                         
  -7  -1   4         43.24         29.16         8.10 o                         
  -6  -1   4        147.68        140.32        12.20 o                         
  -5  -1   4         31.49         26.08         2.26 o                         
  -4  -1   4         46.74         38.31         2.35 o                         
  -3  -1   4         55.29         72.82         2.92 o                         
  -2  -1   4        148.45        131.37         3.73 o                         
  -1  -1   4         47.34         50.93         1.78 o                         
   0  -1   4       1034.12       1005.98        10.14 o                         
   1  -1   4       5046.70       4974.53        18.10 o                         
   2  -1   4       1601.64       1492.55        12.93 o                         
   3  -1   4       1613.88       1641.22        35.84 o                         
   4  -1   4         41.93         31.59         2.06 o                         
   5  -1   4         25.24         27.41         2.24 o                         
   6  -1   4        123.93        149.79         6.80 o                         
   7  -1   4         33.26         40.07         4.53 o                         
   8  -1   4          0.24          0.10         2.09 o                         
  -8   0   4          3.84          4.08         1.68 o                         
  -7   0   4         30.49         40.29         4.49 o                         
  -6   0   4        104.76        113.19         5.18 o                         
  -5   0   4          0.15          2.25         0.82 o                         
  -4   0   4          4.91          8.83         1.06 o                         
  -3   0   4        739.09        726.81         8.43 o                         
  -2   0   4        871.02        863.02        10.18 o                         
  -1   0   4      12009.24      12412.14        44.72 o                         
   0   0   4       3712.60       3672.85        19.76 o                         
   1   0   4       4680.88       4623.42        39.57 o                         
   2   0   4        193.24        170.67         4.14 o                         
   3   0   4         19.16         15.79         1.30 o                         
   4   0   4        197.43        189.99         9.42 o                         
   5   0   4         66.97         69.99         3.75 o                         
   6   0   4          3.33          4.15         1.57 o                         
   7   0   4         11.49         12.18         2.43 o                         
   8   0   4          0.42          1.95         2.62 o                         
  -8   1   4          7.40          5.12         1.73 o                         
  -7   1   4         99.22        118.53         7.11 o                         
  -6   1   4          2.63          2.71         1.07 o                         
  -5   1   4          0.37          2.03         0.98 o                         
  -4   1   4         26.35         32.12         1.91 o                         
  -3   1   4         18.35         21.21         1.80 o                         
  -2   1   4         69.47         80.64         2.97 o                         
  -1   1   4       7672.20       7434.86        45.95 o                         
   0   1   4       4085.56       4100.75        35.70 o                         
   1   1   4        820.96        782.57         8.90 o                         
   2   1   4        184.31        169.56         6.05 o                         
   3   1   4        143.60        150.64         4.22 o                         
   4   1   4        153.55        133.95         4.95 o                         
   5   1   4         75.66         77.47         3.03 o                         
   6   1   4         34.05         28.94         2.20 o                         
   7   1   4         11.47          9.57         1.63 o                         
   8   1   4          0.52         -0.35         1.64 o                         
  -8   2   4          3.10          0.97         2.03 o                         
  -7   2   4         20.85         28.90         3.56 o                         
  -6   2   4         53.70         60.75         3.97 o                         
  -5   2   4         41.89         32.46         2.57 o                         
  -4   2   4         10.01          8.10         1.13 o                         
  -3   2   4        170.93        174.52         4.11 o                         
  -2   2   4         53.11         51.47         3.38 o                         
  -1   2   4       1024.07        988.13        10.01 o                         
   0   2   4       9934.20      10462.87       246.05 o                         
   1   2   4        289.05        259.63         4.20 o                         
   2   2   4          0.20          1.00         0.62 o                         
   3   2   4        320.73        329.06         7.37 o                         
   4   2   4         77.11         86.17         6.52 o                         
   5   2   4          6.57          3.42         0.79 o                         
   6   2   4         73.37         77.16         4.63 o                         
   7   2   4          6.77          4.55         1.34 o                         
   8   2   4          3.14          2.38         3.26 o                         
  -8   3   4          2.93          2.00         1.94 o                         
  -7   3   4         31.64         46.07         4.54 o                         
  -6   3   4         98.61        108.00         5.14 o                         
  -5   3   4        120.82        128.01         5.28 o                         
  -4   3   4          1.21          0.46         0.54 o                         
  -3   3   4         98.26         88.46         3.61 o                         
  -2   3   4       1345.80       1418.09        13.86 o                         
  -1   3   4        567.64        567.09        14.56 o                         
   0   3   4       2749.07       2705.61        34.89 o                         
   1   3   4        719.55        700.75        10.09 o                         
   2   3   4          5.46          4.30         0.75 o                         
   3   3   4        171.37        185.70         5.77 o                         
   4   3   4          0.84          1.58         0.86 o                         
   5   3   4        122.61        124.19         7.00 o                         
   6   3   4         95.22         98.02         4.97 o                         
   7   3   4          1.69          1.57         1.63 o                         
   8   3   4          7.21          6.73         4.24 o                         
  -8   4   4          2.49          4.71         2.21 o                         
  -7   4   4         24.42         26.95         3.62 o                         
  -6   4   4         12.75         11.36         1.73 o                         
  -5   4   4          9.62          4.46         1.81 o                         
  -4   4   4          0.01         -0.62         0.83 o                         
  -3   4   4        112.34        127.42         4.91 o                         
  -2   4   4         27.89         24.13         1.90 o                         
  -1   4   4        355.71        423.78        10.54 o                         
   0   4   4        566.29        583.79        14.00 o                         
   1   4   4        105.82         95.72         3.18 o                         
   2   4   4        112.58        110.22         3.17 o                         
   3   4   4          1.78         -0.02         0.40 o                         
   4   4   4         94.43        100.55         5.00 o                         
   5   4   4          9.00         10.29         1.65 o                         
   6   4   4         19.34         18.07         2.46 o                         
   7   4   4          1.73          2.14         1.40 o                         
   8   4   4         13.03         -4.76         4.76 o                         
  -7   5   4          3.54          0.94         2.32 o                         
  -6   5   4          1.16          2.36         1.30 o                         
  -5   5   4         10.03          9.51         2.02 o                         
  -4   5   4          9.15         12.19         1.73 o                         
  -3   5   4         13.04         15.47         1.62 o                         
  -2   5   4        169.40        201.69         7.20 o                         
  -1   5   4         10.34         14.57         1.92 o                         
   0   5   4         65.53         61.37         4.34 o                         
   1   5   4         75.70         72.59         3.24 o                         
   2   5   4        755.53        784.57        10.69 o                         
   3   5   4        353.18        350.14         6.04 o                         
   4   5   4         89.71        104.68         3.38 o                         
   5   5   4         87.32         86.14         4.16 o                         
   6   5   4         10.24          7.76         1.72 o                         
   7   5   4         10.33         13.42         3.01 o                         
   8   5   4          4.23         -5.27         5.27 o                         
  -7   6   4          1.43         -3.81         5.51 o                         
  -6   6   4          0.18         -0.90         2.41 o                         
  -5   6   4         10.03          6.77         1.91 o                         
  -4   6   4          0.12         -0.32         0.87 o                         
  -3   6   4        212.90        230.83         8.46 o                         
  -2   6   4         18.87         16.63         1.82 o                         
  -1   6   4          1.05          0.59         0.95 o                         
   0   6   4        906.39       1042.90        27.64 o                         
   1   6   4         18.40         21.33         1.90 o                         
   2   6   4         96.03        114.08         3.94 o                         
   3   6   4         24.10         23.94         1.77 o                         
   4   6   4         18.98         18.14         1.60 o                         
   5   6   4          2.19          2.26         0.73 o                         
   6   6   4          5.74          6.34         1.64 o                         
   7   6   4          2.98          6.97         4.83 o                         
   8   6   4         15.08          9.31         5.33 o                         
  -7   7   4          0.00          0.55         3.52 o                         
  -6   7   4          1.93          0.35         1.60 o                         
  -5   7   4         24.61         20.77         3.30 o                         
  -4   7   4          8.48          8.33         1.82 o                         
  -3   7   4        234.35        246.24         8.71 o                         
  -2   7   4         20.90         20.18         2.60 o                         
  -1   7   4          0.04         -1.20         1.56 o                         
   0   7   4          2.15          0.18         0.77 o                         
   1   7   4         20.06         16.44         1.67 o                         
   2   7   4         60.82         58.75         3.10 o                         
   3   7   4        238.70        229.38         5.78 o                         
   4   7   4         17.85         14.03         1.60 o                         
   5   7   4          4.52          3.81         0.72 o                         
   6   7   4          9.40          7.37         2.64 o                         
   7   7   4          2.63          0.53         2.79 o                         
   8   7   4          0.17          2.56         3.06 o                         
  -6   8   4          2.15          1.42         3.77 o                         
  -5   8   4         43.15         44.00         5.09 o                         
  -4   8   4         20.69         20.21         2.92 o                         
  -3   8   4         21.81         24.45         3.28 o                         
  -2   8   4          3.02          2.81         1.08 o                         
  -1   8   4         90.58         95.93         5.87 o                         
   0   8   4          1.61          1.13         0.93 o                         
   1   8   4         17.91         10.46         1.39 o                         
   2   8   4         51.31         44.82         2.80 o                         
   3   8   4          0.81          0.23         0.49 o                         
   4   8   4        180.92        183.79         7.26 o                         
   5   8   4          0.31         -1.69         1.86 o                         
   6   8   4          2.86          1.51         1.81 o                         
   7   8   4          3.43         -1.35         4.59 o                         
  -6   9   4          5.42          3.60         2.93 o                         
  -5   9   4          0.00          0.21         2.02 o                         
  -4   9   4         78.64         87.75         7.26 o                         
  -3   9   4          5.24          5.81         2.97 o                         
  -2   9   4         34.70         42.32         4.66 o                         
  -1   9   4          0.11         -0.57         1.19 o                         
   0   9   4         37.80         38.55         3.42 o                         
   1   9   4         46.79         57.41         3.25 o                         
   2   9   4        398.66        428.41         7.40 o                         
   3   9   4        235.31        254.87         8.66 o                         
   4   9   4        126.39        145.76         7.97 o                         
   5   9   4          4.09          6.01         2.41 o                         
   6   9   4         10.60         12.38         4.52 o                         
   7   9   4          1.27          4.70        10.54 o                         
  -5  10   4         12.05          4.02         3.27 o                         
  -4  10   4         10.97          7.54         2.24 o                         
  -3  10   4          0.00         -0.07         3.37 o                         
  -2  10   4         26.62         23.93         7.18 o                         
  -1  10   4         49.57         44.28         4.04 o                         
   0  10   4         31.04         31.94         3.48 o                         
   1  10   4         50.68         54.04         3.24 o                         
   2  10   4          1.68          1.08         0.63 o                         
   3  10   4         52.65         50.18         5.35 o                         
   4  10   4          1.02          0.98         1.26 o                         
   5  10   4          0.89          2.11         1.82 o                         
   6  10   4          0.62          1.21         1.82 o                         
  -4  11   4         16.53         23.77         6.72 o                         
  -3  11   4         10.18         10.83         4.19 o                         
  -2  11   4          1.60          1.66         2.60 o                         
  -1  11   4          8.29         15.20         4.43 o                         
   0  11   4          3.69          0.15         4.33 o                         
   1  11   4          8.30          6.26         1.78 o                         
   2  11   4        147.94        163.36         8.32 o                         
   3  11   4          0.69          1.00         1.35 o                         
   4  11   4         41.81         50.25         5.84 o                         
   5  11   4          1.08         -0.29         7.66 o                         
  -3  12   4          5.21          6.58        14.87 o                         
  -2  12   4         51.31         50.14        10.80 o                         
  -1  12   4          3.23          3.46         2.23 o                         
   0  12   4          3.49          1.51         3.39 o                         
   1  12   4         36.31         33.10         5.10 o                         
   2  12   4          1.65          1.30         1.47 o                         
   3  12   4         40.89         52.83        10.51 o                         
   4  12   4          6.83          8.69         5.35 o                         
   0  13   4          7.00          0.61         7.71 o                         
   1  13   4          1.16         -0.32         4.95 o                         
   2  13   4          9.09         10.48         5.84 o                         
  -3 -11   5         21.71         21.29         5.34 o                         
  -2 -11   5         21.81         33.20         6.76 o                         
  -1 -11   5          9.36          5.07         4.69 o                         
   0 -11   5         12.20         15.55         4.92 o                         
   1 -11   5          1.70          1.59         3.07 o                         
   2 -11   5          0.52          0.72         2.69 o                         
  -5 -10   5         30.06         33.23         8.09 o                         
  -4 -10   5          0.73         -0.73         3.10 o                         
  -3 -10   5         15.27         19.04         4.95 o                         
  -2 -10   5          4.59          8.85         7.00 o                         
  -1 -10   5         13.91         12.09         3.56 o                         
   0 -10   5         14.09         13.65         4.35 o                         
   1 -10   5         20.25         12.71         3.56 o                         
   2 -10   5          0.09          0.35         2.38 o                         
   3 -10   5          1.52          3.16         3.53 o                         
   4 -10   5         10.17         17.39         5.74 o                         
  -6  -9   5         11.36         11.55         5.06 o                         
  -5  -9   5         11.57         15.07         7.26 o                         
  -4  -9   5          0.00         -2.58         4.16 o                         
  -3  -9   5          1.21         -1.42         2.42 o                         
  -2  -9   5          8.33         10.21         2.38 o                         
  -1  -9   5         15.24         13.27         3.52 o                         
   0  -9   5        200.75        209.98        10.37 o                         
   1  -9   5         33.48         34.15         3.53 o                         
   2  -9   5         10.78          6.86         2.22 o                         
   3  -9   5          0.43         -0.60         2.16 o                         
   4  -9   5          0.17         -1.04         1.98 o                         
   5  -9   5         11.08         12.35         3.89 o                         
  -6  -8   5          2.93          6.19         3.82 o                         
  -5  -8   5         62.64         64.49        10.66 o                         
  -4  -8   5         60.56         62.69         9.94 o                         
  -3  -8   5        179.01        183.59        10.57 o                         
  -2  -8   5          0.85          1.64         0.64 o                         
  -1  -8   5         37.90         39.12         3.28 o                         
   0  -8   5          1.21          2.65         1.13 o                         
   1  -8   5         74.15         78.04         5.03 o                         
   2  -8   5          3.30          4.05         1.40 o                         
   3  -8   5         13.67         14.56         3.07 o                         
   4  -8   5          1.26         -0.37         1.35 o                         
   5  -8   5          0.28         -1.67         2.12 o                         
   6  -8   5          1.09         -2.75         2.75 o                         
  -7  -7   5          2.06          1.38         5.45 o                         
  -6  -7   5          0.89          2.54         2.42 o                         
  -5  -7   5          1.69         -0.44         2.37 o                         
  -4  -7   5         12.38          3.47         2.15 o                         
  -3  -7   5        229.94        222.15        10.11 o                         
  -2  -7   5         51.61         53.46         3.06 o                         
  -1  -7   5          0.62          0.69         0.72 o                         
   0  -7   5          8.84          7.90         1.12 o                         
   1  -7   5         62.41         62.60         4.26 o                         
   2  -7   5         38.06         42.22         3.54 o                         
   3  -7   5        204.15        206.70         7.98 o                         
   4  -7   5         12.57         17.15         2.74 o                         
   5  -7   5         27.35         28.98         4.90 o                         
   6  -7   5          0.58          2.51         1.99 o                         
  -7  -6   5          6.58          9.85         3.05 o                         
  -6  -6   5          1.20          0.82         1.46 o                         
  -5  -6   5         91.90         83.81         7.30 o                         
  -4  -6   5          5.84          4.08         1.61 o                         
  -3  -6   5        492.09        485.67        10.04 o                         
  -2  -6   5          2.50          0.63         0.67 o                         
  -1  -6   5         10.43         12.01         1.19 o                         
   0  -6   5         35.17         37.92         2.24 o                         
   1  -6   5         42.37         48.21         3.50 o                         
   2  -6   5         10.59         11.41         1.76 o                         
   3  -6   5        105.20        107.44         5.05 o                         
   4  -6   5         22.52         29.63         3.38 o                         
   5  -6   5          0.35         -0.18         1.73 o                         
   6  -6   5          4.67          4.40         2.06 o                         
   7  -6   5          0.00          0.34         1.38 o                         
  -8  -5   5          8.01          6.55         5.98 o                         
  -7  -5   5          4.91          6.00         2.31 o                         
  -6  -5   5         10.57          8.03         2.74 o                         
  -5  -5   5         79.55         81.37         5.38 o                         
  -4  -5   5          9.53          9.40         1.37 o                         
  -3  -5   5         29.27         26.46         1.51 o                         
  -2  -5   5        372.91        390.89         8.43 o                         
  -1  -5   5         37.55         44.78         3.46 o                         
   0  -5   5         23.90         24.81         2.18 o                         
   1  -5   5        177.77        196.27         4.83 o                         
   2  -5   5          0.30          0.15         0.55 o                         
   3  -5   5        151.70        151.48         6.63 o                         
   4  -5   5         94.62        113.13         6.00 o                         
   5  -5   5         68.43         84.42         6.24 o                         
   6  -5   5          9.52          8.08         2.40 o                         
   7  -5   5          0.18         -2.10         3.00 o                         
  -8  -4   5          5.29          4.32         2.36 o                         
  -7  -4   5          8.56          6.96         3.12 o                         
  -6  -4   5         30.12         19.72         5.27 o                         
  -5  -4   5          6.07          6.88         1.90 o                         
  -4  -4   5         71.75         67.55         3.81 o                         
  -3  -4   5          0.00         -0.12         0.61 o                         
  -2  -4   5         49.91         45.42         2.42 o                         
  -1  -4   5         25.16         22.95         1.90 o                         
   0  -4   5        261.32        318.60         7.70 o                         
   1  -4   5         72.22         74.20         3.25 o                         
   2  -4   5        258.96        288.95         6.54 o                         
   3  -4   5          0.20          0.14         0.85 o                         
   4  -4   5         25.18         30.00         2.33 o                         
   5  -4   5         10.26          7.58         1.70 o                         
   6  -4   5         25.16         21.18         3.76 o                         
   7  -4   5          0.03         -1.66         2.80 o                         
   8  -4   5          2.03          0.90         3.75 o                         
  -8  -3   5          0.05          2.01         1.80 o                         
  -7  -3   5          5.94          0.69         1.94 o                         
  -6  -3   5          6.98          6.65         1.74 o                         
  -5  -3   5        202.70        192.40         6.90 o                         
  -4  -3   5          5.01          4.79         1.06 o                         
  -3  -3   5          5.00          4.54         0.70 o                         
  -2  -3   5          9.20          7.30         1.08 o                         
  -1  -3   5         54.46         56.07         2.62 o                         
   0  -3   5        337.91        369.36         7.30 o                         
   1  -3   5       2979.39       3019.28        19.70 o                         
   2  -3   5          9.07          4.74         0.69 o                         
   3  -3   5        202.41        247.40         7.34 o                         
   4  -3   5         56.70         56.11         2.81 o                         
   5  -3   5         49.34         42.93         4.92 o                         
   6  -3   5         25.51         16.80         3.45 o                         
   7  -3   5          7.56         10.82         2.67 o                         
   8  -3   5         12.79         10.62         5.79 o                         
  -8  -2   5          1.81         -0.75         1.80 o                         
  -7  -2   5         11.79         10.24         3.33 o                         
  -6  -2   5         45.00         47.69         4.73 o                         
  -5  -2   5         68.24         72.76         3.94 o                         
  -4  -2   5          0.73          0.18         0.65 o                         
  -3  -2   5        209.94        211.23         4.94 o                         
  -2  -2   5         33.39         27.40         1.94 o                         
  -1  -2   5       1362.93       1300.54        13.32 o                         
   0  -2   5        481.37        471.64         7.63 o                         
   1  -2   5        946.37        919.60        11.30 o                         
   2  -2   5        353.30        352.31         6.58 o                         
   3  -2   5        146.89        134.83         5.72 o                         
   4  -2   5         89.63         96.50         4.79 o                         
   5  -2   5         19.36         20.89         2.57 o                         
   6  -2   5          0.18         -2.01         2.01 o                         
   7  -2   5          3.69          1.70         1.34 o                         
   8  -2   5          8.54         12.60         4.24 o                         
  -8  -1   5          0.04          1.51         1.84 o                         
  -7  -1   5         16.84         12.52         6.18 o                         
  -6  -1   5          9.42          7.40         1.57 o                         
  -5  -1   5          2.36          0.12         0.66 o                         
  -4  -1   5          1.02          0.98         0.72 o                         
  -3  -1   5         21.48         16.47         1.56 o                         
  -2  -1   5        167.04        196.95         4.45 o                         
  -1  -1   5       1057.81       1019.50         9.42 o                         
   0  -1   5         86.02         71.14         2.96 o                         
   1  -1   5         10.24         14.26         1.07 o                         
   2  -1   5        424.17        435.56         7.22 o                         
   3  -1   5        386.49        378.63         5.65 o                         
   4  -1   5        223.17        228.16         8.50 o                         
   5  -1   5         50.76         59.72         3.17 o                         
   6  -1   5        153.88        161.15         6.22 o                         
   7  -1   5          0.24         -1.26         3.27 o                         
   8  -1   5          8.85         14.99         4.33 o                         
  -8   0   5          7.67          9.26         3.11 o                         
  -7   0   5          9.84         10.62         3.34 o                         
  -6   0   5          4.19          7.98         1.77 o                         
  -5   0   5          0.96          1.08         0.70 o                         
  -4   0   5        115.14        124.81         4.03 o                         
  -3   0   5         92.75         94.47         2.96 o                         
  -2   0   5         17.72         21.47         1.34 o                         
  -1   0   5       1051.79       1057.20         7.78 o                         
   0   0   5        313.21        305.20         6.19 o                         
   1   0   5       1780.95       1710.37        15.75 o                         
   2   0   5         10.32         10.73         2.16 o                         
   3   0   5        308.72        327.45         6.45 o                         
   4   0   5        220.71        228.81         9.43 o                         
   5   0   5         99.54         99.86         5.14 o                         
   6   0   5         18.75         17.96         2.15 o                         
   7   0   5          7.00          6.17         2.65 o                         
   8   0   5          0.48         -0.60         2.28 o                         
  -8   1   5          1.40          0.01         1.47 o                         
  -7   1   5         28.18         40.05         4.10 o                         
  -6   1   5         56.96         55.86         4.44 o                         
  -5   1   5         47.94         56.04         3.35 o                         
  -4   1   5         67.20         60.09         3.85 o                         
  -3   1   5         10.21          8.34         0.98 o                         
  -2   1   5        181.73        174.53         4.90 o                         
  -1   1   5       4572.58       4414.47        21.96 o                         
   0   1   5        284.18        261.12         5.04 o                         
   1   1   5       5465.14       5460.62        64.58 o                         
   2   1   5          1.19          1.16         0.46 o                         
   3   1   5        909.60        865.98        12.17 o                         
   4   1   5          9.29          4.11         0.68 o                         
   5   1   5         34.54         26.19         2.66 o                         
   6   1   5        314.04        307.30        14.74 o                         
   7   1   5          3.65          1.88         2.12 o                         
   8   1   5          6.58          5.86         2.26 o                         
  -8   2   5          2.98          2.27         2.10 o                         
  -7   2   5         16.81         20.82         3.11 o                         
  -6   2   5          5.02          4.77         1.11 o                         
  -5   2   5         12.91         16.18         1.82 o                         
  -4   2   5         10.11          6.73         0.97 o                         
  -3   2   5          3.82          2.36         0.58 o                         
  -2   2   5         65.35         49.77         3.20 o                         
  -1   2   5       1082.77       1018.29        11.91 o                         
   0   2   5       1075.63       1042.30        17.72 o                         
   1   2   5        255.41        226.96         4.87 o                         
   2   2   5        333.41        319.10         5.30 o                         
   3   2   5          7.06          4.45         1.06 o                         
   4   2   5         39.16         25.71         2.56 o                         
   5   2   5         52.19         41.97         3.87 o                         
   6   2   5        212.49        232.40         8.05 o                         
   7   2   5          3.08          3.89         1.42 o                         
   8   2   5          3.27         -0.05         3.38 o                         
  -8   3   5          5.04          0.43         2.13 o                         
  -7   3   5          0.05         -1.54         1.54 o                         
  -6   3   5         36.73         40.40         3.28 o                         
  -5   3   5         12.12          9.39         1.46 o                         
  -4   3   5        217.07        210.43         6.81 o                         
  -3   3   5        684.95        776.60        10.17 o                         
  -2   3   5         14.03         13.21         2.19 o                         
  -1   3   5       1586.94       1621.98        16.12 o                         
   0   3   5        640.93        654.62        41.50 o                         
   1   3   5        149.43        124.54         3.39 o                         
   2   3   5        683.27        671.26         7.65 o                         
   3   3   5        141.29        137.13         4.76 o                         
   4   3   5          3.86          3.77         1.16 o                         
   5   3   5          6.10          2.63         0.87 o                         
   6   3   5         33.33         28.79         3.35 o                         
   7   3   5          4.81          5.65         1.44 o                         
   8   3   5          1.63          3.47         2.01 o                         
  -8   4   5          1.88         -0.26         1.80 o                         
  -7   4   5          0.64         -0.19         2.45 o                         
  -6   4   5         11.53         10.13         1.80 o                         
  -5   4   5        111.99         88.53        16.85 o                         
  -4   4   5        174.81        174.61         5.93 o                         
  -3   4   5         42.89         36.46         3.25 o                         
  -2   4   5        200.16        225.05         6.36 o                         
  -1   4   5        102.92        108.22         4.33 o                         
   0   4   5       1919.81       2036.20        27.90 o                         
   1   4   5        110.17         92.76         4.06 o                         
   2   4   5        308.71        316.26         6.01 o                         
   3   4   5          5.87          3.67         0.62 o                         
   4   4   5         24.64         28.65         2.18 o                         
   5   4   5          0.30          1.38         0.74 o                         
   6   4   5         37.89         39.67         4.07 o                         
   7   4   5          7.06          7.28         1.79 o                         
   8   4   5          7.32          4.54         5.02 o                         
  -7   5   5          1.86          3.75         1.72 o                         
  -6   5   5          4.19          5.37         1.88 o                         
  -5   5   5          4.76          2.22         1.09 o                         
  -4   5   5         37.44         36.45         3.33 o                         
  -3   5   5        154.54        181.93         5.42 o                         
  -2   5   5         57.41         54.72         3.39 o                         
  -1   5   5        495.62        547.95        13.50 o                         
   0   5   5         23.76         26.34         3.46 o                         
   1   5   5         16.56         15.83         1.45 o                         
   2   5   5          7.86          9.60         1.22 o                         
   3   5   5         37.76         46.94         2.29 o                         
   4   5   5          0.02          0.65         0.40 o                         
   5   5   5         50.48         53.17         3.56 o                         
   6   5   5          5.53          3.88         1.15 o                         
   7   5   5          5.10          4.69         1.61 o                         
   8   5   5          3.61         -1.56         3.51 o                         
  -7   6   5          1.34          2.80         2.26 o                         
  -6   6   5          2.57          0.92         1.42 o                         
  -5   6   5          5.26          4.20         1.24 o                         
  -4   6   5         81.52         87.77         5.26 o                         
  -3   6   5         90.80         94.24         4.60 o                         
  -2   6   5         84.73         99.36         4.95 o                         
  -1   6   5        103.60        113.38         6.03 o                         
   0   6   5        177.17        186.25         6.65 o                         
   1   6   5        286.87        287.55         6.94 o                         
   2   6   5        417.33        447.24         8.23 o                         
   3   6   5        560.76        597.39         9.53 o                         
   4   6   5        326.82        376.49         7.18 o                         
   5   6   5         14.05         15.80         1.37 o                         
   6   6   5         14.67         11.36         2.13 o                         
   7   6   5          0.25         -0.27         1.31 o                         
   8   6   5          1.38          4.12         3.76 o                         
  -7   7   5          0.40          1.76         2.59 o                         
  -6   7   5          1.11         -0.32         2.26 o                         
  -5   7   5          2.10          1.35         1.03 o                         
  -4   7   5        136.01        137.05         7.47 o                         
  -3   7   5          7.91          4.02         1.08 o                         
  -2   7   5         15.21         10.50         1.91 o                         
  -1   7   5         26.19         28.90         3.23 o                         
   0   7   5         21.79         20.01         2.28 o                         
   1   7   5         86.71         98.47         4.00 o                         
   2   7   5        450.88        457.22         9.04 o                         
   3   7   5        296.08        335.25         8.06 o                         
   4   7   5         36.19         34.76         2.53 o                         
   5   7   5         13.73         17.87         1.70 o                         
   6   7   5          5.43          8.71         2.13 o                         
   7   7   5         23.68         19.45         5.56 o                         
  -6   8   5          1.36          3.28         2.19 o                         
  -5   8   5          5.89          5.00         1.87 o                         
  -4   8   5          3.55          1.57         1.70 o                         
  -3   8   5        118.60        123.24         7.87 o                         
  -2   8   5         22.75         21.46         4.11 o                         
  -1   8   5         51.91         49.18         4.15 o                         
   0   8   5          7.26          5.41         1.68 o                         
   1   8   5          0.52          1.13         0.76 o                         
   2   8   5         81.56         86.63         4.06 o                         
   3   8   5        628.95        656.32        10.61 o                         
   4   8   5         29.22         28.60         2.35 o                         
   5   8   5          2.61          3.33         1.40 o                         
   6   8   5         11.17         13.09         3.74 o                         
   7   8   5          0.01         -2.17         2.95 o                         
  -5   9   5          2.98          3.44         1.98 o                         
  -4   9   5         12.94         10.77         3.22 o                         
  -3   9   5          0.44         -1.98         1.98 o                         
  -2   9   5        101.86        107.06        11.47 o                         
  -1   9   5          0.16         -0.72         1.62 o                         
   0   9   5          7.34          4.35         1.63 o                         
   1   9   5         31.69         35.33         2.66 o                         
   2   9   5        202.86        189.82         6.24 o                         
   3   9   5         21.99         21.76         1.87 o                         
   4   9   5          9.84         10.42         2.04 o                         
   5   9   5         44.84         44.98         6.14 o                         
   6   9   5         36.59         37.87         6.75 o                         
   7   9   5          3.03          2.31         3.87 o                         
  -5  10   5          9.01         -1.17        11.71 o                         
  -4  10   5          0.20         -2.38         2.65 o                         
  -3  10   5          7.90          8.00         2.72 o                         
  -2  10   5          1.43          0.97         1.35 o                         
  -1  10   5          3.81          2.27         1.55 o                         
   0  10   5         17.02         15.99         2.72 o                         
   1  10   5         50.69         48.49         3.42 o                         
   2  10   5          5.65          6.56         1.18 o                         
   3  10   5          5.01          6.32         1.97 o                         
   4  10   5         20.55         27.86         4.26 o                         
   5  10   5         56.58         57.64         7.36 o                         
   6  10   5          3.91          5.02         2.86 o                         
  -4  11   5          2.04          4.44         3.86 o                         
  -3  11   5          2.74          2.75         4.87 o                         
  -2  11   5          3.26          1.97         3.39 o                         
  -1  11   5          1.33          3.95         2.14 o                         
   0  11   5          1.04          2.00         1.98 o                         
   1  11   5         15.51         20.36         3.10 o                         
   2  11   5         10.76         10.81         2.36 o                         
   3  11   5          6.88          9.90         2.52 o                         
   4  11   5          0.79          0.54         1.87 o                         
   5  11   5          3.33          4.48         2.33 o                         
  -3  12   5          0.38          0.48         4.89 o                         
  -2  12   5          6.58          9.03         3.75 o                         
  -1  12   5          0.11          3.24         2.97 o                         
   0  12   5         15.84         16.18         4.88 o                         
   1  12   5          0.11         -4.87         4.87 o                         
   2  12   5          3.46          0.62         1.94 o                         
   3  12   5          7.32          2.87         2.65 o                         
   4  12   5          8.02         14.40         4.59 o                         
   0  13   5          3.59          2.47         3.28 o                         
   1  13   5          1.60          1.16         3.28 o                         
   2  13   5         10.46          9.14         5.79 o                         
  -3 -11   6          1.91         -1.76         3.50 o                         
  -2 -11   6          3.27          1.65         3.95 o                         
  -1 -11   6         46.85         64.47        16.12 o                         
   0 -11   6         24.24         22.62         5.95 o                         
   1 -11   6          0.05          1.55         2.45 o                         
   2 -11   6          0.56          3.27         2.20 o                         
  -4 -10   6          0.20          0.65         3.61 o                         
  -3 -10   6         12.21         22.20         5.43 o                         
  -2 -10   6          8.11         11.09         3.10 o                         
  -1 -10   6         46.89         59.02         8.50 o                         
   0 -10   6         25.83         13.20         4.26 o                         
   1 -10   6          1.77         -2.00         2.00 o                         
   2 -10   6          1.72         -1.97         1.97 o                         
   3 -10   6          8.22          5.94         2.49 o                         
  -5  -9   6          0.19         -3.63         5.05 o                         
  -4  -9   6          0.29          3.85         4.10 o                         
  -3  -9   6          3.99          5.35         3.51 o                         
  -2  -9   6         82.49         82.34         6.94 o                         
  -1  -9   6         85.94         97.46         7.09 o                         
   0  -9   6        163.62        153.64         9.13 o                         
   1  -9   6         43.02         42.22         5.02 o                         
   2  -9   6         40.32         48.22         5.68 o                         
   3  -9   6         23.44         16.77         3.42 o                         
   4  -9   6         10.15          7.36         3.85 o                         
  -6  -8   6          1.50          1.32         2.31 o                         
  -5  -8   6          5.85          4.56         2.23 o                         
  -4  -8   6         86.68        103.68        10.47 o                         
  -3  -8   6         15.82         17.10         2.87 o                         
  -2  -8   6          8.23          7.84         1.37 o                         
  -1  -8   6         10.22         10.25         1.60 o                         
   0  -8   6          7.63          4.15         1.18 o                         
   1  -8   6         17.75         13.89         2.46 o                         
   2  -8   6         70.30         68.44         5.92 o                         
   3  -8   6          5.55          4.49         2.26 o                         
   4  -8   6          4.33          4.51         1.84 o                         
   5  -8   6          4.47          2.15         2.18 o                         
  -7  -7   6          5.12          2.22         1.77 o                         
  -6  -7   6          1.45          1.84         1.71 o                         
  -5  -7   6         16.15         17.87         3.55 o                         
  -4  -7   6         14.79         18.31         2.49 o                         
  -3  -7   6        143.02        153.88         4.71 o                         
  -2  -7   6         19.00         19.31         1.98 o                         
  -1  -7   6        166.39        162.67         5.66 o                         
   0  -7   6        177.60        168.52         5.47 o                         
   1  -7   6         63.85         56.82         4.21 o                         
   2  -7   6         75.75         63.19         4.86 o                         
   3  -7   6         86.59         96.45         5.44 o                         
   4  -7   6        101.70         98.27         6.76 o                         
   5  -7   6         18.01         18.38         3.68 o                         
   6  -7   6          3.34          1.62         3.29 o                         
  -7  -6   6         10.77         10.79         6.39 o                         
  -6  -6   6          3.27          1.22         3.68 o                         
  -5  -6   6         12.47         13.56         2.51 o                         
  -4  -6   6         31.73         25.76         2.49 o                         
  -3  -6   6        111.79        110.44         3.41 o                         
  -2  -6   6         89.03         98.63         4.22 o                         
  -1  -6   6         71.24         80.63         3.90 o                         
   0  -6   6         32.18         31.54         2.68 o                         
   1  -6   6         61.60         59.47         3.04 o                         
   2  -6   6          7.77          6.43         0.96 o                         
   3  -6   6        110.40        105.44         5.19 o                         
   4  -6   6         34.35         31.58         3.56 o                         
   5  -6   6          0.28         -0.14         1.96 o                         
   6  -6   6          0.64          1.40         2.62 o                         
   7  -6   6          3.17          1.75         2.15 o                         
  -7  -5   6          5.45          5.14         2.28 o                         
  -6  -5   6         20.83         29.21         5.96 o                         
  -5  -5   6         40.52         40.05         3.52 o                         
  -4  -5   6          0.70         -0.18         1.29 o                         
  -3  -5   6          4.27          1.58         1.01 o                         
  -2  -5   6        122.49        130.67         5.10 o                         
  -1  -5   6         40.21         42.91         2.83 o                         
   0  -5   6         57.89         67.13         4.09 o                         
   1  -5   6         48.17         42.70         2.50 o                         
   2  -5   6          0.68          0.25         0.57 o                         
   3  -5   6         16.54         13.49         1.36 o                         
   4  -5   6         12.58          9.34         2.05 o                         
   5  -5   6          1.45          3.04         1.69 o                         
   6  -5   6          0.12         -1.31         1.86 o                         
   7  -5   6          0.15          0.17         2.19 o                         
  -8  -4   6          7.91          4.07         4.46 o                         
  -7  -4   6         20.14          7.28         4.77 o                         
  -6  -4   6         20.22         11.56         3.16 o                         
  -5  -4   6         51.46         50.33         4.33 o                         
  -4  -4   6        337.84        376.39         7.89 o                         
  -3  -4   6         31.11         28.12         2.06 o                         
  -2  -4   6         30.29         33.19         2.24 o                         
  -1  -4   6         13.28         15.23         1.67 o                         
   0  -4   6         44.56         45.22         3.05 o                         
   1  -4   6         14.50         13.68         1.37 o                         
   2  -4   6        369.96        428.81         7.31 o                         
   3  -4   6          0.05          0.40         0.83 o                         
   4  -4   6          4.95          4.57         1.11 o                         
   5  -4   6          6.75          5.76         1.75 o                         
   6  -4   6          6.24          4.27         1.98 o                         
   7  -4   6          0.01          2.05         2.43 o                         
  -8  -3   6          0.27          1.40         1.90 o                         
  -7  -3   6          8.53          6.72         3.75 o                         
  -6  -3   6          8.75          7.26         2.40 o                         
  -5  -3   6         64.57         64.06         3.35 o                         
  -4  -3   6        101.37         99.50         4.28 o                         
  -3  -3   6          7.02          5.42         0.94 o                         
  -2  -3   6         23.52         22.64         1.81 o                         
  -1  -3   6         13.13         10.89         1.29 o                         
   0  -3   6        516.57        543.32         9.43 o                         
   1  -3   6          3.90          3.24         0.83 o                         
   2  -3   6        291.56        302.51         5.81 o                         
   3  -3   6         87.72         81.31         4.37 o                         
   4  -3   6          4.99          2.50         1.67 o                         
   5  -3   6          0.92          0.32         1.57 o                         
   6  -3   6         37.66         37.29         6.66 o                         
   7  -3   6          2.10          0.86         1.80 o                         
   8  -3   6          3.10          4.19         2.76 o                         
  -8  -2   6          2.59          2.37         3.31 o                         
  -7  -2   6          4.89          2.63         1.31 o                         
  -6  -2   6          0.20          0.58         1.05 o                         
  -5  -2   6         78.13         88.42         4.24 o                         
  -4  -2   6        140.97        159.53         4.53 o                         
  -3  -2   6         20.90         18.65         1.72 o                         
  -2  -2   6       1401.68       1446.39        14.81 o                         
  -1  -2   6        145.39        152.31         4.02 o                         
   0  -2   6        205.85        224.33         5.69 o                         
   1  -2   6          6.57          5.68         0.99 o                         
   2  -2   6         32.18         35.67         2.26 o                         
   3  -2   6         43.17         40.61         3.24 o                         
   4  -2   6        190.28        171.91         6.73 o                         
   5  -2   6          5.41          5.48         1.37 o                         
   6  -2   6         13.43          8.61         2.73 o                         
   7  -2   6          5.65          3.15         1.93 o                         
   8  -2   6          0.47          0.68         2.25 o                         
  -8  -1   6          0.00          1.25         1.57 o                         
  -7  -1   6          0.00          0.79         1.15 o                         
  -6  -1   6          0.16         -0.52         0.88 o                         
  -5  -1   6          2.69          1.91         0.77 o                         
  -4  -1   6         22.05         31.37         2.33 o                         
  -3  -1   6         32.11         32.42         2.01 o                         
  -2  -1   6        242.15        245.89         5.17 o                         
  -1  -1   6        284.23        272.15         5.17 o                         
   0  -1   6         74.22         70.22         2.95 o                         
   1  -1   6        202.82        207.96         5.12 o                         
   2  -1   6        354.61        402.79         7.39 o                         
   3  -1   6         49.85         51.89         4.70 o                         
   4  -1   6        171.07        161.43         4.48 o                         
   5  -1   6        133.93        139.24         6.07 o                         
   6  -1   6          6.57          6.79         1.11 o                         
   7  -1   6          0.00         -1.45         2.59 o                         
   8  -1   6         19.22         28.52         5.80 o                         
  -8   0   6          3.67          3.72         2.09 o                         
  -7   0   6          0.77          2.12         1.23 o                         
  -6   0   6         10.19         11.06         1.80 o                         
  -5   0   6         14.62          9.35         1.39 o                         
  -4   0   6         15.15         16.79         1.57 o                         
  -3   0   6        659.02        691.58        11.08 o                         
  -2   0   6         14.51         17.25         1.58 o                         
  -1   0   6       4092.45       4023.17        18.09 o                         
   0   0   6        800.15        736.51         9.80 o                         
   1   0   6       2002.45       2051.68        20.12 o                         
   2   0   6       1019.53       1033.74        20.16 o                         
   3   0   6        135.17        141.20         4.47 o                         
   4   0   6        240.11        238.49         5.13 o                         
   5   0   6        112.01        120.98         5.05 o                         
   6   0   6          2.84          3.26         0.99 o                         
   7   0   6         15.09         15.75         2.33 o                         
   8   0   6          1.30          5.19         3.31 o                         
  -8   1   6          0.64          1.11         1.53 o                         
  -7   1   6          3.09          3.05         1.92 o                         
  -6   1   6         38.58         32.62         3.25 o                         
  -5   1   6          1.12          2.80         1.06 o                         
  -4   1   6          3.70          5.92         1.23 o                         
  -3   1   6         38.67         50.70         4.46 o                         
  -2   1   6        122.09        119.21         4.29 o                         
  -1   1   6        255.51        239.53         4.63 o                         
   0   1   6         21.10         17.18         1.71 o                         
   1   1   6        172.50        164.99         4.22 o                         
   2   1   6        248.87        268.94         5.35 o                         
   3   1   6        375.86        405.15         6.90 o                         
   4   1   6        188.89        186.46         7.20 o                         
   5   1   6         22.82         18.42         1.74 o                         
   6   1   6         22.20         21.51         3.78 o                         
   7   1   6         10.61          7.86         2.22 o                         
   8   1   6          8.72          5.18         3.00 o                         
  -8   2   6          1.11         -1.11         2.69 o                         
  -7   2   6          0.61         -0.33         1.33 o                         
  -6   2   6          7.92          4.35         1.25 o                         
  -5   2   6          1.80          2.45         0.86 o                         
  -4   2   6          9.17          7.46         1.04 o                         
  -3   2   6        319.93        272.84        13.80 o                         
  -2   2   6         18.11         12.68         1.28 o                         
  -1   2   6        394.03        383.71         7.22 o                         
   0   2   6        106.71        110.65         4.05 o                         
   1   2   6         18.07         24.94         2.27 o                         
   2   2   6        827.65        821.51        10.84 o                         
   3   2   6        139.03        132.46         5.08 o                         
   4   2   6        211.18        221.48         6.08 o                         
   5   2   6          1.50          0.65         0.84 o                         
   6   2   6         10.97          6.60         2.88 o                         
   7   2   6          0.18          0.95         1.18 o                         
   8   2   6          0.15         -2.82         2.82 o                         
  -8   3   6          3.30          2.18         3.91 o                         
  -7   3   6          3.30          4.17         2.00 o                         
  -6   3   6          3.21          2.47         1.23 o                         
  -5   3   6         15.86         19.24         2.19 o                         
  -4   3   6         26.53         25.96         2.41 o                         
  -3   3   6          4.05          4.47         0.79 o                         
  -2   3   6        400.15        407.89         8.33 o                         
  -1   3   6        778.74        786.85         9.70 o                         
   0   3   6         42.07         44.85         5.25 o                         
   1   3   6        201.85        208.80         4.44 o                         
   2   3   6        103.58        102.51         3.21 o                         
   3   3   6        237.76        263.31         6.80 o                         
   4   3   6         82.42         74.84         5.95 o                         
   5   3   6          4.13          4.56         0.99 o                         
   6   3   6         33.75         26.83         7.37 o                         
   7   3   6          0.37         -0.88         1.24 o                         
   8   3   6          0.00          0.80         1.97 o                         
  -8   4   6          6.35          3.73         1.94 o                         
  -7   4   6          6.36          5.18         1.81 o                         
  -6   4   6         21.40         20.39         2.97 o                         
  -5   4   6         11.17          7.93         2.36 o                         
  -4   4   6        136.55        129.43         5.59 o                         
  -3   4   6          0.00          0.23         0.57 o                         
  -2   4   6        133.00        137.12         5.41 o                         
  -1   4   6        636.56        665.45        10.94 o                         
   0   4   6        435.88        438.88        16.75 o                         
   1   4   6        811.66        829.95        12.74 o                         
   2   4   6        114.14        116.39         3.90 o                         
   3   4   6          0.05          0.66         0.52 o                         
   4   4   6         36.43         33.17         2.62 o                         
   5   4   6         44.29         42.93         3.35 o                         
   6   4   6         37.50         36.22         4.43 o                         
   7   4   6         16.83         17.02         2.61 o                         
   8   4   6          5.12          0.43         2.62 o                         
  -7   5   6          0.26         -0.20         1.07 o                         
  -6   5   6         12.50         12.24         2.44 o                         
  -5   5   6          0.20          0.24         0.92 o                         
  -4   5   6         30.08         29.73         3.49 o                         
  -3   5   6         71.04         64.81         4.31 o                         
  -2   5   6          5.84          3.88         0.87 o                         
  -1   5   6        528.91        609.59        12.97 o                         
   0   5   6        565.08        589.71        16.76 o                         
   1   5   6        163.50        184.58         6.34 o                         
   2   5   6        362.92        412.52         8.23 o                         
   3   5   6         48.72         48.18         2.86 o                         
   4   5   6          1.69          1.06         0.94 o                         
   5   5   6          0.50          0.82         0.93 o                         
   6   5   6         89.09         76.94         8.02 o                         
   7   5   6          0.86          0.31         1.03 o                         
   8   5   6          0.07         -0.79         2.01 o                         
  -7   6   6          4.46          0.01         2.68 o                         
  -6   6   6          8.25         11.28         2.60 o                         
  -5   6   6         41.88         35.86         7.04 o                         
  -4   6   6          0.72          0.58         0.92 o                         
  -3   6   6        464.17        545.12        12.13 o                         
  -2   6   6         15.04         12.20         1.75 o                         
  -1   6   6         43.64         42.67         2.97 o                         
   0   6   6         14.89         17.01         2.24 o                         
   1   6   6         38.31         48.15         2.65 o                         
   2   6   6         62.43         56.02         2.88 o                         
   3   6   6        404.55        410.06         8.01 o                         
   4   6   6         68.21         65.42         3.30 o                         
   5   6   6          1.47          1.49         1.15 o                         
   6   6   6         14.22         11.71         2.48 o                         
   7   6   6         11.60         16.54         3.42 o                         
   8   6   6          0.06         -3.51         4.05 o                         
  -7   7   6          0.67         -1.98         4.01 o                         
  -6   7   6          0.54         -0.37         1.97 o                         
  -5   7   6          5.62          4.52         1.92 o                         
  -4   7   6          5.60          4.46         1.29 o                         
  -3   7   6         34.16         32.27         3.21 o                         
  -2   7   6        132.78        127.67         6.53 o                         
  -1   7   6         17.90         18.97         2.82 o                         
   0   7   6         23.49         23.93         2.77 o                         
   1   7   6         97.04         94.05         4.23 o                         
   2   7   6         10.29          8.59         1.33 o                         
   3   7   6          3.48          4.12         1.10 o                         
   4   7   6        208.17        203.19         6.21 o                         
   5   7   6          3.42          2.92         0.63 o                         
   6   7   6          9.82         15.42         3.31 o                         
   7   7   6          2.79          2.73         3.03 o                         
  -6   8   6          0.04         -2.59         2.59 o                         
  -5   8   6          5.84          2.45         2.00 o                         
  -4   8   6         71.11         65.05         7.48 o                         
  -3   8   6         32.67         33.91         3.80 o                         
  -2   8   6         52.29         47.44         4.72 o                         
  -1   8   6          5.84          7.48         2.67 o                         
   0   8   6         10.26          5.80         1.45 o                         
   1   8   6          3.81          3.44         1.03 o                         
   2   8   6         18.42         17.36         1.89 o                         
   3   8   6         36.90         40.50         3.18 o                         
   4   8   6         32.08         33.63         2.76 o                         
   5   8   6         61.76         58.60         5.04 o                         
   6   8   6          8.69         12.55         5.00 o                         
   7   8   6          0.18          0.08         2.03 o                         
  -5   9   6          0.13          0.53         2.47 o                         
  -4   9   6          0.01         -0.34         1.30 o                         
  -3   9   6         18.86         20.13         3.47 o                         
  -2   9   6         10.65          6.98         3.33 o                         
  -1   9   6         12.48         14.32         2.68 o                         
   0   9   6          0.82          3.78         1.73 o                         
   1   9   6         10.55         10.10         1.61 o                         
   2   9   6          1.11         -0.56         1.02 o                         
   3   9   6          9.56         11.35         1.65 o                         
   4   9   6         99.55        101.93         8.44 o                         
   5   9   6          0.40          0.21         1.79 o                         
   6   9   6          0.03          4.34         2.51 o                         
   7   9   6          0.15          4.32         3.48 o                         
  -5  10   6          2.81          3.11         3.18 o                         
  -4  10   6          4.79          6.54         2.47 o                         
  -3  10   6          0.07         -1.59         2.80 o                         
  -2  10   6          2.09          1.04         1.55 o                         
  -1  10   6          0.60          0.64         1.47 o                         
   0  10   6        123.67        117.25         7.46 o                         
   1  10   6          2.69          2.54         1.14 o                         
   2  10   6         46.27         43.00         3.12 o                         
   3  10   6         10.26          7.40         1.99 o                         
   4  10   6          0.17         -0.57         2.03 o                         
   5  10   6          6.96          3.45         1.50 o                         
   6  10   6          1.35         -7.07         7.07 o                         
  -4  11   6          4.75          1.58         1.83 o                         
  -3  11   6          0.28          1.02         3.01 o                         
  -2  11   6          1.08          0.79         3.49 o                         
  -1  11   6          0.64          0.58         2.46 o                         
   0  11   6         11.54          7.02         2.10 o                         
   1  11   6        140.39        172.35         7.67 o                         
   2  11   6         26.81         35.18         3.90 o                         
   3  11   6         37.49         45.11         5.19 o                         
   4  11   6         25.43         15.69         3.77 o                         
   5  11   6          0.75         -0.07         3.11 o                         
  -2  12   6          1.44         -4.09         4.09 o                         
  -1  12   6          0.87         -1.11         2.70 o                         
   0  12   6          6.25          1.94         7.50 o                         
   1  12   6         49.81         60.50         9.80 o                         
   2  12   6         18.61         19.51         4.62 o                         
   3  12   6          5.67          3.61         2.85 o                         
   4  12   6          1.46         -1.90         1.90 o                         
   0  13   6          0.01        -12.63        12.63 o                         
   1  13   6         11.42         12.73         3.61 o                         
   2  13   6          2.76          2.01         3.40 o                         
  -2 -11   7          0.01          3.38         3.20 o                         
  -1 -11   7          3.69          3.68         5.19 o                         
   0 -11   7          1.17         -1.74         3.02 o                         
   1 -11   7          2.81          3.08         2.40 o                         
  -4 -10   7          6.94         -2.58         5.31 o                         
  -3 -10   7          5.85          3.62         5.91 o                         
  -2 -10   7          0.03          0.28         3.62 o                         
  -1 -10   7          0.18          1.21        10.35 o                         
   0 -10   7         12.14         11.12         9.74 o                         
   1 -10   7          1.20          1.72         3.20 o                         
   2 -10   7          0.40         -2.35         2.88 o                         
   3 -10   7          0.29         -0.46         4.02 o                         
  -5  -9   7         14.27         14.78         5.89 o                         
  -4  -9   7         13.82         22.85         6.29 o                         
  -3  -9   7          6.49          8.38         2.74 o                         
  -2  -9   7         16.30          9.80         5.49 o                         
  -1  -9   7         31.56         26.68         3.80 o                         
   0  -9   7        152.75        152.29         9.42 o                         
   1  -9   7         83.68         81.47         8.65 o                         
   2  -9   7         47.53         53.35         6.25 o                         
   3  -9   7          0.53          1.16         1.72 o                         
   4  -9   7          0.32         -1.86         1.86 o                         
  -6  -8   7          5.07          4.44         2.25 o                         
  -5  -8   7          2.12          2.09         3.65 o                         
  -4  -8   7         28.06         28.52         5.95 o                         
  -3  -8   7          3.45          2.94         1.77 o                         
  -2  -8   7         60.29         58.27         3.66 o                         
  -1  -8   7         16.23         12.88         1.83 o                         
   0  -8   7        113.21         86.38         5.09 o                         
   1  -8   7         45.88         52.36         4.28 o                         
   2  -8   7          0.46         -1.02         1.45 o                         
   3  -8   7          0.02         -0.07         1.72 o                         
   4  -8   7         18.23         16.07         3.54 o                         
   5  -8   7          1.13          0.61         2.04 o                         
  -6  -7   7          0.48          4.22         3.14 o                         
  -5  -7   7         12.37         11.92         3.22 o                         
  -4  -7   7         11.48         13.74         2.40 o                         
  -3  -7   7          4.84          3.48         1.22 o                         
  -2  -7   7         29.02         29.47         2.59 o                         
  -1  -7   7          9.62         13.42         1.95 o                         
   0  -7   7         71.07         57.98         3.33 o                         
   1  -7   7        149.32        165.44         7.44 o                         
   2  -7   7         96.56         84.12         5.92 o                         
   3  -7   7         70.02         75.52         6.85 o                         
   4  -7   7         29.74         33.37         3.93 o                         
   5  -7   7          7.62          5.79         2.14 o                         
   6  -7   7         10.22          8.00         2.92 o                         
  -7  -6   7          3.03         -2.95         2.95 o                         
  -6  -6   7         12.11          3.76         4.14 o                         
  -5  -6   7          8.10          9.41         2.11 o                         
  -4  -6   7        150.03        146.91         7.97 o                         
  -3  -6   7        133.53        149.08         5.36 o                         
  -2  -6   7          7.80          5.14         1.55 o                         
  -1  -6   7         28.48         28.78         2.90 o                         
   0  -6   7          4.26          1.88         0.98 o                         
   1  -6   7         95.95         88.14         3.91 o                         
   2  -6   7         53.10         46.23         5.03 o                         
   3  -6   7         14.50         14.71         1.62 o                         
   4  -6   7         36.86         30.88         3.74 o                         
   5  -6   7          0.08         -0.76         1.43 o                         
   6  -6   7          0.87          2.75         2.42 o                         
  -7  -5   7          0.01         -1.30         1.67 o                         
  -6  -5   7          2.09          2.92         2.76 o                         
  -5  -5   7         17.02         11.38         1.81 o                         
  -4  -5   7         52.39         46.56         4.12 o                         
  -3  -5   7         47.10         60.45         3.43 o                         
  -2  -5   7          1.37          1.60         1.21 o                         
  -1  -5   7        208.65        202.98         6.71 o                         
   0  -5   7         12.15         11.54         1.53 o                         
   1  -5   7        225.03        227.81         6.57 o                         
   2  -5   7          3.31          3.26         1.01 o                         
   3  -5   7        138.22        153.05         4.93 o                         
   4  -5   7         20.20         17.57         2.34 o                         
   5  -5   7          2.78          2.47         1.36 o                         
   6  -5   7         12.59         11.27         3.08 o                         
   7  -5   7          1.89          1.46         2.25 o                         
  -7  -4   7         25.63         40.06         6.69 o                         
  -6  -4   7          2.81         -0.37         3.24 o                         
  -5  -4   7         24.32         29.81         4.24 o                         
  -4  -4   7         58.77         59.68         3.47 o                         
  -3  -4   7         81.14         92.90         4.33 o                         
  -2  -4   7          7.00          6.31         0.95 o                         
  -1  -4   7        154.66        170.31         5.36 o                         
   0  -4   7         17.74         23.16         2.24 o                         
   1  -4   7          0.16          0.87         0.89 o                         
   2  -4   7          0.87          0.17         0.53 o                         
   3  -4   7         83.43         88.11         4.84 o                         
   4  -4   7          3.31          2.64         0.83 o                         
   5  -4   7          0.36          1.21         1.55 o                         
   6  -4   7          0.18          2.14         1.74 o                         
   7  -4   7          3.99          0.57         1.98 o                         
  -8  -3   7         10.18         10.24         3.22 o                         
  -7  -3   7          4.28          1.97         1.96 o                         
  -6  -3   7          3.00          2.90         1.20 o                         
  -5  -3   7         17.09         33.32         3.03 o                         
  -4  -3   7         92.81        102.28         4.75 o                         
  -3  -3   7          6.03          5.72         1.22 o                         
  -2  -3   7         54.78         53.49         2.81 o                         
  -1  -3   7         20.28         17.41         1.75 o                         
   0  -3   7       1054.96       1068.28        13.95 o                         
   1  -3   7        569.72        573.60        10.12 o                         
   2  -3   7         79.97         68.97         2.87 o                         
   3  -3   7        151.24        150.55         4.35 o                         
   4  -3   7         76.41         39.57        14.97 o                         
   5  -3   7          8.04          8.82         1.64 o                         
   6  -3   7          2.08          2.95         1.44 o                         
   7  -3   7          0.36         -0.47         1.74 o                         
   8  -3   7          0.17         -2.24         5.84 o                         
  -8  -2   7          0.05         -2.47         2.47 o                         
  -7  -2   7         24.31         15.14         5.73 o                         
  -6  -2   7          0.03         -1.01         1.01 o                         
  -5  -2   7        217.70        211.25         6.87 o                         
  -4  -2   7         90.26         83.46         3.65 o                         
  -3  -2   7         56.37         60.41         3.12 o                         
  -2  -2   7         68.53         68.07         3.33 o                         
  -1  -2   7        346.78        351.19         5.98 o                         
   0  -2   7         15.54         20.20         1.81 o                         
   1  -2   7        407.41        371.02         5.91 o                         
   2  -2   7        432.68        452.96         8.09 o                         
   3  -2   7         19.98         17.87         1.57 o                         
   4  -2   7          4.04          3.24         0.83 o                         
   5  -2   7          8.10          7.72         1.69 o                         
   6  -2   7         12.98         12.54         2.23 o                         
   7  -2   7         11.82         12.45         3.68 o                         
   8  -2   7         39.11         52.46        13.88 o                         
  -8  -1   7          0.33          0.90         1.66 o                         
  -7  -1   7          3.72          2.10         1.37 o                         
  -6  -1   7          6.54          4.34         1.19 o                         
  -5  -1   7        141.43        129.11         6.69 o                         
  -4  -1   7        163.17        186.66         5.19 o                         
  -3  -1   7        873.86        923.10        11.09 o                         
  -2  -1   7         25.31         21.97         1.69 o                         
  -1  -1   7        177.95        176.20         4.61 o                         
   0  -1   7         95.52         91.37         3.58 o                         
   1  -1   7       1192.46       1235.77        13.51 o                         
   2  -1   7         24.17         31.25         2.58 o                         
   3  -1   7         97.55        104.41         4.57 o                         
   4  -1   7         31.75         28.42         1.67 o                         
   5  -1   7         13.50         12.45         2.15 o                         
   6  -1   7          0.20          1.36         0.80 o                         
   7  -1   7         20.98         24.98         4.49 o                         
   8  -1   7          7.26          6.85         3.47 o                         
  -8   0   7          3.18          2.85         2.22 o                         
  -7   0   7          1.25          2.25         2.28 o                         
  -6   0   7         98.54        111.74         5.40 o                         
  -5   0   7         53.13         53.33         3.37 o                         
  -4   0   7        451.47        502.80         8.02 o                         
  -3   0   7         89.50        100.79         3.79 o                         
  -2   0   7        104.86         86.52         3.99 o                         
  -1   0   7        890.26        941.55         9.44 o                         
   0   0   7       2017.67       2118.94        16.85 o                         
   1   0   7        109.86        111.96         4.27 o                         
   2   0   7        958.04       1015.80        10.82 o                         
   3   0   7          1.61          2.16         0.75 o                         
   4   0   7        158.07        196.12         6.31 o                         
   5   0   7         24.54         20.13         3.56 o                         
   6   0   7         10.88          9.00         1.58 o                         
   7   0   7          2.12         -0.06         1.79 o                         
   8   0   7          1.96         -0.71         1.97 o                         
  -8   1   7          1.42          5.26         2.45 o                         
  -7   1   7          5.30          5.30         2.45 o                         
  -6   1   7         18.81         21.18         2.56 o                         
  -5   1   7         10.31         10.35         1.60 o                         
  -4   1   7         75.18         87.61         4.35 o                         
  -3   1   7         13.66          8.65         1.27 o                         
  -2   1   7        449.04        473.86         8.94 o                         
  -1   1   7        168.12        168.82         4.25 o                         
   0   1   7         69.81         70.21         3.74 o                         
   1   1   7       1920.11       1959.94        26.63 o                         
   2   1   7          0.14         -0.20         0.49 o                         
   3   1   7         13.93         10.08         1.13 o                         
   4   1   7        163.19        166.57         4.77 o                         
   5   1   7         73.31         65.68         6.47 o                         
   6   1   7         20.37         13.72         3.33 o                         
   7   1   7          7.90          5.08         1.66 o                         
   8   1   7          6.23          2.69         1.83 o                         
  -8   2   7          8.54          4.15         2.18 o                         
  -7   2   7          2.74          2.67         1.56 o                         
  -6   2   7          0.03         -1.16         1.16 o                         
  -5   2   7         57.44         47.21         5.70 o                         
  -4   2   7         23.97         17.20         2.37 o                         
  -3   2   7        281.87        269.49         7.81 o                         
  -2   2   7        541.32        527.09         8.98 o                         
  -1   2   7        151.35        148.65         6.08 o                         
   0   2   7        447.97        458.86         7.74 o                         
   1   2   7        153.52        155.68         5.90 o                         
   2   2   7        956.58        991.07        11.51 o                         
   3   2   7       1027.73       1074.89        15.90 o                         
   4   2   7        350.17        385.67         8.13 o                         
   5   2   7        254.89        284.41        10.85 o                         
   6   2   7          4.34          5.05         1.40 o                         
   7   2   7         10.07          1.66         2.18 o                         
   8   2   7         24.28         21.75         9.78 o                         
  -8   3   7          0.14          1.80         2.70 o                         
  -7   3   7          4.14         10.36         3.05 o                         
  -6   3   7         50.14         51.41         4.12 o                         
  -5   3   7          1.97          2.74         1.14 o                         
  -4   3   7         35.65         34.10         2.88 o                         
  -3   3   7         47.42         37.48         3.45 o                         
  -2   3   7        455.48        401.44         8.23 o                         
  -1   3   7       2106.58       2128.87        25.96 o                         
   0   3   7        101.02         86.44         3.61 o                         
   1   3   7       1482.25       1551.32        23.76 o                         
   2   3   7        257.44        247.70         5.31 o                         
   3   3   7          3.41          2.92         0.97 o                         
   4   3   7         78.94         79.18         3.57 o                         
   5   3   7        220.89        248.83         7.56 o                         
   6   3   7         41.94         50.79         3.97 o                         
   7   3   7         20.32         10.78         4.65 o                         
   8   3   7          1.00          2.56         1.93 o                         
  -7   4   7          7.97         12.32         3.30 o                         
  -6   4   7          9.76          9.78         2.29 o                         
  -5   4   7          0.19         -1.12         1.12 o                         
  -4   4   7         16.61         12.15         2.59 o                         
  -3   4   7         27.58         30.39         2.72 o                         
  -2   4   7          1.39          0.21         0.79 o                         
  -1   4   7        283.84        267.61         6.64 o                         
   0   4   7          0.69          0.99         1.70 o                         
   1   4   7        478.10        535.01        10.79 o                         
   2   4   7        145.44        139.93         4.18 o                         
   3   4   7        236.65        268.35         5.40 o                         
   4   4   7        178.07        190.83         6.68 o                         
   5   4   7        350.71        399.91        10.30 o                         
   6   4   7        188.64        215.96        15.91 o                         
   7   4   7          0.17         -0.35         1.25 o                         
   8   4   7         15.40         11.95         5.68 o                         
  -7   5   7         11.19         16.27         3.57 o                         
  -6   5   7          3.39          1.37         1.43 o                         
  -5   5   7         20.06         16.63         3.74 o                         
  -4   5   7          6.43          6.31         1.46 o                         
  -3   5   7        124.98        130.14         6.07 o                         
  -2   5   7         13.30         10.70         1.71 o                         
  -1   5   7          3.29          0.47         0.63 o                         
   0   5   7        308.26        342.55        13.27 o                         
   1   5   7          0.35          0.45         0.93 o                         
   2   5   7         89.76         83.57         3.71 o                         
   3   5   7         25.25         31.04         2.12 o                         
   4   5   7         37.08         43.48         3.13 o                         
   5   5   7         38.04         40.79         3.34 o                         
   6   5   7         41.59         42.80         5.24 o                         
   7   5   7          2.94          4.98         1.93 o                         
   8   5   7          0.04          1.22         2.64 o                         
  -7   6   7          0.92          2.23         1.96 o                         
  -6   6   7          8.41          6.12         1.76 o                         
  -5   6   7         28.01         30.05         4.09 o                         
  -4   6   7         75.07         82.71         5.10 o                         
  -3   6   7         37.82         30.36         4.18 o                         
  -2   6   7          0.01          0.67         0.96 o                         
  -1   6   7         19.87         20.73         2.01 o                         
   0   6   7         65.07         69.72         5.43 o                         
   1   6   7         54.58         53.78         3.72 o                         
   2   6   7          9.96          7.71         1.48 o                         
   3   6   7          2.15          3.21         0.81 o                         
   4   6   7        216.47        208.22         5.89 o                         
   5   6   7         35.93         39.44         3.39 o                         
   6   6   7         52.37         54.11         5.41 o                         
   7   6   7          0.50          2.89         1.68 o                         
   8   6   7          1.13         -3.61         4.64 o                         
  -6   7   7         10.22         14.58         3.92 o                         
  -5   7   7          1.91          3.38         4.54 o                         
  -4   7   7          0.04         -0.27         1.13 o                         
  -3   7   7        109.66        110.93         6.45 o                         
  -2   7   7          7.00          4.33         1.32 o                         
  -1   7   7          8.62          7.04         1.43 o                         
   0   7   7         10.01          9.68         1.57 o                         
   1   7   7          2.73          2.97         0.96 o                         
   2   7   7        189.53        206.20         6.13 o                         
   3   7   7        344.31        346.67        10.92 o                         
   4   7   7          0.75          2.55         0.90 o                         
   5   7   7         46.35         44.25         3.57 o                         
   6   7   7          1.17          0.30         1.87 o                         
   7   7   7          3.18          2.62         2.50 o                         
  -6   8   7          0.09          0.37         4.15 o                         
  -5   8   7          5.31          1.68         1.95 o                         
  -4   8   7         13.82          9.76         4.18 o                         
  -3   8   7         67.10         71.62         5.42 o                         
  -2   8   7         76.53         74.60         5.79 o                         
  -1   8   7        116.77        111.34         6.38 o                         
   0   8   7         32.98         29.58         2.97 o                         
   1   8   7         13.09         15.01         1.67 o                         
   2   8   7         18.00         18.38         1.92 o                         
   3   8   7        313.12        341.83         9.37 o                         
   4   8   7          8.37          6.35         1.09 o                         
   5   8   7         35.15         30.28         6.45 o                         
   6   8   7          8.49          7.05         3.60 o                         
   7   8   7          0.31         -3.16         3.16 o                         
  -5   9   7         15.66         22.75         5.08 o                         
  -4   9   7          3.66          3.39         2.32 o                         
  -3   9   7         22.35         21.82         4.44 o                         
  -2   9   7         10.44         11.57         2.65 o                         
  -1   9   7         28.13         29.61         4.64 o                         
   0   9   7          0.01          0.19         1.15 o                         
   1   9   7         18.39         16.55         2.09 o                         
   2   9   7         43.76         44.53         3.09 o                         
   3   9   7          1.24          0.61         1.32 o                         
   4   9   7          1.26         -0.62         1.54 o                         
   5   9   7          2.95         -2.51         2.51 o                         
   6   9   7          0.54          2.97         2.83 o                         
  -5  10   7          8.41          3.12         3.06 o                         
  -4  10   7          0.20         -0.36         2.09 o                         
  -3  10   7          3.65          1.05         3.88 o                         
  -2  10   7          6.44          6.65         2.07 o                         
  -1  10   7         53.68         58.02         6.62 o                         
   0  10   7          0.40         -0.25         1.23 o                         
   1  10   7        125.36        122.17         6.08 o                         
   2  10   7          3.95          3.83         0.88 o                         
   3  10   7          5.95          4.54         1.63 o                         
   4  10   7          6.22          4.67         1.83 o                         
   5  10   7          0.18          0.42         2.08 o                         
   6  10   7          6.44          2.93         2.91 o                         
  -4  11   7          4.29          2.56         2.21 o                         
  -3  11   7          0.03         -2.09         2.09 o                         
  -2  11   7          0.09          2.13         3.08 o                         
  -1  11   7         13.38         10.07         5.23 o                         
   0  11   7         12.31         13.82         3.41 o                         
   1  11   7         46.95         51.76         5.17 o                         
   2  11   7         13.16         15.77         3.24 o                         
   3  11   7          0.03         -1.44         2.19 o                         
   4  11   7          2.95          3.17         2.22 o                         
   5  11   7          5.62          2.54         7.91 o                         
  -2  12   7          0.56          6.49         3.47 o                         
  -1  12   7          1.28          1.42         3.77 o                         
   0  12   7          0.36          7.54         3.47 o                         
   1  12   7         30.77         35.28         6.36 o                         
   2  12   7         30.32         32.08         5.88 o                         
   3  12   7         12.54         10.79         3.64 o                         
   4  12   7          1.62         -0.68         4.99 o                         
   0  13   7          1.44          7.02         4.38 o                         
   1  13   7          7.33         13.38         4.21 o                         
  -3 -10   8         13.20          6.64         3.28 o                         
  -2 -10   8         13.95         10.82         7.70 o                         
  -1 -10   8          0.02         -1.44         5.71 o                         
   0 -10   8         17.90         24.64         5.23 o                         
   1 -10   8          1.99          2.23         3.34 o                         
   2 -10   8          9.45         11.55         3.48 o                         
  -4  -9   8          0.86         -2.08         3.45 o                         
  -3  -9   8          3.91         -0.35         2.87 o                         
  -2  -9   8          1.00          3.46         2.53 o                         
  -1  -9   8          5.86          7.56         2.29 o                         
   0  -9   8          0.16         -0.67         1.75 o                         
   1  -9   8          2.30          2.23         1.63 o                         
   2  -9   8          0.76         -1.83         2.14 o                         
   3  -9   8          0.04         -1.49         2.27 o                         
   4  -9   8          3.01          2.64         2.44 o                         
  -5  -8   8         15.27         17.50         5.58 o                         
  -4  -8   8          3.84          4.47         3.07 o                         
  -3  -8   8          0.37          2.21         1.92 o                         
  -2  -8   8          2.95          1.13         1.34 o                         
  -1  -8   8          0.99         -1.18         1.18 o                         
   0  -8   8          7.62         10.39         1.53 o                         
   1  -8   8          6.27          3.71         1.70 o                         
   2  -8   8          0.08         -0.03         1.97 o                         
   3  -8   8          1.76          0.73         2.36 o                         
   4  -8   8          0.00          0.36         1.82 o                         
   5  -8   8          0.10         -1.53         2.54 o                         
  -6  -7   8          3.49          3.01         2.11 o                         
  -5  -7   8          1.26          1.22         2.55 o                         
  -4  -7   8         37.95         41.53         5.97 o                         
  -3  -7   8          0.55         -0.33         0.94 o                         
  -2  -7   8        116.16        120.30         5.62 o                         
  -1  -7   8          0.60          0.16         0.94 o                         
   0  -7   8          9.17          3.72         1.12 o                         
   1  -7   8          0.46          0.56         1.12 o                         
   2  -7   8          2.05          0.84         1.39 o                         
   3  -7   8          1.02          2.95         1.82 o                         
   4  -7   8         18.09         14.01         2.58 o                         
   5  -7   8          0.46         -2.05         2.05 o                         
  -7  -6   8          5.04         10.72         4.10 o                         
  -6  -6   8          0.03         -2.46         2.46 o                         
  -5  -6   8          5.63          3.19         1.56 o                         
  -4  -6   8         18.36         22.88         3.29 o                         
  -3  -6   8         69.68         72.76         4.61 o                         
  -2  -6   8          8.25          8.28         1.96 o                         
  -1  -6   8         24.90         22.65         2.93 o                         
   0  -6   8         27.18         29.39         3.07 o                         
   1  -6   8          1.89          2.09         1.19 o                         
   2  -6   8         19.00         20.97         2.32 o                         
   3  -6   8         86.89         91.05         4.18 o                         
   4  -6   8         46.45         44.47         4.84 o                         
   5  -6   8          1.30          2.25         2.10 o                         
   6  -6   8          8.76          5.14         3.32 o                         
  -7  -5   8          0.33         -2.79         2.79 o                         
  -6  -5   8          0.75          0.70         1.49 o                         
  -5  -5   8          7.09          7.34         2.04 o                         
  -4  -5   8        245.85        265.38         7.82 o                         
  -3  -5   8        170.41        177.78         6.46 o                         
  -2  -5   8          3.15          2.34         0.86 o                         
  -1  -5   8         24.87         22.52         2.18 o                         
   0  -5   8         16.24         13.06         1.88 o                         
   1  -5   8        107.54        108.57         4.87 o                         
   2  -5   8        146.56        145.56         5.79 o                         
   3  -5   8        418.10        421.82        11.82 o                         
   4  -5   8         10.11          5.28         1.59 o                         
   5  -5   8         13.66         13.85         2.74 o                         
   6  -5   8          7.20          5.02         2.38 o                         
   7  -5   8         11.00          9.68         3.72 o                         
  -7  -4   8          0.32          0.81         1.88 o                         
  -6  -4   8          0.64          3.65         2.45 o                         
  -5  -4   8        107.17        108.32         7.89 o                         
  -4  -4   8          0.09          1.63         0.93 o                         
  -3  -4   8         42.44         43.35         3.14 o                         
  -2  -4   8          0.72          1.65         0.86 o                         
  -1  -4   8        226.58        240.84         6.78 o                         
   0  -4   8         12.58         11.86         1.44 o                         
   1  -4   8         72.85         64.39         3.74 o                         
   2  -4   8         19.01         18.92         1.70 o                         
   3  -4   8        486.62        495.89        12.68 o                         
   4  -4   8          8.14          5.50         1.80 o                         
   5  -4   8          7.17          5.83         1.45 o                         
   6  -4   8          2.46          0.38         1.25 o                         
   7  -4   8          0.49          2.11         2.08 o                         
  -7  -3   8          0.45          2.47         2.36 o                         
  -6  -3   8          7.60          1.84         3.04 o                         
  -5  -3   8        104.87        117.76         5.85 o                         
  -4  -3   8         48.19         60.94         3.73 o                         
  -3  -3   8         68.18         70.48         3.87 o                         
  -2  -3   8         79.79         67.73         3.30 o                         
  -1  -3   8         50.71         54.13         2.77 o                         
   0  -3   8         43.31         45.58         2.83 o                         
   1  -3   8          3.30          1.11         0.70 o                         
   2  -3   8        624.21        675.97         9.42 o                         
   3  -3   8         21.40         21.49         2.05 o                         
   4  -3   8          9.66          4.03         1.43 o                         
   5  -3   8          2.78          3.15         0.97 o                         
   6  -3   8          0.98          0.62         1.64 o                         
   7  -3   8          5.65          5.23         2.58 o                         
  -8  -2   8          1.00         -1.94         1.94 o                         
  -7  -2   8         10.13          9.26         5.35 o                         
  -6  -2   8         17.36          8.74         3.83 o                         
  -5  -2   8        248.82        266.09         7.85 o                         
  -4  -2   8          5.83          1.83         0.93 o                         
  -3  -2   8        362.32        366.09         7.57 o                         
  -2  -2   8         25.15         34.06         2.51 o                         
  -1  -2   8        185.15        182.08         5.01 o                         
   0  -2   8        100.32         91.97         2.94 o                         
   1  -2   8        670.08        729.45        10.89 o                         
   2  -2   8        560.68        534.18         8.74 o                         
   3  -2   8          1.42          0.00         0.51 o                         
   4  -2   8         26.08         21.83         3.86 o                         
   5  -2   8          1.97          1.73         0.87 o                         
   6  -2   8          0.00          1.34         1.91 o                         
   7  -2   8          5.44          4.43         1.98 o                         
   8  -2   8         12.89         11.51         4.10 o                         
  -8  -1   8          0.27         -2.93         3.57 o                         
  -7  -1   8         11.05         10.12         2.59 o                         
  -6  -1   8         16.61          5.57         2.00 o                         
  -5  -1   8          0.27         -0.06         0.61 o                         
  -4  -1   8         76.91         57.14         5.95 o                         
  -3  -1   8        149.71        169.11         4.54 o                         
  -2  -1   8        880.16        960.19        10.97 o                         
  -1  -1   8         48.21         52.59         2.51 o                         
   0  -1   8        150.75        140.40         4.53 o                         
   1  -1   8          0.00         -0.23         0.81 o                         
   2  -1   8        502.78        559.04         9.94 o                         
   3  -1   8         13.47         13.78         2.86 o                         
   4  -1   8          1.89          0.93         0.53 o                         
   5  -1   8          1.97          3.57         1.03 o                         
   6  -1   8         13.36          9.65         2.37 o                         
   7  -1   8          8.44         12.23         3.28 o                         
   8  -1   8          1.57          0.50         2.45 o                         
  -8   0   8          7.83          6.89         4.15 o                         
  -7   0   8          3.45          1.61         1.73 o                         
  -6   0   8         18.71         24.09         2.41 o                         
  -5   0   8         33.41         28.82         1.95 o                         
  -4   0   8        149.89        160.24         5.94 o                         
  -3   0   8        130.45        134.73         4.56 o                         
  -2   0   8        964.63        963.06        28.97 o                         
  -1   0   8         14.05         16.28         1.36 o                         
   0   0   8        142.49        168.54         4.79 o                         
   1   0   8        169.34        189.86         5.93 o                         
   2   0   8         60.89         51.06         4.53 o                         
   3   0   8         71.71         86.96         3.75 o                         
   4   0   8          2.32          2.96         0.85 o                         
   5   0   8        285.00        327.96         7.45 o                         
   6   0   8          4.18          3.92         1.10 o                         
   7   0   8         48.92         64.03         7.14 o                         
   8   0   8          0.85          0.50         2.19 o                         
  -8   1   8          0.08         -0.93         2.45 o                         
  -7   1   8         11.39         17.62         3.24 o                         
  -6   1   8         39.37         38.02         3.11 o                         
  -5   1   8          1.58          2.21         1.05 o                         
  -4   1   8         23.90         24.86         2.75 o                         
  -3   1   8          3.19          4.95         1.03 o                         
  -2   1   8         27.42         18.80         3.04 o                         
  -1   1   8         73.56         82.80         2.92 o                         
   0   1   8        489.42        559.67        10.83 o                         
   1   1   8        974.00       1074.80        12.01 o                         
   2   1   8        146.16        136.76         4.08 o                         
   3   1   8         57.99         74.33         3.53 o                         
   4   1   8          5.75          3.86         0.79 o                         
   5   1   8         74.03         77.92         3.32 o                         
   6   1   8         26.70         12.00         8.59 o                         
   7   1   8          7.16          9.46         2.93 o                         
   8   1   8          3.84          9.45         2.94 o                         
  -8   2   8          5.72          4.53         1.67 o                         
  -7   2   8         10.14          8.67         2.53 o                         
  -6   2   8          5.15          6.15         1.31 o                         
  -5   2   8         45.65         35.09         5.89 o                         
  -4   2   8          6.02          4.44         1.02 o                         
  -3   2   8         13.30          9.06         1.28 o                         
  -2   2   8         52.95         44.40         2.72 o                         
  -1   2   8        288.34        300.88         7.20 o                         
   0   2   8        516.66        544.27         9.90 o                         
   1   2   8         32.13         34.48         2.48 o                         
   2   2   8        152.01        168.20         4.71 o                         
   3   2   8         69.06         54.15         6.30 o                         
   4   2   8         90.16         90.71         7.50 o                         
   5   2   8          0.04         -0.30         0.90 o                         
   6   2   8          5.57          3.41         1.10 o                         
   7   2   8          3.74          7.71         3.50 o                         
   8   2   8          1.24          1.27         2.06 o                         
  -7   3   8         24.37         27.89         4.61 o                         
  -6   3   8         14.73         15.07         3.18 o                         
  -5   3   8          0.72         -1.32         1.32 o                         
  -4   3   8          0.38          0.16         0.76 o                         
  -3   3   8          8.34          9.86         1.54 o                         
  -2   3   8        138.78        132.77         3.93 o                         
  -1   3   8        883.24        841.71        18.44 o                         
   0   3   8          0.35          1.03         0.62 o                         
   1   3   8         39.29         34.04         3.12 o                         
   2   3   8        234.11        272.66         6.88 o                         
   3   3   8         51.74         43.94         6.10 o                         
   4   3   8        192.32        202.78         6.17 o                         
   5   3   8        311.16        359.52        10.84 o                         
   6   3   8         18.77         18.95         3.31 o                         
   7   3   8         31.19         35.92         7.22 o                         
   8   3   8          3.88          1.71         2.60 o                         
  -7   4   8          9.12          7.65         2.49 o                         
  -6   4   8          4.90          4.25         1.94 o                         
  -5   4   8          1.43          0.18         1.29 o                         
  -4   4   8          2.64          0.28         1.07 o                         
  -3   4   8          0.85          0.12         0.63 o                         
  -2   4   8        128.74        123.38         4.89 o                         
  -1   4   8        254.60        243.34         7.29 o                         
   0   4   8         61.26         48.46         4.18 o                         
   1   4   8         51.34         47.78         3.30 o                         
   2   4   8          0.03          0.19         0.65 o                         
   3   4   8          5.46          3.10         0.68 o                         
   4   4   8        125.67        132.80         5.47 o                         
   5   4   8        105.97        120.81         5.71 o                         
   6   4   8          2.21          2.20         1.39 o                         
   7   4   8         11.93         10.99         2.69 o                         
   8   4   8          0.34          1.68         2.26 o                         
  -7   5   8          2.71          1.89         1.55 o                         
  -6   5   8         18.67         24.84         4.20 o                         
  -5   5   8          5.65          7.67         2.15 o                         
  -4   5   8         10.98          6.62         1.94 o                         
  -3   5   8          0.18         -1.05         1.05 o                         
  -2   5   8          2.74          2.62         0.94 o                         
  -1   5   8         11.57          8.18         1.70 o                         
   0   5   8         24.67         30.45         3.61 o                         
   1   5   8         22.91         27.65         2.76 o                         
   2   5   8        119.22        117.64         4.02 o                         
   3   5   8          5.72          5.98         0.87 o                         
   4   5   8         28.06         27.72         2.64 o                         
   5   5   8         45.37         56.09         3.77 o                         
   6   5   8          2.10          1.29         1.29 o                         
   7   5   8         11.99         16.15         3.41 o                         
   8   5   8          1.91          1.04         2.24 o                         
  -7   6   8         12.36         17.99         4.39 o                         
  -6   6   8          0.01         -2.54         2.54 o                         
  -5   6   8         30.33         36.78         4.91 o                         
  -4   6   8          5.91          5.61         1.66 o                         
  -3   6   8         41.12         33.86         5.35 o                         
  -2   6   8         15.24         13.43         1.91 o                         
  -1   6   8         14.13         19.92         2.02 o                         
   0   6   8          0.10          1.21         1.13 o                         
   1   6   8         39.95         41.61         3.25 o                         
   2   6   8         17.88         21.79         2.46 o                         
   3   6   8         14.47         10.12         1.66 o                         
   4   6   8         63.18         70.95         2.87 o                         
   5   6   8          6.57          5.43         1.33 o                         
   6   6   8         17.16         24.26         4.56 o                         
   7   6   8         21.57         25.48         4.70 o                         
   8   6   8          0.22         -4.60         4.60 o                         
  -6   7   8          0.26         -2.16         2.16 o                         
  -5   7   8         21.90         21.03         4.52 o                         
  -4   7   8         13.55          8.46         3.37 o                         
  -3   7   8        274.72        269.93        10.85 o                         
  -2   7   8         38.86         28.56         3.04 o                         
  -1   7   8         43.03         39.15         3.29 o                         
   0   7   8          2.61          2.53         1.11 o                         
   1   7   8         33.08         26.26         2.92 o                         
   2   7   8         28.36         22.56         2.75 o                         
   3   7   8        134.23        143.06         7.37 o                         
   4   7   8        183.18        179.41         6.46 o                         
   5   7   8          4.01          4.42         1.13 o                         
   6   7   8          0.42          1.50         2.75 o                         
   7   7   8          4.45          3.93         3.01 o                         
  -6   8   8          4.60         -0.11         4.08 o                         
  -5   8   8          0.40         -0.59         1.73 o                         
  -4   8   8        146.37        149.51        14.24 o                         
  -3   8   8         83.87         81.63         5.83 o                         
  -2   8   8         37.99         40.27         4.24 o                         
  -1   8   8        149.45        142.31         6.73 o                         
   0   8   8         97.89         90.07         7.98 o                         
   1   8   8          1.59          1.99         1.24 o                         
   2   8   8         72.01         68.44         4.73 o                         
   3   8   8         83.59         82.06         5.68 o                         
   4   8   8         22.59         29.14         3.09 o                         
   5   8   8         30.51         22.92         5.80 o                         
   6   8   8          0.00          1.26         3.13 o                         
   7   8   8          2.20          4.06         5.06 o                         
  -5   9   8          0.05          6.05         2.87 o                         
  -4   9   8         39.57         49.22         8.73 o                         
  -3   9   8          2.73          2.39         2.33 o                         
  -2   9   8         41.77         41.04         7.72 o                         
  -1   9   8          2.28          3.02         1.24 o                         
   0   9   8         23.24         22.03         4.26 o                         
   1   9   8         29.65         17.88         3.01 o                         
   2   9   8          0.23          0.38         0.77 o                         
   3   9   8         36.89         39.44         4.01 o                         
   4   9   8          3.26          2.12         1.47 o                         
   5   9   8          0.68         -2.41         4.83 o                         
   6   9   8          0.72          1.84         3.91 o                         
  -4  10   8          0.13         -2.28         2.28 o                         
  -3  10   8          6.23          4.65         1.98 o                         
  -2  10   8         26.46         22.96         7.48 o                         
  -1  10   8         35.42         40.72         7.71 o                         
   0  10   8         93.20         70.82         4.69 o                         
   1  10   8         10.04         12.24         2.72 o                         
   2  10   8         34.36         33.72         3.86 o                         
   3  10   8          0.03         -0.16         2.74 o                         
   4  10   8          0.16         -0.22         4.60 o                         
   5  10   8          0.33          2.06         3.52 o                         
   6  10   8         45.61         57.81        10.91 o                         
  -3  11   8          0.37         -1.02         1.54 o                         
  -2  11   8          0.06         -1.25         2.40 o                         
  -1  11   8          8.96          5.20         3.28 o                         
   0  11   8         45.92         60.72         7.09 o                         
   1  11   8         58.40         61.70         5.51 o                         
   2  11   8          4.45          1.45         1.42 o                         
   3  11   8          0.00          2.17         1.71 o                         
   4  11   8          0.03         -3.29         3.29 o                         
   5  11   8          0.04         -3.96        11.55 o                         
  -2  12   8          0.62          1.52         2.69 o                         
  -1  12   8          6.62          7.30         3.74 o                         
   0  12   8          3.09          1.31         3.27 o                         
   1  12   8         24.44         22.56         4.74 o                         
   2  12   8         14.97         18.32         3.20 o                         
   3  12   8         11.39         20.65         4.57 o                         
  -2 -10   9          1.36          4.41         2.72 o                         
  -1 -10   9         73.34         77.69        11.77 o                         
   0 -10   9         18.05         25.11         4.96 o                         
   1 -10   9          3.28          7.82         2.86 o                         
   2 -10   9          2.89         -1.62         2.21 o                         
  -4  -9   9          0.93          3.22         3.53 o                         
  -3  -9   9         41.51         48.82         6.61 o                         
  -2  -9   9         19.71         18.65         4.02 o                         
  -1  -9   9         79.11         85.44         8.61 o                         
   0  -9   9          1.83          3.99         2.22 o                         
   1  -9   9          9.81         10.01         2.88 o                         
   2  -9   9          0.56         -1.67         2.47 o                         
   3  -9   9         23.01         31.46         4.80 o                         
  -5  -8   9          8.42         10.38         4.16 o                         
  -4  -8   9          5.00          8.74         4.17 o                         
  -3  -8   9          0.00          2.64         3.08 o                         
  -2  -8   9          7.91          3.61         2.11 o                         
  -1  -8   9          0.05          0.04         1.16 o                         
   0  -8   9         45.73         51.81         5.56 o                         
   1  -8   9          2.55          2.94         1.77 o                         
   2  -8   9         16.27         12.50         3.07 o                         
   3  -8   9         27.37         19.90         3.18 o                         
   4  -8   9          0.04         -0.61         1.39 o                         
  -6  -7   9         11.50          8.97         3.50 o                         
  -5  -7   9          0.57         -0.34         2.05 o                         
  -4  -7   9         63.12         66.64         7.88 o                         
  -3  -7   9         27.64         27.51         3.11 o                         
  -2  -7   9          7.07          4.82         1.99 o                         
  -1  -7   9          0.05          0.03         1.49 o                         
   0  -7   9         11.53          9.24         1.82 o                         
   1  -7   9          1.61          0.90         0.98 o                         
   2  -7   9          1.97          2.67         1.07 o                         
   3  -7   9         27.80         26.73         3.61 o                         
   4  -7   9          4.38          2.88         1.57 o                         
   5  -7   9          0.77         -1.65         3.12 o                         
  -6  -6   9          5.94          7.05         3.15 o                         
  -5  -6   9         54.00         58.59         5.88 o                         
  -4  -6   9          4.38          3.37         1.88 o                         
  -3  -6   9          2.41          2.04         1.05 o                         
  -2  -6   9         47.60         48.23         3.82 o                         
  -1  -6   9        111.77        104.11         6.72 o                         
   0  -6   9         16.47         14.98         2.29 o                         
   1  -6   9          0.11          0.61         0.90 o                         
   2  -6   9          2.14          2.31         1.25 o                         
   3  -6   9          6.76          8.07         1.87 o                         
   4  -6   9         11.35          9.09         2.01 o                         
   5  -6   9          7.37          8.15         2.64 o                         
   6  -6   9          0.19         -2.51         2.51 o                         
  -7  -5   9          7.30          3.00         2.34 o                         
  -6  -5   9          2.66          0.29         1.79 o                         
  -5  -5   9         39.48         33.27         6.80 o                         
  -4  -5   9        178.24        201.07         9.45 o                         
  -3  -5   9        278.63        303.46         8.82 o                         
  -2  -5   9          0.57          0.42         0.67 o                         
  -1  -5   9        148.86        145.19         6.64 o                         
   0  -5   9         31.77         28.28         3.16 o                         
   1  -5   9          6.07          5.87         1.47 o                         
   2  -5   9        210.30        223.81         7.85 o                         
   3  -5   9         14.86         12.14         3.30 o                         
   4  -5   9          5.47          4.52         1.87 o                         
   5  -5   9         16.37         19.13         3.26 o                         
   6  -5   9          1.44         -1.50         1.84 o                         
  -7  -4   9          2.13         -2.55         2.55 o                         
  -6  -4   9          1.61          0.84         2.69 o                         
  -5  -4   9          0.14          0.97         1.11 o                         
  -4  -4   9          8.36          4.85         1.28 o                         
  -3  -4   9        133.98        140.09         5.88 o                         
  -2  -4   9          5.11          3.24         1.16 o                         
  -1  -4   9         36.62         36.16         2.84 o                         
   0  -4   9          4.45          4.03         1.01 o                         
   1  -4   9         69.35         66.17         4.23 o                         
   2  -4   9         24.29         22.31         2.09 o                         
   3  -4   9        706.47        772.90        13.70 o                         
   4  -4   9          6.40          5.99         1.93 o                         
   5  -4   9         23.56         22.22         3.17 o                         
   6  -4   9          0.45          0.29         1.52 o                         
   7  -4   9          3.26          2.21         1.79 o                         
  -7  -3   9          2.64          5.61         3.30 o                         
  -6  -3   9         17.94         20.82         4.60 o                         
  -5  -3   9         80.33         91.04         5.25 o                         
  -4  -3   9         89.25         98.57         4.96 o                         
  -3  -3   9          4.77          2.93         1.02 o                         
  -2  -3   9          0.01         -0.06         0.76 o                         
  -1  -3   9        176.47        185.49         5.09 o                         
   0  -3   9        409.15        412.68         9.02 o                         
   1  -3   9         39.59         36.74         2.14 o                         
   2  -3   9        518.91        540.62         8.72 o                         
   3  -3   9          3.33          1.70         0.84 o                         
   4  -3   9         14.92         11.45         3.22 o                         
   5  -3   9          3.85          3.32         0.94 o                         
   6  -3   9          2.40          2.65         1.66 o                         
   7  -3   9          1.94          1.15         1.68 o                         
  -7  -2   9          2.11          5.66         2.93 o                         
  -6  -2   9          5.39          5.34         1.52 o                         
  -5  -2   9         33.64         37.41         3.28 o                         
  -4  -2   9          0.64          0.87         0.68 o                         
  -3  -2   9        116.07        125.93         5.16 o                         
  -2  -2   9        405.89        426.88         8.29 o                         
  -1  -2   9        175.69        176.05         5.07 o                         
   0  -2   9         76.27         85.47         3.88 o                         
   1  -2   9         44.04         47.08         2.94 o                         
   2  -2   9         10.94         10.81         1.49 o                         
   3  -2   9         83.83         89.19         4.24 o                         
   4  -2   9         12.06         11.37         2.46 o                         
   5  -2   9          0.80          2.17         0.86 o                         
   6  -2   9         39.49         20.10         8.39 o                         
   7  -2   9          4.72          7.21         3.28 o                         
  -7  -1   9         12.55         17.06         3.16 o                         
  -6  -1   9          3.04          2.71         1.65 o                         
  -5  -1   9         33.84         33.62         2.69 o                         
  -4  -1   9          1.50          2.06         0.69 o                         
  -3  -1   9         55.93         62.22         3.19 o                         
  -2  -1   9        373.76        382.75         8.17 o                         
  -1  -1   9        331.93        337.97         7.75 o                         
   0  -1   9         49.28         44.96         2.71 o                         
   1  -1   9         32.34         39.03         2.59 o                         
   2  -1   9         24.27         28.41         2.46 o                         
   3  -1   9         37.09         32.82         7.01 o                         
   4  -1   9         42.33         34.40         4.44 o                         
   5  -1   9        120.44        113.57         3.80 o                         
   6  -1   9          0.08         -0.08         1.68 o                         
   7  -1   9         27.17         34.96         5.19 o                         
   8  -1   9          0.04          2.01         2.39 o                         
  -8   0   9          4.46          5.57         2.81 o                         
  -7   0   9          0.19          1.09         1.60 o                         
  -6   0   9         29.38         32.58         3.93 o                         
  -5   0   9         24.21         18.04         2.62 o                         
  -4   0   9          2.21          1.65         0.91 o                         
  -3   0   9          5.65          3.94         0.87 o                         
  -2   0   9         16.58         12.53         1.14 o                         
  -1   0   9         48.87         46.23         2.66 o                         
   0   0   9          6.98          7.53         1.11 o                         
   1   0   9         90.53         92.80         4.46 o                         
   2   0   9          4.33          1.48         0.69 o                         
   3   0   9         77.49         74.63         3.49 o                         
   4   0   9         58.63         50.50         5.47 o                         
   5   0   9         21.91         25.76         2.00 o                         
   6   0   9          0.29         -1.31         1.33 o                         
   7   0   9          2.51          3.33         2.28 o                         
   8   0   9          1.80          2.26         3.04 o                         
  -7   1   9          0.63          1.35         1.47 o                         
  -6   1   9          7.13         11.28         2.51 o                         
  -5   1   9          3.87          2.08         1.59 o                         
  -4   1   9          5.17          6.10         1.69 o                         
  -3   1   9          4.04          1.63         0.75 o                         
  -2   1   9        189.11        178.33         6.47 o                         
  -1   1   9         94.82         99.89         3.59 o                         
   0   1   9       1414.44       1520.26        19.01 o                         
   1   1   9          6.17          5.91         0.98 o                         
   2   1   9        935.96       1033.20        12.57 o                         
   3   1   9          0.31          0.37         0.67 o                         
   4   1   9          0.12          0.59         1.01 o                         
   5   1   9          3.42          3.79         1.03 o                         
   6   1   9          2.16          3.14         1.47 o                         
   7   1   9          9.76         10.33         3.29 o                         
   8   1   9          3.98          0.97         2.44 o                         
  -7   2   9          0.00          0.72         1.34 o                         
  -6   2   9          1.81          0.24         1.42 o                         
  -5   2   9          0.05          2.26         1.39 o                         
  -4   2   9         42.09         43.77         5.04 o                         
  -3   2   9         62.26         63.49         6.48 o                         
  -2   2   9         47.58         32.65         2.67 o                         
  -1   2   9         14.38         12.40         1.59 o                         
   0   2   9          0.02          0.45         0.88 o                         
   1   2   9         62.97         74.14         3.92 o                         
   2   2   9         15.92         12.75         1.40 o                         
   3   2   9          2.30          0.38         0.54 o                         
   4   2   9          0.46          0.60         1.04 o                         
   5   2   9          4.74          3.42         2.65 o                         
   6   2   9         12.48          8.34         1.63 o                         
   7   2   9          7.91          3.72         2.61 o                         
   8   2   9          8.89         10.16         2.85 o                         
  -7   3   9         21.98         25.63         4.57 o                         
  -6   3   9          0.11         -1.53         1.88 o                         
  -5   3   9          0.19          0.63         1.87 o                         
  -4   3   9         11.97          7.09         1.64 o                         
  -3   3   9         10.34          8.72         1.39 o                         
  -2   3   9        445.72        411.54        12.76 o                         
  -1   3   9        894.40        944.87        16.79 o                         
   0   3   9         73.95         83.92         3.72 o                         
   1   3   9         22.26         25.81         3.46 o                         
   2   3   9          3.18          2.18         0.76 o                         
   3   3   9        139.81        136.95         5.88 o                         
   4   3   9         59.86         56.90         3.42 o                         
   5   3   9          1.48          0.73         1.37 o                         
   6   3   9         76.94         60.14         8.76 o                         
   7   3   9          6.20          6.52         2.56 o                         
   8   3   9          0.08         -1.73         1.73 o                         
  -7   4   9         13.22         23.59         4.42 o                         
  -6   4   9          1.26          0.72         1.61 o                         
  -5   4   9         28.01         32.68         4.70 o                         
  -4   4   9          3.57          3.77         1.26 o                         
  -3   4   9         42.86         44.12         6.21 o                         
  -2   4   9         66.97         61.68         5.93 o                         
  -1   4   9       1074.39       1166.35        21.84 o                         
   0   4   9        472.82        527.74        14.52 o                         
   1   4   9        481.51        532.24        11.23 o                         
   2   4   9         52.45         51.67         2.81 o                         
   3   4   9          7.98          5.83         0.97 o                         
   4   4   9          7.34          7.10         1.25 o                         
   5   4   9         96.64         83.49         5.38 o                         
   6   4   9         23.78         21.43         3.35 o                         
   7   4   9         29.58         29.21         5.05 o                         
   8   4   9         15.44         22.11         4.45 o                         
  -7   5   9          4.96          5.71         3.03 o                         
  -6   5   9         15.64         13.65         3.14 o                         
  -5   5   9         21.70         23.19         3.84 o                         
  -4   5   9          2.44          1.47         1.13 o                         
  -3   5   9          0.06          0.34         0.75 o                         
  -2   5   9         64.09         39.42         5.08 o                         
  -1   5   9        415.90        421.30        10.18 o                         
   0   5   9         34.30         38.66         3.72 o                         
   1   5   9          1.76          3.37         1.03 o                         
   2   5   9         72.67         58.41         2.87 o                         
   3   5   9          9.96          9.78         1.23 o                         
   4   5   9         39.09         42.75         3.33 o                         
   5   5   9         46.47         48.98         4.12 o                         
   6   5   9          0.15          2.13         1.45 o                         
   7   5   9          5.24          2.26         1.36 o                         
   8   5   9          0.95          1.87         2.74 o                         
  -6   6   9         17.43         17.72         4.00 o                         
  -5   6   9         52.32         46.06         7.08 o                         
  -4   6   9          5.01          6.11         1.52 o                         
  -3   6   9         57.29         50.83         4.46 o                         
  -2   6   9         15.41         11.62         2.60 o                         
  -1   6   9          5.51          4.96         2.39 o                         
   0   6   9          4.68          5.19         1.72 o                         
   1   6   9        172.48        192.54         7.76 o                         
   2   6   9         69.95         84.67         5.58 o                         
   3   6   9         27.47         29.40         2.52 o                         
   4   6   9        526.94        545.36        17.56 o                         
   5   6   9         37.39         40.10         3.59 o                         
   6   6   9          1.14          0.59         1.73 o                         
   7   6   9          6.34          7.89         3.76 o                         
  -6   7   9          3.64          2.62         3.34 o                         
  -5   7   9         12.88         12.27         2.84 o                         
  -4   7   9         56.67         59.15         6.74 o                         
  -3   7   9        111.61        115.05         7.05 o                         
  -2   7   9          0.19          0.50         1.19 o                         
  -1   7   9          7.93          3.72         1.65 o                         
   0   7   9         41.47         40.29         4.93 o                         
   1   7   9        143.18        170.20         7.48 o                         
   2   7   9         16.37         14.82         2.49 o                         
   3   7   9        705.01        802.46        19.88 o                         
   4   7   9         28.85         35.66         2.48 o                         
   5   7   9         19.18         23.10         3.28 o                         
   6   7   9          0.62          0.27         1.64 o                         
   7   7   9          0.59         -1.90         8.23 o                         
  -6   8   9          3.13          2.11         2.36 o                         
  -5   8   9         19.75         22.69         4.65 o                         
  -4   8   9          0.01          2.14         1.90 o                         
  -3   8   9          4.85          6.09         1.81 o                         
  -2   8   9         42.59         42.01         3.91 o                         
  -1   8   9         82.97         64.08         7.57 o                         
   0   8   9        133.92        132.24         9.95 o                         
   1   8   9          5.59          2.43         1.45 o                         
   2   8   9         15.16         13.25         2.82 o                         
   3   8   9          5.33          7.06         1.63 o                         
   4   8   9         19.17         15.54         2.79 o                         
   5   8   9          1.96          0.99         1.65 o                         
   6   8   9          2.71          7.27         2.21 o                         
   7   8   9          4.81          3.40        14.21 o                         
  -5   9   9          3.38          5.99         3.07 o                         
  -4   9   9          3.28          1.25         2.26 o                         
  -3   9   9         44.40         38.02         6.33 o                         
  -2   9   9         84.64         73.48         8.43 o                         
  -1   9   9         16.78         13.41         3.38 o                         
   0   9   9          5.04          1.63         1.38 o                         
   1   9   9          0.01          0.12         1.37 o                         
   2   9   9          1.23          2.29         1.33 o                         
   3   9   9          3.97          7.43         2.26 o                         
   4   9   9         35.18         41.23         5.54 o                         
   5   9   9         16.50         21.67         5.26 o                         
   6   9   9          4.22         -1.00         4.54 o                         
  -4  10   9          2.55          7.22         3.71 o                         
  -3  10   9          2.34          0.08         1.82 o                         
  -2  10   9          0.65          3.50         4.73 o                         
  -1  10   9         74.25         66.13         7.49 o                         
   0  10   9         34.46         40.64         5.05 o                         
   1  10   9         23.72         18.87         2.78 o                         
   2  10   9         35.95         42.44         4.44 o                         
   3  10   9         32.80         42.32         5.02 o                         
   4  10   9         39.76         51.89        12.39 o                         
   5  10   9         10.86          4.44         5.40 o                         
  -3  11   9          2.12         -0.61         2.24 o                         
  -2  11   9          2.15         -3.41         3.41 o                         
  -1  11   9          6.47          1.69         2.06 o                         
   0  11   9          3.58          6.17         1.89 o                         
   1  11   9          0.72          1.61         1.78 o                         
   2  11   9         66.53         66.87         6.91 o                         
   3  11   9          0.11         -1.68         1.68 o                         
   4  11   9          7.54          7.64         7.65 o                         
   5  11   9         20.82         19.17         6.11 o                         
  -2  12   9          5.49          1.63         4.35 o                         
  -1  12   9          2.70          0.38         2.42 o                         
   0  12   9          0.01         -3.84         3.84 o                         
   1  12   9         40.64         37.66         6.60 o                         
   2  12   9          3.87          3.51         4.44 o                         
   3  12   9         14.91         12.52         3.42 o                         
  -1 -10  10          0.04          2.52         4.97 o                         
   0 -10  10          7.10          3.09         4.80 o                         
  -3  -9  10         42.44         61.86         9.40 o                         
  -2  -9  10         18.72         20.54         4.22 o                         
  -1  -9  10         38.08         45.03         6.25 o                         
   0  -9  10         11.53          7.27         2.31 o                         
   1  -9  10          1.02          0.65         2.86 o                         
   2  -9  10          0.01         -2.91         2.91 o                         
   3  -9  10         38.69         49.29         8.07 o                         
  -4  -8  10         17.54         17.40         5.10 o                         
  -3  -8  10          0.18         -4.02         4.02 o                         
  -2  -8  10          5.27          8.77         2.79 o                         
  -1  -8  10          0.46         -0.78         0.93 o                         
   0  -8  10          5.57          8.35         2.37 o                         
   1  -8  10          2.20          2.29         2.64 o                         
   2  -8  10          0.46          1.22         1.69 o                         
   3  -8  10         10.91          6.17         4.03 o                         
   4  -8  10          0.10         -3.85         3.85 o                         
  -5  -7  10          3.12          2.05         3.24 o                         
  -4  -7  10          8.50          7.26         2.37 o                         
  -3  -7  10          0.00          0.20         1.59 o                         
  -2  -7  10         27.38         27.94         3.66 o                         
  -1  -7  10          0.29          0.61         1.42 o                         
   0  -7  10         36.77         31.72         4.63 o                         
   1  -7  10          7.28          5.59         1.32 o                         
   2  -7  10         76.64         82.09         7.89 o                         
   3  -7  10          3.47          1.98         1.74 o                         
   4  -7  10         24.99         37.46         6.73 o                         
   5  -7  10          0.93         -1.20         2.38 o                         
  -6  -6  10          0.48         -0.98         4.06 o                         
  -5  -6  10          6.59         10.18         3.46 o                         
  -4  -6  10         99.30        119.99         8.37 o                         
  -3  -6  10         21.04         21.55         2.92 o                         
  -2  -6  10        170.28        178.49         7.55 o                         
  -1  -6  10        113.90         96.46         6.72 o                         
   0  -6  10         12.78          9.95         2.15 o                         
   1  -6  10          0.87          1.23         1.04 o                         
   2  -6  10          5.69          3.24         1.02 o                         
   3  -6  10         17.44         16.93         2.44 o                         
   4  -6  10         11.94         12.68         2.66 o                         
   5  -6  10          2.86          1.07         2.05 o                         
  -6  -5  10         24.43         24.94         6.81 o                         
  -5  -5  10         25.21         25.05         3.79 o                         
  -4  -5  10         73.11         79.80         6.17 o                         
  -3  -5  10        101.38        111.03         5.55 o                         
  -2  -5  10        199.74        198.08         6.67 o                         
  -1  -5  10         21.26         18.08         2.72 o                         
   0  -5  10        124.22        125.26         6.91 o                         
   1  -5  10         14.11         14.35         2.47 o                         
   2  -5  10         55.87         66.37         3.90 o                         
   3  -5  10         17.42         13.22         2.16 o                         
   4  -5  10          0.04         -1.02         1.26 o                         
   5  -5  10          3.05         -1.73         1.73 o                         
   6  -5  10         21.28         23.03         5.72 o                         
  -7  -4  10          1.05          5.36         2.76 o                         
  -6  -4  10          0.65          0.27         1.85 o                         
  -5  -4  10         41.43         50.94         5.97 o                         
  -4  -4  10        118.47        132.89         6.51 o                         
  -3  -4  10        428.27        471.28        11.20 o                         
  -2  -4  10         28.20         26.85         2.58 o                         
  -1  -4  10        177.27        173.22         5.99 o                         
   0  -4  10        112.87        107.68         5.29 o                         
   1  -4  10         66.99         62.68         4.69 o                         
   2  -4  10        303.06        320.51         8.16 o                         
   3  -4  10        100.47         98.33         5.09 o                         
   4  -4  10         21.95         14.52         2.97 o                         
   5  -4  10          4.43          2.86         1.49 o                         
   6  -4  10          2.23          3.68         1.44 o                         
  -7  -3  10          2.27          6.95         3.12 o                         
  -6  -3  10          1.08         -0.43         2.55 o                         
  -5  -3  10         69.24         74.36         6.05 o                         
  -4  -3  10          0.03         -1.01         1.01 o                         
  -3  -3  10         68.01         61.13         3.90 o                         
  -2  -3  10         70.68         68.16         3.61 o                         
  -1  -3  10         44.77         38.26         2.32 o                         
   0  -3  10          3.19          2.61         0.63 o                         
   1  -3  10        618.16        632.09        11.70 o                         
   2  -3  10         34.01         33.63         2.34 o                         
   3  -3  10        102.71        109.15         4.92 o                         
   4  -3  10         17.04         14.79         3.97 o                         
   5  -3  10         24.55         14.68         6.11 o                         
   6  -3  10          5.62          3.59         1.89 o                         
   7  -3  10          3.17          6.73         2.48 o                         
  -7  -2  10          0.36         -0.56         2.38 o                         
  -6  -2  10         14.21         23.06         4.97 o                         
  -5  -2  10         88.30         91.33         6.28 o                         
  -4  -2  10         87.56         85.10         4.16 o                         
  -3  -2  10        132.97        127.36         5.35 o                         
  -2  -2  10          4.98          5.55         1.02 o                         
  -1  -2  10        223.92        220.97         5.62 o                         
   0  -2  10        382.31        378.16        13.50 o                         
   1  -2  10          1.35          2.29         0.97 o                         
   2  -2  10        110.65        111.21         5.54 o                         
   3  -2  10         15.83         13.22         2.06 o                         
   4  -2  10          0.10          0.83         0.68 o                         
   5  -2  10          9.51          2.79         1.46 o                         
   6  -2  10         52.00         53.90         7.41 o                         
   7  -2  10         15.61         10.13         3.58 o                         
  -7  -1  10          6.29          8.54         2.82 o                         
  -6  -1  10          0.60         -1.43         1.87 o                         
  -5  -1  10         46.34         30.59         8.27 o                         
  -4  -1  10          7.63          7.70         1.07 o                         
  -3  -1  10         10.61         10.48         1.27 o                         
  -2  -1  10          0.61          0.53         0.71 o                         
  -1  -1  10        155.47        164.41         5.13 o                         
   0  -1  10          4.63          8.47         1.28 o                         
   1  -1  10         55.39         56.47         3.29 o                         
   2  -1  10        125.64        134.87         5.23 o                         
   3  -1  10         84.38         82.55         6.10 o                         
   4  -1  10         47.11         49.82         3.79 o                         
   5  -1  10         42.94         42.51         2.53 o                         
   6  -1  10         73.01         68.39        10.47 o                         
   7  -1  10          8.44          6.89         2.82 o                         
  -7   0  10          0.47         -0.66         1.72 o                         
  -6   0  10          5.57          1.94         1.82 o                         
  -5   0  10          2.00          4.22         1.35 o                         
  -4   0  10         10.20         17.32         2.46 o                         
  -3   0  10         30.57         28.62         4.00 o                         
  -2   0  10        477.60        501.99         8.06 o                         
  -1   0  10        148.92        163.98         5.66 o                         
   0   0  10          9.49          6.84         1.00 o                         
   1   0  10         16.00         11.25         2.12 o                         
   2   0  10          6.64          6.68         1.64 o                         
   3   0  10         48.79         42.13         4.41 o                         
   4   0  10         54.92         58.46         3.29 o                         
   5   0  10         81.69         77.59         3.97 o                         
   6   0  10          1.50         -0.10         1.36 o                         
   7   0  10         15.81         17.34         4.64 o                         
   8   0  10          0.13         -2.69         2.69 o                         
  -7   1  10         21.64         23.40         3.77 o                         
  -6   1  10         18.42         24.25         3.67 o                         
  -5   1  10          3.64          3.66         1.58 o                         
  -4   1  10         27.66         25.65         4.81 o                         
  -3   1  10          1.30          1.83         1.08 o                         
  -2   1  10         66.80         59.01         5.52 o                         
  -1   1  10         84.26         83.20         3.31 o                         
   0   1  10        418.40        408.42         7.86 o                         
   1   1  10         11.28         12.50         1.45 o                         
   2   1  10         80.96         77.67         3.05 o                         
   3   1  10         78.95         79.35         3.52 o                         
   4   1  10          6.69          6.89         1.23 o                         
   5   1  10         14.15         12.10         1.60 o                         
   6   1  10          6.23         13.59         3.83 o                         
   7   1  10          6.02          8.02         3.28 o                         
   8   1  10          0.36         -1.53         3.30 o                         
  -7   2  10          4.28          2.70         3.18 o                         
  -6   2  10         13.75         19.61         3.25 o                         
  -5   2  10         32.42         37.58         4.18 o                         
  -4   2  10         52.05         55.86         4.43 o                         
  -3   2  10         18.28         10.93         2.87 o                         
  -2   2  10         27.10         24.37         2.29 o                         
  -1   2  10        137.19        123.84         4.06 o                         
   0   2  10        240.34        232.17         9.72 o                         
   1   2  10         17.36         23.38         2.43 o                         
   2   2  10        836.80        928.23        12.25 o                         
   3   2  10         65.45         70.76         3.20 o                         
   4   2  10          3.39          1.94         1.11 o                         
   5   2  10         22.64         26.37         3.51 o                         
   6   2  10          8.77         11.17         2.55 o                         
   7   2  10         17.26         17.01         5.63 o                         
   8   2  10          9.63          9.67         2.93 o                         
  -7   3  10          6.54          8.95         2.63 o                         
  -6   3  10         11.93         10.01         2.79 o                         
  -5   3  10         36.75         38.34         4.39 o                         
  -4   3  10          3.13          1.22         1.06 o                         
  -3   3  10          9.20          7.90         1.52 o                         
  -2   3  10         63.94         66.75         3.98 o                         
  -1   3  10          5.40          4.61         0.99 o                         
   0   3  10          8.29          7.84         1.47 o                         
   1   3  10        276.47        300.61         9.45 o                         
   2   3  10          0.13          0.08         0.97 o                         
   3   3  10          0.28         -0.22         0.67 o                         
   4   3  10         20.82         23.51         2.24 o                         
   5   3  10         31.27         22.54         6.08 o                         
   6   3  10          0.40          0.64         2.02 o                         
   7   3  10          6.61         13.32         4.14 o                         
   8   3  10          0.00         -1.99         2.82 o                         
  -7   4  10          3.36          5.26         2.26 o                         
  -6   4  10         14.26          9.32         2.71 o                         
  -5   4  10         43.27         43.84         5.40 o                         
  -4   4  10          7.34          9.73         2.13 o                         
  -3   4  10         46.69         49.94         3.85 o                         
  -2   4  10         35.69         27.95         3.36 o                         
  -1   4  10          0.97          0.98         0.98 o                         
   0   4  10         27.19         23.64         1.99 o                         
   1   4  10        172.52        194.48         7.05 o                         
   2   4  10         11.69          6.58         1.45 o                         
   3   4  10         30.62         24.58         3.92 o                         
   4   4  10          5.88          1.37         0.97 o                         
   5   4  10         76.65         96.42         9.11 o                         
   6   4  10        102.09        114.79         8.65 o                         
   7   4  10          1.68          2.00         2.00 o                         
   8   4  10          1.81         -3.08         3.27 o                         
  -7   5  10          3.73          2.86         1.65 o                         
  -6   5  10          0.78          1.68         1.75 o                         
  -5   5  10         10.72         14.54         3.50 o                         
  -4   5  10          3.08          0.92         1.07 o                         
  -3   5  10          2.33          0.68         1.18 o                         
  -2   5  10        520.76        512.22        11.73 o                         
  -1   5  10          0.01          0.06         0.99 o                         
   0   5  10          0.76          1.46         1.40 o                         
   1   5  10         49.10         51.63         3.51 o                         
   2   5  10          7.47          7.03         1.19 o                         
   3   5  10         20.40         17.64         1.87 o                         
   4   5  10        523.42        599.57        14.97 o                         
   5   5  10         73.43         69.33         5.68 o                         
   6   5  10         29.60         32.31         5.94 o                         
   7   5  10          0.56         -1.93         1.96 o                         
  -6   6  10          2.62          4.23         2.33 o                         
  -5   6  10         16.09         13.64         3.93 o                         
  -4   6  10        101.16        110.53         7.28 o                         
  -3   6  10         59.17         62.04         4.51 o                         
  -2   6  10         44.89         44.38         5.49 o                         
  -1   6  10         28.69         32.46         3.61 o                         
   0   6  10          2.78          4.55         1.65 o                         
   1   6  10        256.26        263.45         9.07 o                         
   2   6  10        248.18        254.27         8.72 o                         
   3   6  10        111.74        107.48         4.93 o                         
   4   6  10         66.12         67.09         3.62 o                         
   5   6  10         28.11         35.54         4.07 o                         
   6   6  10          8.82         10.82         3.03 o                         
   7   6  10          0.35         -0.22         1.70 o                         
  -6   7  10          0.17          1.90         5.02 o                         
  -5   7  10          2.54          3.82         1.94 o                         
  -4   7  10         66.08         82.14         7.77 o                         
  -3   7  10          2.69          3.30         1.15 o                         
  -2   7  10          1.86          2.30         1.63 o                         
  -1   7  10          3.97          2.67         2.13 o                         
   0   7  10         17.62         15.72         3.49 o                         
   1   7  10         52.75         58.20         5.00 o                         
   2   7  10        372.10        359.24        13.88 o                         
   3   7  10         17.45         16.92         2.79 o                         
   4   7  10          2.42          2.12         1.49 o                         
   5   7  10          1.48          1.04         2.88 o                         
   6   7  10          1.16          3.23         2.58 o                         
   7   7  10          0.51         -1.85         1.85 o                         
  -5   8  10          0.25          0.44         1.40 o                         
  -4   8  10          8.07          5.58         2.59 o                         
  -3   8  10          1.53          1.69         2.90 o                         
  -2   8  10         37.45         36.02         3.56 o                         
  -1   8  10          3.34          2.08         1.64 o                         
   0   8  10         10.38         11.43         2.71 o                         
   1   8  10          1.70          0.50         1.53 o                         
   2   8  10         36.47         34.52         4.41 o                         
   3   8  10         20.95         26.79         3.93 o                         
   4   8  10          0.16         -0.96         1.04 o                         
   5   8  10          2.56          0.43         1.93 o                         
   6   8  10          1.19          5.91         3.49 o                         
  -5   9  10          0.22          5.33         3.11 o                         
  -4   9  10          0.95         -2.63         2.95 o                         
  -3   9  10          0.02          0.05         3.30 o                         
  -2   9  10          1.47         -1.63         3.99 o                         
  -1   9  10          6.90          3.68         5.06 o                         
   0   9  10          3.05          1.05         1.87 o                         
   1   9  10          4.83          5.84         1.80 o                         
   2   9  10         16.78         20.28         3.49 o                         
   3   9  10          4.30          4.38         1.86 o                         
   4   9  10          3.67          2.93         1.84 o                         
   5   9  10          0.69         -1.09         3.03 o                         
   6   9  10          0.20         -1.62         2.38 o                         
  -4  10  10          2.31         -2.54         2.77 o                         
  -3  10  10          3.13         -1.50         4.77 o                         
  -2  10  10         19.14         18.16         4.11 o                         
  -1  10  10         17.45         15.85         4.03 o                         
   0  10  10          2.16          0.38         2.13 o                         
   1  10  10         41.29         38.48         4.39 o                         
   2  10  10         43.99         40.40         4.41 o                         
   3  10  10          0.21          1.45         1.49 o                         
   4  10  10         54.21         58.06         9.81 o                         
   5  10  10          2.69          3.37         6.88 o                         
  -3  11  10         16.29         15.30         4.15 o                         
  -2  11  10          5.46          5.65         2.95 o                         
  -1  11  10          0.07         -1.73         1.73 o                         
   0  11  10          5.32          7.85         2.40 o                         
   1  11  10         35.42         39.84         4.70 o                         
   2  11  10          3.69          3.18         2.11 o                         
   3  11  10         72.60         94.69        10.18 o                         
   4  11  10         15.95         10.82         5.05 o                         
  -1  12  10          3.94         11.73         8.90 o                         
   0  12  10         27.79         22.01         8.81 o                         
   1  12  10         10.92          7.08         3.84 o                         
   2  12  10         31.63         33.30         5.69 o                         
   3  12  10         39.28         43.12         6.84 o                         
  -2  -9  11          7.04          7.84         2.93 o                         
  -1  -9  11         30.39         38.63         6.38 o                         
   0  -9  11         10.19          8.33         3.10 o                         
   1  -9  11         29.80         24.35         4.60 o                         
   2  -9  11          9.09         11.10         3.19 o                         
  -4  -8  11          6.13          7.19         2.61 o                         
  -3  -8  11         29.61         33.63         6.86 o                         
  -2  -8  11         14.31         11.85         3.54 o                         
  -1  -8  11          3.36          3.32         1.19 o                         
   0  -8  11          5.46          8.09         2.27 o                         
   1  -8  11          1.71          0.35         2.34 o                         
   2  -8  11         15.26         16.68         3.64 o                         
   3  -8  11         14.24         16.65         3.62 o                         
  -5  -7  11         16.16         21.06         4.72 o                         
  -4  -7  11         18.15         17.98         4.47 o                         
  -3  -7  11         47.17         54.40         5.64 o                         
  -2  -7  11          2.83          7.65         2.08 o                         
  -1  -7  11         34.42         29.57         3.95 o                         
   0  -7  11         84.89         95.69         8.29 o                         
   1  -7  11          0.41         -0.48         1.62 o                         
   2  -7  11         20.54         18.83         5.35 o                         
   3  -7  11          0.03          2.40         2.18 o                         
   4  -7  11          3.33          1.77         2.37 o                         
  -5  -6  11          0.03         -1.56         1.96 o                         
  -4  -6  11         32.22         26.88         4.22 o                         
  -3  -6  11         33.87         24.90         3.55 o                         
  -2  -6  11          0.49         -0.10         1.32 o                         
  -1  -6  11          7.02          8.58         2.29 o                         
   0  -6  11         61.23         49.03         6.08 o                         
   1  -6  11          7.48          8.15         1.83 o                         
   2  -6  11         48.31         51.09         5.37 o                         
   3  -6  11         18.90         13.92         2.55 o                         
   4  -6  11         62.66         78.52         9.36 o                         
   5  -6  11          0.46         -3.71         3.94 o                         
  -6  -5  11          0.05          0.78         2.70 o                         
  -5  -5  11         10.20          5.86         2.65 o                         
  -4  -5  11         39.36         48.31         5.82 o                         
  -3  -5  11          0.67         -0.52         0.95 o                         
  -2  -5  11        328.03        333.15        10.53 o                         
  -1  -5  11        102.13         91.40         5.03 o                         
   0  -5  11        311.35        295.25        14.42 o                         
   1  -5  11          0.09         -0.36         1.44 o                         
   2  -5  11          6.45          6.66         1.07 o                         
   3  -5  11          0.06          0.59         1.96 o                         
   4  -5  11          0.08         -0.66         1.48 o                         
   5  -5  11          9.65         14.43         3.55 o                         
   6  -5  11          0.63         -2.99         2.99 o                         
  -6  -4  11          0.30          3.52         2.08 o                         
  -5  -4  11          2.29         -1.02         2.23 o                         
  -4  -4  11         12.12         12.09         2.51 o                         
  -3  -4  11        198.09        235.72         8.17 o                         
  -2  -4  11         61.47         60.49         4.01 o                         
  -1  -4  11         84.95         89.01         4.33 o                         
   0  -4  11         76.05         69.52         3.64 o                         
   1  -4  11          4.13          3.41         1.71 o                         
   2  -4  11         52.42         45.57         3.06 o                         
   3  -4  11        118.56        133.43         6.04 o                         
   4  -4  11          1.91          2.07         2.07 o                         
   5  -4  11          1.79          0.87         1.28 o                         
   6  -4  11         13.70         13.34         3.50 o                         
  -7  -3  11          0.08         -2.68         2.68 o                         
  -6  -3  11         10.77         14.81         3.38 o                         
  -5  -3  11         10.60          4.85         2.59 o                         
  -4  -3  11        541.05        597.45        12.87 o                         
  -3  -3  11         46.47         43.01         3.33 o                         
  -2  -3  11         45.62         42.82         2.98 o                         
  -1  -3  11        296.89        298.15         7.73 o                         
   0  -3  11        336.14        367.85         9.92 o                         
   1  -3  11        246.70        244.67         8.61 o                         
   2  -3  11       1997.69       2186.88        27.00 o                         
   3  -3  11          4.44          2.03         2.21 o                         
   4  -3  11        157.98        180.69         7.43 o                         
   5  -3  11          0.42          1.89         2.91 o                         
   6  -3  11          3.03          4.22         3.38 o                         
   7  -3  11          2.53         -0.95         2.79 o                         
  -7  -2  11          0.05         -0.83         2.89 o                         
  -6  -2  11          0.33          1.93         1.85 o                         
  -5  -2  11         99.33        103.17         7.99 o                         
  -4  -2  11         51.51         54.94         3.69 o                         
  -3  -2  11         17.23         16.79         2.01 o                         
  -2  -2  11         52.45         52.44         3.11 o                         
  -1  -2  11         15.64         16.09         1.94 o                         
   0  -2  11         28.72         29.35         2.03 o                         
   1  -2  11        481.10        467.29        15.66 o                         
   2  -2  11          0.84         -0.11         1.14 o                         
   3  -2  11         34.38         37.13         3.58 o                         
   4  -2  11          9.90          6.51         1.83 o                         
   5  -2  11         10.00          9.85         2.35 o                         
   6  -2  11         23.21         12.51         5.87 o                         
   7  -2  11          1.10          0.51         1.97 o                         
  -7  -1  11          0.13          4.34         3.50 o                         
  -6  -1  11          9.81          7.21         2.13 o                         
  -5  -1  11          6.05          5.10         2.50 o                         
  -4  -1  11          4.58          5.60         1.78 o                         
  -3  -1  11          2.65          2.21         1.52 o                         
  -2  -1  11          3.92          4.51         1.22 o                         
  -1  -1  11         41.83         49.91         2.91 o                         
   0  -1  11        239.74        246.12         8.77 o                         
   1  -1  11         39.29         32.77         2.65 o                         
   2  -1  11         33.89         29.33         2.64 o                         
   3  -1  11        178.75        133.55        28.62 o                         
   4  -1  11         36.32         34.62         3.86 o                         
   5  -1  11        187.31        213.31         8.06 o                         
   6  -1  11         89.63         91.45         9.62 o                         
   7  -1  11         20.40         16.85         4.58 o                         
  -7   0  11          0.69         -0.54         3.15 o                         
  -6   0  11          1.58          0.13         1.62 o                         
  -5   0  11          2.44          5.26         1.79 o                         
  -4   0  11          8.59          9.66         1.97 o                         
  -3   0  11         26.27         25.53         3.46 o                         
  -2   0  11        264.30        273.05         7.11 o                         
  -1   0  11         20.34         17.30         1.58 o                         
   0   0  11        360.71        395.78         9.54 o                         
   1   0  11         14.03         14.27         1.45 o                         
   2   0  11          0.03         -0.58         0.79 o                         
   3   0  11        157.81        171.00         6.98 o                         
   4   0  11        220.98        224.33         7.27 o                         
   5   0  11         47.28         60.18         3.69 o                         
   6   0  11         34.46         37.60         6.28 o                         
   7   0  11          1.52         -0.24         3.20 o                         
  -7   1  11         12.41         13.35         2.81 o                         
  -6   1  11         36.69         43.52         5.02 o                         
  -5   1  11         41.67         39.43         4.51 o                         
  -4   1  11         25.11         20.65         3.16 o                         
  -3   1  11          3.60          2.18         0.93 o                         
  -2   1  11         12.56          9.55         2.37 o                         
  -1   1  11         33.39         33.47         2.18 o                         
   0   1  11        260.50        266.34         6.50 o                         
   1   1  11          7.32          8.75         1.48 o                         
   2   1  11        118.65        119.06         3.82 o                         
   3   1  11          4.04          2.48         0.81 o                         
   4   1  11          0.39          0.33         0.66 o                         
   5   1  11         13.90         14.21         1.70 o                         
   6   1  11          0.32          2.78         1.54 o                         
   7   1  11          5.44          6.92         3.38 o                         
  -7   2  11         17.22         13.55         3.22 o                         
  -6   2  11          2.85          2.34         2.30 o                         
  -5   2  11        101.34        116.14         7.70 o                         
  -4   2  11        261.74        275.18        11.08 o                         
  -3   2  11         86.87         89.57         5.84 o                         
  -2   2  11         20.61         15.52         2.17 o                         
  -1   2  11         12.75          9.56         1.29 o                         
   0   2  11         47.09         43.51         2.93 o                         
   1   2  11        113.37        113.03         4.81 o                         
   2   2  11        590.38        626.05         9.77 o                         
   3   2  11         12.76         13.11         1.44 o                         
   4   2  11         23.19         22.39         2.49 o                         
   5   2  11         24.79         24.60         6.09 o                         
   6   2  11          2.40          2.31         1.63 o                         
   7   2  11          0.17          0.45         2.33 o                         
  -7   3  11          8.72         10.59         3.25 o                         
  -6   3  11         75.07         86.12         8.04 o                         
  -5   3  11        162.48        180.22         9.67 o                         
  -4   3  11        149.79        161.59         7.75 o                         
  -3   3  11        136.44        138.90         6.58 o                         
  -2   3  11         82.57         87.52         5.40 o                         
  -1   3  11          2.22          0.78         0.72 o                         
   0   3  11         20.39         20.80         1.83 o                         
   1   3  11        346.13        362.61        10.06 o                         
   2   3  11         37.28         38.32         3.07 o                         
   3   3  11          2.26          1.70         1.07 o                         
   4   3  11          7.69          6.14         1.33 o                         
   5   3  11          2.00          0.43         1.39 o                         
   6   3  11         40.98         44.46         8.21 o                         
   7   3  11          0.01          0.49         2.54 o                         
  -7   4  11         25.47         29.29         5.04 o                         
  -6   4  11         24.28         35.18         5.26 o                         
  -5   4  11         10.24          6.84         2.52 o                         
  -4   4  11         89.00        102.60         6.87 o                         
  -3   4  11         66.54         63.37         4.51 o                         
  -2   4  11          0.31          0.42         0.65 o                         
  -1   4  11       1247.09       1331.40        19.66 o                         
   0   4  11         19.98         16.25         1.75 o                         
   1   4  11         77.30         75.48         4.22 o                         
   2   4  11         33.99         13.06         8.62 o                         
   3   4  11         86.28         81.43         5.51 o                         
   4   4  11         11.09          7.93         1.62 o                         
   5   4  11        352.87        392.58        17.66 o                         
   6   4  11          8.45          5.11         2.10 o                         
   7   4  11         16.92         15.50         5.82 o                         
  -6   5  11          7.06          5.82         2.03 o                         
  -5   5  11          0.54         -1.06         1.75 o                         
  -4   5  11         46.74         43.00         4.52 o                         
  -3   5  11         18.51         15.66         2.21 o                         
  -2   5  11       1129.17       1183.12        22.28 o                         
  -1   5  11        115.93        124.05         9.23 o                         
   0   5  11        126.02        136.84         6.09 o                         
   1   5  11          0.81          1.20         1.19 o                         
   2   5  11         19.72         20.05         2.37 o                         
   3   5  11          8.97          3.55         2.33 o                         
   4   5  11        220.75        242.49        18.82 o                         
   5   5  11        152.05        150.71        17.55 o                         
   6   5  11          0.01         -1.37         1.37 o                         
   7   5  11          5.37          6.58         2.53 o                         
  -6   6  11          5.96          8.62         3.21 o                         
  -5   6  11         19.85         24.14         4.36 o                         
  -4   6  11          6.14          6.31         1.69 o                         
  -3   6  11         90.36         92.10         5.37 o                         
  -2   6  11         33.17         20.96         5.73 o                         
  -1   6  11         10.69         11.02         2.02 o                         
   0   6  11          6.88          4.96         1.63 o                         
   1   6  11         94.46         99.13         6.19 o                         
   2   6  11         40.73         43.01         4.05 o                         
   3   6  11         30.02         32.50         2.96 o                         
   4   6  11        158.23        186.29         6.67 o                         
   5   6  11         53.14         57.26         7.61 o                         
   6   6  11          0.44          0.87         2.00 o                         
   7   6  11          0.37          2.56         3.69 o                         
  -6   7  11          0.16         -0.67         2.04 o                         
  -5   7  11         11.68          9.36         2.81 o                         
  -4   7  11          0.11         -0.32         1.49 o                         
  -3   7  11         38.88         26.77         8.30 o                         
  -2   7  11         15.51         13.88         2.52 o                         
  -1   7  11          0.99          1.34         1.28 o                         
   0   7  11         12.89          8.64         2.67 o                         
   1   7  11        151.09        164.25         7.70 o                         
   2   7  11          1.59         -0.17         1.21 o                         
   3   7  11         78.99         75.18         5.84 o                         
   4   7  11         14.77         11.61         2.17 o                         
   5   7  11          5.37          1.59         1.58 o                         
   6   7  11         13.11         10.63         2.73 o                         
   7   7  11         10.23         11.27         4.46 o                         
  -5   8  11          2.12         -0.17         1.63 o                         
  -4   8  11          0.10          1.58         2.02 o                         
  -3   8  11          0.72          0.13         2.52 o                         
  -2   8  11          0.05         -1.57         1.69 o                         
  -1   8  11         14.41         10.05         2.76 o                         
   0   8  11         15.51         14.88         3.12 o                         
   1   8  11         12.53         13.65         2.54 o                         
   2   8  11         10.95         13.65         2.58 o                         
   3   8  11         17.91         15.88         2.67 o                         
   4   8  11          2.65          2.63         2.73 o                         
   5   8  11          1.57          0.62         1.26 o                         
   6   8  11          3.05          2.67        10.30 o                         
  -4   9  11          1.22         -1.45         2.06 o                         
  -3   9  11          0.53          0.00         2.97 o                         
  -2   9  11          0.77          1.56         2.25 o                         
  -1   9  11          3.21          1.58         5.64 o                         
   0   9  11         20.54         13.93         3.29 o                         
   1   9  11          0.05         -0.35         1.38 o                         
   2   9  11          1.41         -0.17         1.71 o                         
   3   9  11          0.08          0.22         1.45 o                         
   4   9  11          7.63         11.83         3.39 o                         
   5   9  11          9.59         10.37         4.00 o                         
   6   9  11          4.41          3.99         3.02 o                         
  -4  10  11          2.23          3.86         3.33 o                         
  -3  10  11          1.13          4.39         4.87 o                         
  -2  10  11         12.05         15.01         4.17 o                         
  -1  10  11          2.62          5.54         2.64 o                         
   0  10  11          0.05         -1.02         1.90 o                         
   1  10  11          0.42         -1.81         1.81 o                         
   2  10  11          0.56         -0.41         1.57 o                         
   3  10  11          9.06          7.59         3.27 o                         
   4  10  11          9.24         10.97         5.00 o                         
   5  10  11          5.04          6.99         5.65 o                         
  -2  11  11         31.10         28.04         6.02 o                         
  -1  11  11          5.89         -0.33         3.10 o                         
   0  11  11          6.26          4.26         1.69 o                         
   1  11  11          0.07          1.29         2.53 o                         
   2  11  11          7.05          5.74         3.06 o                         
   3  11  11         10.45         11.25         3.64 o                         
   4  11  11         50.56         56.51        10.25 o                         
  -1  12  11          1.90         -0.10         2.70 o                         
   0  12  11          6.28          6.72         3.81 o                         
   1  12  11         20.26         21.72         4.49 o                         
   2  12  11         12.90         17.19         4.57 o                         
  -1  -9  12          5.69         -1.32         3.85 o                         
   0  -9  12          9.13          4.89         4.45 o                         
  -3  -8  12          3.19          3.65         2.85 o                         
  -2  -8  12          8.48          5.70         4.64 o                         
  -1  -8  12          0.93         -0.29         1.29 o                         
   0  -8  12          2.32          1.97         1.85 o                         
   1  -8  12          2.87          1.63         2.65 o                         
   2  -8  12         26.10         25.48         4.92 o                         
   3  -8  12          1.02          1.30         2.65 o                         
  -4  -7  12         28.10         30.18         6.02 o                         
  -3  -7  12          0.01         -1.28         2.01 o                         
  -2  -7  12         10.65         13.39         2.87 o                         
  -1  -7  12          4.48          5.34         1.68 o                         
   0  -7  12          0.71          0.94         1.44 o                         
   1  -7  12          1.34          0.35         1.68 o                         
   2  -7  12         28.64         29.45         5.39 o                         
   3  -7  12          5.84          3.13         2.19 o                         
   4  -7  12         13.03         20.93         5.28 o                         
  -5  -6  12          1.33         -1.17         2.13 o                         
  -4  -6  12         22.17         11.25         4.05 o                         
  -3  -6  12         23.03         20.09         3.73 o                         
  -2  -6  12         31.63         34.28         4.86 o                         
  -1  -6  12          5.40          6.19         1.95 o                         
   0  -6  12         63.46         63.69         7.24 o                         
   1  -6  12          4.34          3.43         1.49 o                         
   2  -6  12          1.78          0.93         1.56 o                         
   3  -6  12          3.61         -0.69         4.79 o                         
   4  -6  12          1.55         -2.81         2.81 o                         
   5  -6  12          0.31          4.76         4.62 o                         
  -5  -5  12          0.39          2.39         2.05 o                         
  -4  -5  12         93.89        103.67         8.72 o                         
  -3  -5  12         19.24         17.03         2.84 o                         
  -2  -5  12          0.15          0.05         1.32 o                         
  -1  -5  12         21.49         20.22         2.39 o                         
   0  -5  12          1.43          1.88         1.00 o                         
   1  -5  12         23.46         21.74         2.21 o                         
   2  -5  12         20.02         17.77         2.18 o                         
   3  -5  12         21.49         19.32         3.46 o                         
   4  -5  12         32.48         21.56         9.59 o                         
   5  -5  12          0.15          0.51         2.65 o                         
  -6  -4  12          2.92          4.47         3.98 o                         
  -5  -4  12         24.56         24.01         4.42 o                         
  -4  -4  12         28.18         24.20         4.07 o                         
  -3  -4  12         56.04         62.06         4.26 o                         
  -2  -4  12        214.53        208.06         7.06 o                         
  -1  -4  12         60.85         59.93         3.29 o                         
   0  -4  12        335.09        371.27        14.26 o                         
   1  -4  12          0.58         -0.77         1.43 o                         
   2  -4  12         46.37         58.10         4.66 o                         
   3  -4  12        123.80        125.98         7.60 o                         
   4  -4  12          0.33          0.66         2.80 o                         
   5  -4  12          2.33          1.79         1.95 o                         
   6  -4  12          0.12         -1.39         2.34 o                         
  -6  -3  12          3.77          2.90         2.44 o                         
  -5  -3  12         20.82         21.11         4.03 o                         
  -4  -3  12        365.61        439.64        14.98 o                         
  -3  -3  12        282.68        296.85         9.09 o                         
  -2  -3  12          3.40          4.79         1.01 o                         
  -1  -3  12        126.33        131.33         5.10 o                         
   0  -3  12         67.78         68.43         3.86 o                         
   1  -3  12          3.59          2.95         1.41 o                         
   2  -3  12         43.80         48.00         4.83 o                         
   3  -3  12        163.63        167.17         8.86 o                         
   4  -3  12         20.84         16.59         2.73 o                         
   5  -3  12          6.21          2.46         2.75 o                         
   6  -3  12          0.50          0.87         1.82 o                         
  -6  -2  12         12.32          9.53         4.49 o                         
  -5  -2  12          5.69          8.90         2.68 o                         
  -4  -2  12         85.27        110.38         6.55 o                         
  -3  -2  12         48.43         56.89         3.81 o                         
  -2  -2  12          0.00         -0.71         0.87 o                         
  -1  -2  12        212.56        219.36         8.10 o                         
   0  -2  12         96.84        106.09         5.76 o                         
   1  -2  12        387.09        373.63        12.51 o                         
   2  -2  12        495.18        561.25        13.43 o                         
   3  -2  12        514.88        559.11        14.67 o                         
   4  -2  12         63.51         57.94        10.72 o                         
   5  -2  12          0.13          2.62         3.70 o                         
   6  -2  12          2.56          7.37         2.69 o                         
   7  -2  12          7.72          5.73         3.92 o                         
  -7  -1  12         11.74         21.12         5.03 o                         
  -6  -1  12          0.00         -1.39         3.07 o                         
  -5  -1  12          4.52          3.18         1.96 o                         
  -4  -1  12          0.02         -1.09         1.31 o                         
  -3  -1  12         67.99         52.42         7.75 o                         
  -2  -1  12          3.74          4.70         1.38 o                         
  -1  -1  12        161.19        154.63         8.29 o                         
   0  -1  12          1.00          0.14         0.84 o                         
   1  -1  12         96.73        102.52         5.53 o                         
   2  -1  12         34.38         34.46         3.23 o                         
   3  -1  12          0.01         -0.39         1.06 o                         
   4  -1  12         56.65         64.93         4.20 o                         
   5  -1  12          1.78          0.25         1.39 o                         
   6  -1  12         33.64         52.07         7.55 o                         
   7  -1  12          0.04         -1.18         3.22 o                         
  -7   0  12          2.73          0.27         1.86 o                         
  -6   0  12          0.83         -2.38         2.44 o                         
  -5   0  12          6.10          4.29         1.85 o                         
  -4   0  12         10.92         13.49         2.16 o                         
  -3   0  12         31.88         32.45         2.76 o                         
  -2   0  12         17.07         15.12         2.03 o                         
  -1   0  12         13.30          8.44         1.42 o                         
   0   0  12          6.83          6.33         1.32 o                         
   1   0  12         70.01         67.59         3.41 o                         
   2   0  12         10.39          6.71         1.72 o                         
   3   0  12         28.97         26.85         3.17 o                         
   4   0  12         28.35         31.37         3.24 o                         
   5   0  12        114.57        128.68         8.13 o                         
   6   0  12          0.07          0.58         1.71 o                         
   7   0  12         21.00         26.45         5.60 o                         
  -7   1  12          0.86         -0.75         2.59 o                         
  -6   1  12          0.57          1.36         1.27 o                         
  -5   1  12         37.92         34.31         4.13 o                         
  -4   1  12          0.71          2.08         1.52 o                         
  -3   1  12         13.40         13.41         3.14 o                         
  -2   1  12         23.96         14.15         4.10 o                         
  -1   1  12         68.51         66.86         3.35 o                         
   0   1  12         28.73         26.56         1.92 o                         
   1   1  12         96.91         95.14         6.44 o                         
   2   1  12         19.72         18.13         1.54 o                         
   3   1  12          5.00          5.33         1.26 o                         
   4   1  12          1.31          0.70         0.93 o                         
   5   1  12         25.80         27.02         2.98 o                         
   6   1  12         12.81         17.11         3.18 o                         
   7   1  12          5.21          8.74         3.45 o                         
  -7   2  12         10.68         12.30         2.57 o                         
  -6   2  12          1.69          0.39         1.83 o                         
  -5   2  12          1.48          1.91         1.32 o                         
  -4   2  12         19.14         16.84         2.74 o                         
  -3   2  12         19.07         13.66         2.48 o                         
  -2   2  12         45.12         42.26         3.62 o                         
  -1   2  12          2.99          3.08         0.94 o                         
   0   2  12          1.30          0.71         0.80 o                         
   1   2  12        139.41        131.90         6.26 o                         
   2   2  12         22.74         24.38         2.15 o                         
   3   2  12         46.81         53.78         3.03 o                         
   4   2  12          0.79          0.20         1.07 o                         
   5   2  12          3.45          1.11         1.10 o                         
   6   2  12          6.80          7.19         3.60 o                         
   7   2  12          2.06          4.24         2.15 o                         
  -7   3  12          4.41          2.83         2.19 o                         
  -6   3  12          6.13          8.57         2.58 o                         
  -5   3  12         99.83        108.76         7.69 o                         
  -4   3  12         57.69         59.22         5.34 o                         
  -3   3  12        100.91        104.91         6.59 o                         
  -2   3  12        101.08         99.40         5.91 o                         
  -1   3  12         41.49         44.19         2.76 o                         
   0   3  12          0.33          0.06         0.95 o                         
   1   3  12        121.64        126.36         7.36 o                         
   2   3  12         14.95         16.77         2.60 o                         
   3   3  12         33.42         29.87         2.97 o                         
   4   3  12          1.16          1.73         1.06 o                         
   5   3  12         65.28         73.50         5.89 o                         
   6   3  12          2.05          2.39         2.14 o                         
   7   3  12          1.15         -1.28         2.94 o                         
  -6   4  12         57.35         61.95         7.21 o                         
  -5   4  12         34.35         37.75         5.40 o                         
  -4   4  12         32.01         37.39         3.77 o                         
  -3   4  12        227.83        232.27         9.91 o                         
  -2   4  12          0.08         -0.51         0.53 o                         
  -1   4  12        179.26        153.91         6.45 o                         
   0   4  12        137.60        129.26         7.04 o                         
   1   4  12          6.05          4.13         1.21 o                         
   2   4  12          0.43         -0.44         1.17 o                         
   3   4  12          2.06          1.10         1.14 o                         
   4   4  12          9.64         11.30         1.95 o                         
   5   4  12          5.10          4.38         1.99 o                         
   6   4  12          0.09         -0.21         2.30 o                         
   7   4  12          3.01          4.20         2.43 o                         
  -6   5  12          1.50          2.28         3.24 o                         
  -5   5  12          2.05          1.80         2.19 o                         
  -4   5  12         16.91         13.36         2.70 o                         
  -3   5  12          3.77          4.75         1.52 o                         
  -2   5  12        101.99         95.96         6.14 o                         
  -1   5  12        756.89        820.34        21.57 o                         
   0   5  12         50.96         39.11         5.78 o                         
   1   5  12        260.14        290.39        12.54 o                         
   2   5  12          5.34          2.40         2.00 o                         
   3   5  12          0.06          0.47         0.64 o                         
   4   5  12          0.09          1.08         0.79 o                         
   5   5  12        188.23        237.14        20.95 o                         
   6   5  12          0.04          1.88         2.06 o                         
   7   5  12          3.64          1.39         2.38 o                         
  -6   6  12          4.14          4.47         2.74 o                         
  -5   6  12          0.37         -1.26         2.17 o                         
  -4   6  12         57.70         78.02         7.61 o                         
  -3   6  12         60.93         66.06         5.94 o                         
  -2   6  12        703.86        764.91        19.01 o                         
  -1   6  12         55.15         64.36         4.71 o                         
   0   6  12        213.85        237.53         8.76 o                         
   1   6  12         15.44         14.24         2.44 o                         
   2   6  12         39.88         43.11         4.78 o                         
   3   6  12        262.85        293.32        13.52 o                         
   4   6  12        285.76        328.46        10.81 o                         
   5   6  12         44.25         46.04         7.06 o                         
   6   6  12          8.73         13.11         4.76 o                         
   7   6  12          5.60          0.54         1.82 o                         
  -5   7  12          0.93         -0.67         1.70 o                         
  -4   7  12          3.10          1.76         1.82 o                         
  -3   7  12         31.93         27.15         5.25 o                         
  -2   7  12          1.13          2.08         1.56 o                         
  -1   7  12         31.87         33.48         3.66 o                         
   0   7  12         41.37         42.07         5.21 o                         
   1   7  12         14.94         14.67         2.75 o                         
   2   7  12        327.36        338.54        12.22 o                         
   3   7  12          6.99          9.48         2.27 o                         
   4   7  12          4.71          4.31         2.05 o                         
   5   7  12          2.18          2.90         2.04 o                         
   6   7  12          0.65         -1.46         2.20 o                         
  -5   8  12          0.19          1.59         2.01 o                         
  -4   8  12          2.29          2.56         1.90 o                         
  -3   8  12          0.80         -0.96         2.64 o                         
  -2   8  12         30.11         22.25         8.42 o                         
  -1   8  12          3.40          2.48         1.98 o                         
   0   8  12          4.79          3.90         1.73 o                         
   1   8  12        147.80        131.52         7.37 o                         
   2   8  12         15.04         16.85         2.78 o                         
   3   8  12          4.65          3.87         2.54 o                         
   4   8  12          0.60          0.23         1.92 o                         
   5   8  12          4.90          4.00         2.34 o                         
   6   8  12          0.15          1.40         2.90 o                         
  -4   9  12          0.54         -3.22         3.22 o                         
  -3   9  12         13.92         13.70         5.73 o                         
  -2   9  12          4.13          1.02         4.29 o                         
  -1   9  12          0.69         -1.21         1.74 o                         
   0   9  12         41.25         40.40         5.39 o                         
   1   9  12          0.30         -0.45         1.81 o                         
   2   9  12          1.36          2.26         1.83 o                         
   3   9  12          0.20          3.62         1.80 o                         
   4   9  12         20.17         30.38         5.12 o                         
   5   9  12          2.98          0.39         8.60 o                         
  -3  10  12          1.00          4.34         3.33 o                         
  -2  10  12          7.15          5.63         2.47 o                         
  -1  10  12         21.20         20.72         4.22 o                         
   0  10  12          3.96          6.30         2.29 o                         
   1  10  12          7.96          4.97         1.67 o                         
   2  10  12          0.35          4.40         1.60 o                         
   3  10  12          0.08          0.35         1.31 o                         
   4  10  12          2.43          0.36         3.22 o                         
   5  10  12         11.62          9.72         4.89 o                         
  -2  11  12          3.01          0.48         3.26 o                         
  -1  11  12          4.75          1.07         1.82 o                         
   0  11  12          0.07         -0.79         2.31 o                         
   1  11  12          5.52          5.03         2.18 o                         
   2  11  12          2.64          1.20         2.37 o                         
   3  11  12         53.75         76.96         9.41 o                         
   0  12  12          3.23          0.49         3.80 o                         
   1  12  12          0.91          1.99         1.94 o                         
  -2  -8  13          0.18         -2.91         3.73 o                         
  -1  -8  13          8.42          1.30         2.46 o                         
   0  -8  13          0.42         -2.20         2.20 o                         
   1  -8  13          3.98          4.17         1.94 o                         
   2  -8  13          0.82          2.35         2.34 o                         
  -3  -7  13          0.35          3.43         3.49 o                         
  -2  -7  13          6.72          9.17         2.77 o                         
  -1  -7  13         14.08         10.16         3.74 o                         
   0  -7  13         16.70         20.69         3.94 o                         
   1  -7  13         10.38         13.35         3.26 o                         
   2  -7  13          2.51          3.36         2.46 o                         
   3  -7  13          2.64          0.14         2.49 o                         
  -4  -6  13          1.67         -0.51         2.64 o                         
  -3  -6  13         21.30         31.34         4.79 o                         
  -2  -6  13         12.31         11.98         2.79 o                         
  -1  -6  13         12.32         11.34         2.44 o                         
   0  -6  13          9.91         18.01         3.87 o                         
   1  -6  13          1.83          1.79         1.51 o                         
   2  -6  13          0.65          0.91         1.19 o                         
   3  -6  13         10.97          1.75         2.40 o                         
   4  -6  13         14.62         16.92         6.79 o                         
  -5  -5  13          8.11          6.12         2.20 o                         
  -4  -5  13         35.19         42.53         5.45 o                         
  -3  -5  13        105.44        126.86         9.58 o                         
  -2  -5  13          9.41          7.36         2.39 o                         
  -1  -5  13          8.47          4.96         1.41 o                         
   0  -5  13          6.83          4.39         1.86 o                         
   1  -5  13         69.36         73.21        10.88 o                         
   2  -5  13          6.90          5.91         1.75 o                         
   3  -5  13        124.79        136.56        10.99 o                         
   4  -5  13          0.75         -1.71         1.72 o                         
   5  -5  13          3.00          3.11         2.73 o                         
  -5  -4  13         16.01         24.51         4.41 o                         
  -4  -4  13          4.56          1.11         1.94 o                         
  -3  -4  13          6.88          4.21         2.24 o                         
  -2  -4  13          2.07          1.83         1.61 o                         
  -1  -4  13         16.70         14.22         1.95 o                         
   0  -4  13         52.45         59.42         4.60 o                         
   1  -4  13          7.97          5.38         2.72 o                         
   2  -4  13          0.06         -0.54         1.56 o                         
   3  -4  13         28.24         22.56         3.50 o                         
   4  -4  13          2.95          3.33         2.32 o                         
   5  -4  13          0.06         -0.06         2.09 o                         
  -6  -3  13          2.17          6.44         2.50 o                         
  -5  -3  13          0.64         -2.06         2.06 o                         
  -4  -3  13          2.37          0.25         2.82 o                         
  -3  -3  13         43.58         49.38         4.31 o                         
  -2  -3  13         18.34         17.24         2.14 o                         
  -1  -3  13          0.03         -0.31         1.02 o                         
   0  -3  13          0.00         -0.03         1.39 o                         
   1  -3  13          1.07          0.70         1.21 o                         
   2  -3  13        105.34        116.41         7.82 o                         
   3  -3  13         10.35          9.45         2.47 o                         
   4  -3  13          3.54         -1.18         4.52 o                         
   5  -3  13         13.91         14.74         3.97 o                         
   6  -3  13         16.59          8.10         4.32 o                         
  -6  -2  13          7.15          6.19         2.32 o                         
  -5  -2  13         32.40         32.49         5.04 o                         
  -4  -2  13          9.13         11.50         2.97 o                         
  -3  -2  13          5.30          4.15         1.14 o                         
  -2  -2  13          0.00          0.39         0.88 o                         
  -1  -2  13          0.00         -1.14         1.49 o                         
   0  -2  13         18.55         11.94         3.07 o                         
   1  -2  13          0.10         -1.17         1.22 o                         
   2  -2  13         12.61         14.26         2.55 o                         
   3  -2  13          4.82          3.57         1.86 o                         
   4  -2  13        111.03        123.99         7.78 o                         
   5  -2  13          0.96          2.38         2.73 o                         
   6  -2  13          2.91          0.09         1.77 o                         
  -6  -1  13          3.90          0.32         1.96 o                         
  -5  -1  13          6.03          1.47         1.90 o                         
  -4  -1  13         13.54         18.46         3.61 o                         
  -3  -1  13         13.20          5.05         3.82 o                         
  -2  -1  13          0.30          1.83         1.11 o                         
  -1  -1  13          0.25          0.10         1.10 o                         
   0  -1  13         51.13         49.67         6.47 o                         
   1  -1  13        169.09        159.84         9.33 o                         
   2  -1  13          0.72          0.66         1.29 o                         
   3  -1  13        115.69         96.77         8.28 o                         
   4  -1  13         29.76         24.38         4.78 o                         
   5  -1  13          0.51         -2.07         2.07 o                         
   6  -1  13          4.85         -0.96         2.23 o                         
  -6   0  13         19.28         22.11         4.24 o                         
  -5   0  13          1.36          0.08         2.70 o                         
  -4   0  13          7.51          5.37         2.18 o                         
  -3   0  13          9.44          8.95         3.95 o                         
  -2   0  13         23.68         21.21         2.56 o                         
  -1   0  13        143.16        141.91         7.12 o                         
   0   0  13         28.47         32.47         3.84 o                         
   1   0  13         16.22         12.03         2.24 o                         
   2   0  13         10.11          3.50         1.76 o                         
   3   0  13         88.92         60.57        14.74 o                         
   4   0  13          0.87          0.24         1.05 o                         
   5   0  13          0.00         -0.33         1.10 o                         
   6   0  13         32.36         46.56         7.33 o                         
   7   0  13          1.15         -0.19         3.04 o                         
  -6   1  13          3.40          0.63         1.85 o                         
  -5   1  13          6.17         11.08         2.47 o                         
  -4   1  13          1.47          0.11         1.09 o                         
  -3   1  13         14.71         13.72         2.46 o                         
  -2   1  13         29.29         14.26         4.81 o                         
  -1   1  13          1.23          0.51         0.89 o                         
   0   1  13         16.34         15.06         2.22 o                         
   1   1  13          4.84          5.90         1.43 o                         
   2   1  13         35.08         40.56         3.05 o                         
   3   1  13          0.00          1.28         0.79 o                         
   4   1  13          0.08         -0.50         0.72 o                         
   5   1  13         62.12         76.76         6.85 o                         
   6   1  13         35.03         35.56         6.21 o                         
   7   1  13          9.66         10.67         5.65 o                         
  -6   2  13          0.22          0.82         2.43 o                         
  -5   2  13          0.35         -0.91         1.37 o                         
  -4   2  13          5.60          5.10         1.66 o                         
  -3   2  13          0.46          0.83         1.48 o                         
  -2   2  13         16.09         13.40         2.39 o                         
  -1   2  13          0.05          1.62         1.04 o                         
   0   2  13          2.60          0.16         0.76 o                         
   1   2  13         16.57         12.30         2.09 o                         
   2   2  13         37.81         35.77         3.32 o                         
   3   2  13          9.01          9.30         1.40 o                         
   4   2  13          0.01         -0.25         0.92 o                         
   5   2  13          2.88          1.03         3.07 o                         
   6   2  13          0.43         -0.72         1.78 o                         
   7   2  13          9.16          8.91         3.44 o                         
  -6   3  13          0.75          1.09         1.95 o                         
  -5   3  13          6.33          5.48         1.92 o                         
  -4   3  13         15.25         16.07         2.88 o                         
  -3   3  13         88.54         96.43         6.50 o                         
  -2   3  13         25.10         29.24         3.14 o                         
  -1   3  13          0.33          0.57         0.66 o                         
   0   3  13          1.10          2.22         1.04 o                         
   1   3  13        115.13        116.07         7.36 o                         
   2   3  13          0.45          0.64         1.40 o                         
   3   3  13         12.42         11.67         2.04 o                         
   4   3  13          0.56          0.47         1.76 o                         
   5   3  13          0.03          1.27         2.40 o                         
   6   3  13          3.83          6.83         3.23 o                         
   7   3  13         15.87         18.97         6.87 o                         
  -6   4  13          4.47          1.51         1.82 o                         
  -5   4  13         21.16         15.90         3.38 o                         
  -4   4  13          3.38          4.24         1.91 o                         
  -3   4  13          1.03         -0.45         1.08 o                         
  -2   4  13        326.68        357.80        10.86 o                         
  -1   4  13          3.23          3.23         1.03 o                         
   0   4  13         24.95         22.94         2.20 o                         
   1   4  13         46.80         47.06         5.32 o                         
   2   4  13        108.01        107.34         6.99 o                         
   3   4  13         15.53         14.47         2.25 o                         
   4   4  13         15.33         14.61         3.30 o                         
   5   4  13        163.86        214.31        14.79 o                         
   6   4  13          0.18          2.87         2.30 o                         
   7   4  13         10.94          3.16         3.84 o                         
  -6   5  13          8.40         13.52         3.55 o                         
  -5   5  13          5.66          5.32         2.09 o                         
  -4   5  13          3.35          1.92         1.86 o                         
  -3   5  13         58.21         61.04         6.34 o                         
  -2   5  13          3.32          1.88         1.07 o                         
  -1   5  13          6.69          6.12         3.41 o                         
   0   5  13        153.63        159.71         8.69 o                         
   1   5  13        441.47        451.89        17.84 o                         
   2   5  13          2.29          1.52         0.94 o                         
   3   5  13          0.67         -0.80         1.04 o                         
   4   5  13         39.68         22.12         6.66 o                         
   5   5  13         46.00         45.84         7.10 o                         
   6   5  13          0.02         -0.04         2.24 o                         
   7   5  13          2.41          1.75         2.22 o                         
  -5   6  13          2.42          1.68         1.56 o                         
  -4   6  13          0.65         -0.88         1.94 o                         
  -3   6  13        112.03        119.79         9.07 o                         
  -2   6  13          1.43          1.25         1.00 o                         
  -1   6  13        172.78        189.85         9.59 o                         
   0   6  13        104.01         97.18         6.52 o                         
   1   6  13         55.15         31.02        14.09 o                         
   2   6  13        101.18        107.98         8.01 o                         
   3   6  13          7.05          7.09         2.54 o                         
   4   6  13          0.02         -1.40         2.38 o                         
   5   6  13          3.24          7.10         1.90 o                         
   6   6  13          3.65          0.46         2.21 o                         
  -5   7  13          0.40          0.62         2.96 o                         
  -4   7  13          4.51          3.52         2.01 o                         
  -3   7  13          7.57          2.50         1.68 o                         
  -2   7  13          0.21         -0.87         1.74 o                         
  -1   7  13         17.13         15.04         3.58 o                         
   0   7  13        134.08        153.26         7.22 o                         
   1   7  13        121.11        118.30         7.49 o                         
   2   7  13        137.16        159.21        13.31 o                         
   3   7  13         70.45         89.36         7.01 o                         
   4   7  13         30.12         30.52         5.49 o                         
   5   7  13         45.75         66.34         8.15 o                         
   6   7  13          0.12          1.35         1.96 o                         
  -4   8  13          2.58          2.28         2.46 o                         
  -3   8  13         19.72          7.97         5.20 o                         
  -2   8  13          8.74          5.00         3.15 o                         
  -1   8  13          9.05          9.97         2.52 o                         
   0   8  13          9.56          8.15         2.03 o                         
   1   8  13         17.93         20.47         3.20 o                         
   2   8  13         26.84         24.78         3.46 o                         
   3   8  13          2.47          2.61         2.06 o                         
   4   8  13         31.23         42.25         6.56 o                         
   5   8  13          4.91          2.43         2.47 o                         
   6   8  13          0.56         -0.32         3.73 o                         
  -4   9  13          9.15          6.21         2.75 o                         
  -3   9  13          0.76         -3.07         3.07 o                         
  -2   9  13         15.98         11.21         5.83 o                         
  -1   9  13          1.34          1.82         1.71 o                         
   0   9  13          5.16          6.94         1.83 o                         
   1   9  13         20.35         16.26         2.54 o                         
   2   9  13          3.80          5.91         1.98 o                         
   3   9  13         44.49         48.58         5.41 o                         
   4   9  13          5.38          9.54         3.10 o                         
   5   9  13          6.44          2.01         3.60 o                         
  -3  10  13          5.98         13.32         4.17 o                         
  -2  10  13         34.24         45.61         7.27 o                         
  -1  10  13         10.35         16.49         3.27 o                         
   0  10  13         14.83         17.73         3.38 o                         
   1  10  13          0.15         -1.45         1.54 o                         
   2  10  13          3.70          0.38         1.21 o                         
   3  10  13          0.54          2.05         2.21 o                         
   4  10  13          7.85         10.85         7.15 o                         
  -1  11  13          0.83         -2.71         2.71 o                         
   0  11  13          0.10          1.19         2.66 o                         
   1  11  13          0.06          0.62         1.80 o                         
   2  11  13         17.90         29.36         4.91 o                         
   3  11  13          0.09          2.62         2.62 o                         
  -3  -7  14          3.19         -0.91         4.36 o                         
  -2  -7  14         16.23          7.15         3.83 o                         
  -1  -7  14         27.55         27.82         4.95 o                         
   0  -7  14          0.03          1.84         3.22 o                         
   1  -7  14          5.63          2.36         2.30 o                         
   2  -7  14          8.90          3.90         3.53 o                         
  -4  -6  14          0.22         -3.55         3.55 o                         
  -3  -6  14         21.35         23.16         4.19 o                         
  -2  -6  14          8.86          7.07         2.07 o                         
  -1  -6  14          1.89         -0.04         2.12 o                         
   0  -6  14          0.04         -0.25         1.98 o                         
   1  -6  14         17.35         18.98         3.24 o                         
   2  -6  14          0.69          4.85         3.04 o                         
   3  -6  14         28.06         26.37        11.38 o                         
  -4  -5  14          6.38          2.63         3.30 o                         
  -3  -5  14          1.89          1.69         2.55 o                         
  -2  -5  14          4.14          3.68         2.59 o                         
  -1  -5  14          0.89         -1.67         1.85 o                         
   0  -5  14          2.11          2.57         1.84 o                         
   1  -5  14          3.03          4.08         1.96 o                         
   2  -5  14          4.64          6.43         2.54 o                         
   3  -5  14         15.95         15.22         3.91 o                         
   4  -5  14          0.10          7.10         4.37 o                         
  -5  -4  14         15.61         20.92         4.57 o                         
  -4  -4  14         32.32         34.92         5.37 o                         
  -3  -4  14         29.22         30.34         4.60 o                         
  -2  -4  14          2.35          2.86         2.35 o                         
  -1  -4  14         16.55         14.56         2.93 o                         
   0  -4  14          1.32         -0.28         0.86 o                         
   1  -4  14         38.14         44.78         6.11 o                         
   2  -4  14         38.38         33.10         4.40 o                         
   3  -4  14         51.99         59.70         5.78 o                         
   4  -4  14          0.43         -0.61         1.94 o                         
   5  -4  14          0.88          5.73         2.76 o                         
  -5  -3  14          3.85          4.08         2.28 o                         
  -4  -3  14          0.16         -1.18         2.05 o                         
  -3  -3  14          2.26          2.19         1.98 o                         
  -2  -3  14          1.95          2.70         1.33 o                         
  -1  -3  14          2.29          2.17         1.30 o                         
   0  -3  14          0.02         -1.02         1.68 o                         
   1  -3  14         13.08         10.74         2.59 o                         
   2  -3  14          6.14          5.12         1.77 o                         
   3  -3  14          1.72          2.16         1.82 o                         
   4  -3  14         14.56         14.05         4.21 o                         
   5  -3  14          0.17         -0.24         2.40 o                         
  -6  -2  14          6.40          4.71         2.68 o                         
  -5  -2  14          0.38          2.80         2.24 o                         
  -4  -2  14          0.57         -0.82         2.49 o                         
  -3  -2  14          8.16          7.18         2.70 o                         
  -2  -2  14          2.41          3.18         1.56 o                         
  -1  -2  14          6.05          4.11         1.35 o                         
   0  -2  14          8.84          7.55         1.95 o                         
   1  -2  14         27.47         26.41         3.86 o                         
   2  -2  14          0.17          0.39         1.61 o                         
   3  -2  14          5.41          4.39         1.63 o                         
   4  -2  14         31.01         29.48         3.84 o                         
   5  -2  14          0.21          2.01         2.33 o                         
   6  -2  14         14.73         11.75         7.03 o                         
  -6  -1  14          0.73          2.70         1.99 o                         
  -5  -1  14         35.52         36.93         5.90 o                         
  -4  -1  14          4.96          7.14         2.45 o                         
  -3  -1  14          1.80         -0.45         1.96 o                         
  -2  -1  14         67.63         73.82         5.38 o                         
  -1  -1  14         38.37         30.66         7.46 o                         
   0  -1  14          0.04          0.28         1.30 o                         
   1  -1  14        121.98        115.17         7.89 o                         
   2  -1  14         20.18         19.14         3.51 o                         
   3  -1  14          7.02          5.03         1.65 o                         
   4  -1  14          0.53          0.26         1.48 o                         
   5  -1  14          3.16          1.13         1.56 o                         
   6  -1  14          4.31          2.27         2.49 o                         
  -6   0  14          2.57          4.36         3.07 o                         
  -5   0  14         14.29         21.93         4.20 o                         
  -4   0  14          3.57          4.43         2.36 o                         
  -3   0  14          6.58          7.01         2.19 o                         
  -2   0  14         13.27         11.07         2.07 o                         
  -1   0  14          2.67          4.35         1.27 o                         
   0   0  14          1.91          0.68         1.69 o                         
   1   0  14         31.07         21.88         3.36 o                         
   2   0  14         35.92         30.21         4.51 o                         
   3   0  14         24.26         24.36         2.79 o                         
   4   0  14         10.18          4.73         1.31 o                         
   5   0  14         29.72         28.68         4.08 o                         
   6   0  14         16.51         24.75         5.61 o                         
  -6   1  14          3.78          0.72         1.67 o                         
  -5   1  14          0.01         -1.69         1.69 o                         
  -4   1  14         38.46         38.84         4.49 o                         
  -3   1  14          5.05          2.51         1.49 o                         
  -2   1  14          0.00          0.02         1.05 o                         
  -1   1  14         12.74         14.19         1.74 o                         
   0   1  14          1.78          1.88         1.08 o                         
   1   1  14          0.17          1.45         1.36 o                         
   2   1  14          3.63          2.95         0.95 o                         
   3   1  14         15.88         16.56         2.11 o                         
   4   1  14          0.76          2.34         1.08 o                         
   5   1  14          0.00         -1.54         1.54 o                         
   6   1  14          2.24         -1.90         2.54 o                         
  -6   2  14          0.00          0.86         1.79 o                         
  -5   2  14         19.35         17.44         3.02 o                         
  -4   2  14         20.85         27.04         3.72 o                         
  -3   2  14          0.05         -1.39         1.39 o                         
  -2   2  14          2.65          2.97         1.49 o                         
  -1   2  14          5.24          5.95         1.22 o                         
   0   2  14          0.09          0.66         1.08 o                         
   1   2  14          0.18         -0.64         1.11 o                         
   2   2  14         52.63         57.13         3.51 o                         
   3   2  14          8.32          6.84         1.21 o                         
   4   2  14          0.02          0.28         1.13 o                         
   5   2  14          6.40          1.10         1.54 o                         
   6   2  14         11.38          4.24         2.41 o                         
  -6   3  14          2.31          3.15         2.84 o                         
  -5   3  14         12.01          6.79         1.93 o                         
  -4   3  14          0.01         -0.46         1.22 o                         
  -3   3  14         10.48         11.24         2.04 o                         
  -2   3  14         12.58          9.71         1.68 o                         
  -1   3  14         57.01         65.66         4.03 o                         
   0   3  14         85.87         82.64         5.32 o                         
   1   3  14         27.70         23.03         3.47 o                         
   2   3  14          0.89          1.04         1.49 o                         
   3   3  14          2.52          2.63         1.21 o                         
   4   3  14         14.40         16.09         2.67 o                         
   5   3  14         73.55         76.75         8.46 o                         
   6   3  14         25.45         28.29         6.56 o                         
  -6   4  14          5.95          3.33         2.90 o                         
  -5   4  14          2.53         -0.40         2.01 o                         
  -4   4  14          0.60          1.36         1.60 o                         
  -3   4  14         16.09         13.53         2.26 o                         
  -2   4  14        142.22        154.58         7.37 o                         
  -1   4  14        192.02        189.21        11.75 o                         
   0   4  14          1.26          1.18         1.31 o                         
   1   4  14         11.11          7.30         1.74 o                         
   2   4  14         38.39         44.86         4.53 o                         
   3   4  14         14.17         12.55         2.54 o                         
   4   4  14         44.65         42.32         5.59 o                         
   5   4  14          4.86          4.38         2.87 o                         
   6   4  14          5.56          4.84         2.26 o                         
  -5   5  14          7.73         10.63         2.58 o                         
  -4   5  14          1.43          1.03         1.99 o                         
  -3   5  14          0.86          0.29         1.88 o                         
  -2   5  14         21.79         20.80         2.23 o                         
  -1   5  14         48.98         52.06         3.22 o                         
   0   5  14         95.40        107.02         7.07 o                         
   1   5  14          2.28          1.23         1.17 o                         
   2   5  14         92.30         97.86         4.96 o                         
   3   5  14          0.09         -1.47         1.47 o                         
   4   5  14          7.77         11.36         3.52 o                         
   5   5  14         48.33         48.15         7.26 o                         
   6   5  14          0.06         -0.21         2.97 o                         
  -5   6  14         11.86         10.42         3.33 o                         
  -4   6  14          1.97          1.76         2.25 o                         
  -3   6  14         16.99         13.31         2.72 o                         
  -2   6  14          9.93          3.83         2.80 o                         
  -1   6  14         10.08          5.90         1.72 o                         
   0   6  14         34.70         45.00         5.01 o                         
   1   6  14          0.03          1.38         1.66 o                         
   2   6  14          6.94          8.04         2.83 o                         
   3   6  14         22.87         31.35         6.14 o                         
   4   6  14          3.16          1.96         2.97 o                         
   5   6  14          0.04         -1.01         2.00 o                         
   6   6  14          2.67          5.55         3.33 o                         
  -5   7  14          2.69         -1.41         3.08 o                         
  -4   7  14          1.31         -2.30         2.30 o                         
  -3   7  14         26.31         23.61         4.78 o                         
  -2   7  14         34.29         34.37         5.73 o                         
  -1   7  14          0.11         -1.12         1.29 o                         
   0   7  14          2.47          2.72         1.58 o                         
   1   7  14        105.20         97.77         9.61 o                         
   2   7  14          6.07          4.71         1.91 o                         
   3   7  14         19.17         14.53         2.85 o                         
   4   7  14         86.79        118.97        12.66 o                         
   5   7  14         16.28         18.59         4.18 o                         
   6   7  14         10.17          9.96         5.41 o                         
  -4   8  14          0.87          0.99         1.90 o                         
  -3   8  14          1.11          0.71         2.02 o                         
  -2   8  14         26.11         14.08        10.64 o                         
  -1   8  14          2.18          5.66         1.72 o                         
   0   8  14          2.44          2.83         1.39 o                         
   1   8  14         11.73         10.90         2.52 o                         
   2   8  14          2.87          0.59         2.00 o                         
   3   8  14         66.96         84.15         7.35 o                         
   4   8  14         64.68         88.75         9.56 o                         
   5   8  14          6.43          6.61         3.16 o                         
  -3   9  14          1.36          5.10         3.34 o                         
  -2   9  14          0.09          2.46         1.84 o                         
  -1   9  14          3.79          3.50         1.66 o                         
   0   9  14          1.93         -1.03         1.19 o                         
   1   9  14         13.64         15.53         3.04 o                         
   2   9  14         54.98         58.06         5.68 o                         
   3   9  14          0.32         -1.59         2.74 o                         
   4   9  14          3.83          3.27         2.51 o                         
   5   9  14         10.95          5.61         3.87 o                         
  -2  10  14          9.70         14.83         4.31 o                         
  -1  10  14          3.20          1.56         2.19 o                         
   0  10  14          8.33         10.14         2.40 o                         
   1  10  14          0.71          2.40         1.54 o                         
   2  10  14          0.14         -0.34         2.25 o                         
   3  10  14          0.05          3.60         2.17 o                         
   4  10  14          2.01          1.74         3.38 o                         
   0  11  14          6.44          1.85         1.33 o                         
   1  11  14          2.97          3.08         1.35 o                         
   2  11  14          7.65          7.08         3.89 o                         
  -1  -7  15         15.43         16.89         3.34 o                         
   0  -7  15         25.00         19.79         6.50 o                         
   1  -7  15          7.79          4.86         3.15 o                         
  -3  -6  15          1.47         -1.13         1.84 o                         
  -2  -6  15          9.53          8.59         4.56 o                         
  -1  -6  15          1.65          3.67         2.01 o                         
   0  -6  15          0.33         -0.99         2.46 o                         
   1  -6  15          2.09          2.67         1.52 o                         
   2  -6  15          7.78          4.68         4.29 o                         
   3  -6  15          9.07          5.02         6.09 o                         
  -4  -5  15          2.65          2.13         2.08 o                         
  -3  -5  15          3.71          9.21         2.90 o                         
  -2  -5  15          4.78          7.53         2.24 o                         
  -1  -5  15         42.05         41.81         5.05 o                         
   0  -5  15          0.25         -2.21         2.34 o                         
   1  -5  15         20.16         21.56         3.64 o                         
   2  -5  15          0.25          0.50         1.86 o                         
   3  -5  15         46.64         50.99        10.09 o                         
   4  -5  15          5.11         -0.44         1.96 o                         
  -4  -4  15         29.68         26.72         4.81 o                         
  -3  -4  15         10.82         10.37         2.92 o                         
  -2  -4  15          1.53          1.03         1.62 o                         
  -1  -4  15          0.41          1.94         1.80 o                         
   0  -4  15          4.50          5.78         2.33 o                         
   1  -4  15         10.13         16.28         3.97 o                         
   2  -4  15         42.81         38.03         4.89 o                         
   3  -4  15         28.83         32.51         5.93 o                         
   4  -4  15          0.99          8.42         2.87 o                         
  -5  -3  15          1.67          3.23         2.45 o                         
  -4  -3  15          0.19         -1.39         1.79 o                         
  -3  -3  15          4.39          1.07         1.53 o                         
  -2  -3  15         10.81         12.02         2.51 o                         
  -1  -3  15         51.22         51.51         5.16 o                         
   0  -3  15          0.96          0.07         1.51 o                         
   1  -3  15         36.50         39.44         5.02 o                         
   2  -3  15          8.46          4.14         1.86 o                         
   3  -3  15         45.07         45.77         5.32 o                         
   4  -3  15          0.85         -1.59         1.62 o                         
   5  -3  15          0.08          1.09         1.91 o                         
  -5  -2  15         31.03         26.66         4.69 o                         
  -4  -2  15          5.99          6.07         2.79 o                         
  -3  -2  15          7.24          4.92         3.18 o                         
  -2  -2  15         18.64         21.90         3.23 o                         
  -1  -2  15          2.95          1.62         1.59 o                         
   0  -2  15          2.02         -1.10         1.86 o                         
   1  -2  15         23.75         30.66         4.39 o                         
   2  -2  15          0.08         -0.87         2.12 o                         
   3  -2  15          2.95          2.16         1.81 o                         
   4  -2  15          4.79          8.20         2.83 o                         
   5  -2  15          1.50         -2.03         2.03 o                         
  -5  -1  15          2.49         -1.26         3.31 o                         
  -4  -1  15          4.29          1.63         2.57 o                         
  -3  -1  15         21.81         23.73         4.01 o                         
  -2  -1  15          0.04         -1.29         1.67 o                         
  -1  -1  15          2.60          4.34         1.63 o                         
   0  -1  15          2.12          1.78         1.29 o                         
   1  -1  15         17.81         24.14         3.95 o                         
   2  -1  15         68.90         66.74         5.59 o                         
   3  -1  15          0.05         -0.59         1.61 o                         
   4  -1  15          1.68          3.48         1.50 o                         
   5  -1  15          4.74          0.98         2.90 o                         
   6  -1  15          0.29         -1.08         2.55 o                         
  -5   0  15         15.49         16.89         3.71 o                         
  -4   0  15         79.78         93.76         8.50 o                         
  -3   0  15         83.74         80.10         7.54 o                         
  -2   0  15          1.12          0.80         1.81 o                         
  -1   0  15         62.78         51.97         4.15 o                         
   0   0  15         17.22         15.10         2.96 o                         
   1   0  15          3.92          2.52         1.64 o                         
   2   0  15         60.07         42.60         9.52 o                         
   3   0  15         43.88         39.66         5.63 o                         
   4   0  15          1.22          2.53         1.62 o                         
   5   0  15          4.38         -0.73         2.85 o                         
   6   0  15          0.02          5.12         3.02 o                         
  -6   1  15          3.97         -0.48         2.49 o                         
  -5   1  15         10.75          8.87         2.43 o                         
  -4   1  15         43.30         48.11         5.17 o                         
  -3   1  15         11.64          8.49         1.90 o                         
  -2   1  15         15.93         11.09         2.59 o                         
  -1   1  15          8.22         12.10         1.82 o                         
   0   1  15          5.03          7.22         1.79 o                         
   1   1  15          4.68          1.04         1.60 o                         
   2   1  15         29.82         27.89         3.57 o                         
   3   1  15          0.21          0.08         1.69 o                         
   4   1  15          5.78          6.25         2.30 o                         
   5   1  15          2.95          0.79         1.64 o                         
   6   1  15          1.47          9.36         4.14 o                         
  -6   2  15          3.76          2.73         2.34 o                         
  -5   2  15          0.33         -0.78         1.60 o                         
  -4   2  15          0.00         -1.54         1.54 o                         
  -3   2  15          0.88         -0.97         1.62 o                         
  -2   2  15         52.10         47.29         4.41 o                         
  -1   2  15         32.38         33.98         2.93 o                         
   0   2  15        210.46        198.63         6.87 o                         
   1   2  15          0.03         -0.06         0.65 o                         
   2   2  15          1.91          0.47         1.21 o                         
   3   2  15         13.31         12.26         1.84 o                         
   4   2  15         43.56         44.71         5.47 o                         
   5   2  15         12.02         14.18         3.26 o                         
   6   2  15         19.84         20.85         5.34 o                         
  -5   3  15          4.78          8.12         2.99 o                         
  -4   3  15          0.04          1.25         1.41 o                         
  -3   3  15         30.94         38.74         3.94 o                         
  -2   3  15         47.52         55.60         4.95 o                         
  -1   3  15         94.12         98.51         5.05 o                         
   0   3  15          0.03          0.91         0.97 o                         
   1   3  15         10.70          9.62         2.06 o                         
   2   3  15         13.63         13.77         2.89 o                         
   3   3  15         29.79         31.39         5.82 o                         
   4   3  15         15.36         15.86         2.70 o                         
   5   3  15          5.85          6.70         2.46 o                         
   6   3  15          7.26         12.33         3.01 o                         
  -5   4  15          0.72          0.07         1.35 o                         
  -4   4  15          7.51          6.75         2.00 o                         
  -3   4  15          6.29          5.85         1.44 o                         
  -2   4  15          0.33         -1.54         1.54 o                         
  -1   4  15          0.07          2.08         1.09 o                         
   0   4  15          2.65          2.32         1.55 o                         
   1   4  15         22.17         22.98         2.88 o                         
   2   4  15         11.58          8.44         2.09 o                         
   3   4  15          7.41          6.78         2.48 o                         
   4   4  15          1.49          2.50         1.60 o                         
   5   4  15          1.06          0.27         2.36 o                         
   6   4  15          0.65          1.58         1.95 o                         
  -5   5  15          0.12         -1.42         2.22 o                         
  -4   5  15          1.74          3.98         1.72 o                         
  -3   5  15         10.21         14.49         3.50 o                         
  -2   5  15          0.00          2.25         1.72 o                         
  -1   5  15          1.62          0.90         1.12 o                         
   0   5  15          0.52          0.31         1.16 o                         
   1   5  15          0.01         -0.37         1.19 o                         
   2   5  15          5.06          4.49         1.53 o                         
   3   5  15          0.05         -0.80         1.35 o                         
   4   5  15          0.25         -1.08         2.30 o                         
   5   5  15          5.12          4.66         3.15 o                         
   6   5  15          0.00         -0.68         2.59 o                         
  -5   6  15          1.69         -1.48         2.21 o                         
  -4   6  15          4.35          3.57         2.17 o                         
  -3   6  15          5.01          2.51         2.66 o                         
  -2   6  15         46.96         49.70         6.22 o                         
  -1   6  15          0.37          0.06         1.45 o                         
   0   6  15         17.62         13.77         2.59 o                         
   1   6  15         22.94         12.20         4.44 o                         
   2   6  15          2.95         -0.24         1.18 o                         
   3   6  15          3.67          5.20         1.63 o                         
   4   6  15         65.61         79.67        11.48 o                         
   5   6  15          2.51          0.37         2.55 o                         
   6   6  15          0.03          0.64         2.91 o                         
  -4   7  15          4.37          3.02         1.87 o                         
  -3   7  15          0.26          2.23         2.10 o                         
  -2   7  15         25.21         31.10         4.95 o                         
  -1   7  15         14.57         18.22         3.97 o                         
   0   7  15          4.43          6.61         2.23 o                         
   1   7  15          1.73          0.42         1.47 o                         
   2   7  15          0.49         -0.52         2.18 o                         
   3   7  15         13.70         17.77         3.15 o                         
   4   7  15          4.31          8.11         2.78 o                         
   5   7  15         14.34          7.88         2.35 o                         
  -3   8  15          1.91          3.14         2.46 o                         
  -2   8  15         10.93          6.46         2.90 o                         
  -1   8  15          1.57          0.90         1.42 o                         
   0   8  15          0.04         -0.54         1.23 o                         
   1   8  15         13.59         13.26         2.62 o                         
   2   8  15          1.00         -2.66         2.66 o                         
   3   8  15          0.29         -0.29         3.06 o                         
   4   8  15          9.72         13.06         7.19 o                         
   5   8  15         21.40         22.10         5.28 o                         
  -3   9  15          2.47          1.38         3.72 o                         
  -2   9  15          1.03         -1.78         2.04 o                         
  -1   9  15          5.03          4.41         2.72 o                         
   0   9  15          3.34          1.58         1.74 o                         
   1   9  15          0.07         -2.12         2.12 o                         
   2   9  15          0.04         -2.41         2.41 o                         
   3   9  15          0.03         -0.91         3.68 o                         
   4   9  15          2.12          3.99         3.47 o                         
  -1  10  15          2.16         -0.22         2.77 o                         
   0  10  15          1.74          0.17         2.14 o                         
   1  10  15          0.04         -0.40         1.49 o                         
   2  10  15          4.63          4.73         1.74 o                         
   3  10  15          1.83         -2.59         2.93 o                         
  -1  -6  16         10.56          5.96         2.82 o                         
   0  -6  16          0.09         -1.29         2.61 o                         
   1  -6  16         20.70         26.98         5.27 o                         
  -3  -5  16          8.94          6.83         3.68 o                         
  -2  -5  16          1.39         -0.81         2.66 o                         
  -1  -5  16         19.76         20.43         3.64 o                         
   0  -5  16          3.22          3.75         3.60 o                         
   1  -5  16          0.16         -1.91         1.91 o                         
   2  -5  16         15.45         16.75         4.20 o                         
   3  -5  16          0.16          1.46         4.70 o                         
  -4  -4  16          0.00          3.37         2.43 o                         
  -3  -4  16         16.52         17.93         5.45 o                         
  -2  -4  16          0.05         -0.25         2.29 o                         
  -1  -4  16         36.58         44.25         5.02 o                         
   0  -4  16         20.30         21.96         3.93 o                         
   1  -4  16         30.85         42.01         6.47 o                         
   2  -4  16          0.09         -1.45         2.01 o                         
   3  -4  16          0.14          0.74         2.44 o                         
   4  -4  16          0.19         -2.78         3.56 o                         
  -4  -3  16          5.03          1.29         2.21 o                         
  -3  -3  16          0.51         -1.99         1.99 o                         
  -2  -3  16          0.20         -0.57         2.21 o                         
  -1  -3  16          1.07          0.26         1.54 o                         
   0  -3  16          1.98          0.47         1.47 o                         
   1  -3  16          0.22         -0.10         1.45 o                         
   2  -3  16          9.97          8.03         3.46 o                         
   3  -3  16          0.58          0.73         2.59 o                         
   4  -3  16          2.04          2.28         2.18 o                         
  -5  -2  16         27.29         31.11         5.50 o                         
  -4  -2  16         60.78         72.30         7.97 o                         
  -3  -2  16          5.12          4.55         1.93 o                         
  -2  -2  16          0.52         -0.86         1.51 o                         
  -1  -2  16          3.82          2.71         1.35 o                         
   0  -2  16         20.40         21.68         3.74 o                         
   1  -2  16        104.73        116.20         8.73 o                         
   2  -2  16         94.53        101.93         7.34 o                         
   3  -2  16         43.89         49.53         5.70 o                         
   4  -2  16          0.52          3.16         2.52 o                         
   5  -2  16          2.93          6.15         2.52 o                         
  -5  -1  16         19.70         23.61         4.84 o                         
  -4  -1  16          8.36         11.24         3.02 o                         
  -3  -1  16          4.66          5.30         2.35 o                         
  -2  -1  16          5.66          3.67         2.05 o                         
  -1  -1  16          1.70          1.44         1.60 o                         
   0  -1  16          5.96          4.42         2.31 o                         
   1  -1  16         21.07         26.30         4.22 o                         
   2  -1  16         58.65         71.38         6.12 o                         
   3  -1  16         33.28         19.30         7.99 o                         
   4  -1  16          8.19          6.45         4.31 o                         
   5  -1  16          0.38          0.31         1.72 o                         
  -5   0  16          0.12         -2.70         2.70 o                         
  -4   0  16         27.56         25.20         4.42 o                         
  -3   0  16         12.58         13.07         2.76 o                         
  -2   0  16         15.52         15.26         3.27 o                         
  -1   0  16         15.57         11.88         2.12 o                         
   0   0  16         29.01         23.80         3.98 o                         
   1   0  16          1.36          1.43         1.21 o                         
   2   0  16         48.35         19.63        13.68 o                         
   3   0  16          3.76          2.76         1.96 o                         
   4   0  16          9.07          3.96         1.87 o                         
   5   0  16          0.55          0.06         2.34 o                         
  -5   1  16          6.60          3.22         2.55 o                         
  -4   1  16          5.92          6.38         2.29 o                         
  -3   1  16         35.84         34.68         4.17 o                         
  -2   1  16         20.50         17.51         3.40 o                         
  -1   1  16         70.31         74.53         5.55 o                         
   0   1  16          3.25          2.98         1.76 o                         
   1   1  16         17.45         12.56         2.90 o                         
   2   1  16         20.41         21.04         3.37 o                         
   3   1  16          3.01          2.84         1.89 o                         
   4   1  16          1.14          0.01         3.61 o                         
   5   1  16          0.40         -0.49         1.99 o                         
   6   1  16          1.27          2.34         2.95 o                         
  -5   2  16          2.16          0.29         2.40 o                         
  -4   2  16          0.49         -1.75         1.96 o                         
  -3   2  16          0.50         -1.45         1.66 o                         
  -2   2  16          2.64          1.53         1.31 o                         
  -1   2  16         40.23         40.93         3.33 o                         
   0   2  16          0.00         -0.74         1.04 o                         
   1   2  16         44.97         33.44         4.32 o                         
   2   2  16          0.08         -1.44         1.60 o                         
   3   2  16          3.21          6.62         2.80 o                         
   4   2  16          4.24          6.09         2.26 o                         
   5   2  16          0.57          0.37         1.66 o                         
   6   2  16          7.39          3.44         5.17 o                         
  -5   3  16          4.55          5.26         2.11 o                         
  -4   3  16         25.48         27.27         3.62 o                         
  -3   3  16          2.09          1.59         1.76 o                         
  -2   3  16         39.14         40.96         4.04 o                         
  -1   3  16          5.92          3.58         1.04 o                         
   0   3  16         50.10         50.96         3.71 o                         
   1   3  16          0.33         -0.08         1.59 o                         
   2   3  16          0.16         -1.19         1.32 o                         
   3   3  16          5.29          3.78         1.36 o                         
   4   3  16          2.87          3.38         2.15 o                         
   5   3  16         17.16         20.67         4.23 o                         
   6   3  16          6.76         23.60         6.69 o                         
  -5   4  16          3.22          1.63         1.88 o                         
  -4   4  16          2.34         -0.90         1.65 o                         
  -3   4  16          0.07          2.11         1.39 o                         
  -2   4  16          1.95          1.45         0.97 o                         
  -1   4  16         24.16         21.28         2.42 o                         
   0   4  16          0.63          2.00         1.29 o                         
   1   4  16          0.35         -0.47         1.06 o                         
   2   4  16         16.26         14.49         2.77 o                         
   3   4  16          0.73          0.06         1.44 o                         
   4   4  16         27.62         26.76         6.84 o                         
   5   4  16         14.81         17.20         3.69 o                         
   6   4  16          0.27         -1.53         2.64 o                         
  -4   5  16          0.01         -2.51         2.51 o                         
  -3   5  16          0.87          0.89         1.54 o                         
  -2   5  16          2.02          3.38         1.48 o                         
  -1   5  16         22.09         17.43         2.39 o                         
   0   5  16         35.42         34.04         5.79 o                         
   1   5  16         16.58         17.20         3.41 o                         
   2   5  16          0.00         -0.29         1.12 o                         
   3   5  16         11.82          9.97         2.13 o                         
   4   5  16          0.91          0.42         2.39 o                         
   5   5  16         20.22         17.90         4.08 o                         
  -4   6  16          0.01         -2.01         2.01 o                         
  -3   6  16         27.92         32.60         4.70 o                         
  -2   6  16         43.74         43.77         6.04 o                         
  -1   6  16          9.22          5.11         2.26 o                         
   0   6  16          5.80          6.94         1.92 o                         
   1   6  16         28.77         34.79         4.78 o                         
   2   6  16          2.24          0.23         1.50 o                         
   3   6  16          5.22          2.50         2.46 o                         
   4   6  16         38.75         39.35        11.63 o                         
   5   6  16          0.12          2.60         3.32 o                         
  -4   7  16          0.08          1.33         1.96 o                         
  -3   7  16         21.00         27.41         4.36 o                         
  -2   7  16          0.27          0.48         1.87 o                         
  -1   7  16         10.51          7.73         2.42 o                         
   0   7  16          0.00          1.09         1.94 o                         
   1   7  16          9.68         12.31         2.83 o                         
   2   7  16         11.88         10.37         2.97 o                         
   3   7  16          8.27          5.18         3.43 o                         
   4   7  16         15.81         10.88         4.99 o                         
   5   7  16          1.77         10.04         3.68 o                         
  -3   8  16          0.02         -0.25         1.98 o                         
  -2   8  16          3.16          1.63         2.24 o                         
  -1   8  16         16.84         15.21         3.09 o                         
   0   8  16          6.45          3.81         2.41 o                         
   1   8  16         10.77          8.48         3.12 o                         
   2   8  16          0.00         -2.50         2.50 o                         
   3   8  16          0.22          1.60         2.27 o                         
   4   8  16          5.03          2.24         3.15 o                         
  -2   9  16         30.06         49.36         6.98 o                         
  -1   9  16         17.78         18.23         3.34 o                         
   0   9  16         12.71         14.17         2.81 o                         
   1   9  16          0.67          1.59         1.60 o                         
   2   9  16          3.95          1.20         2.77 o                         
   3   9  16          0.31          4.54         2.60 o                         
   0  10  16          0.63         -0.30         1.82 o                         
   1  10  16         10.35          4.82         3.07 o                         
   2  10  16          3.44          4.07         7.91 o                         
  -1  -5  17          3.16          2.25         2.59 o                         
   0  -5  17          4.87          5.75         2.51 o                         
   1  -5  17          1.30          0.01         2.00 o                         
  -3  -4  17          1.29          2.40         2.38 o                         
  -2  -4  17         29.58         36.18         5.97 o                         
  -1  -4  17          3.18          3.22         1.39 o                         
   0  -4  17         14.85         11.61         3.27 o                         
   1  -4  17          5.03          1.25         1.71 o                         
   2  -4  17          0.29         -0.32         2.26 o                         
   3  -4  17          0.02          0.40         2.87 o                         
  -3  -3  17         25.25         34.21         5.49 o                         
  -2  -3  17          1.79          3.17         1.57 o                         
  -1  -3  17          1.92          1.74         1.68 o                         
   0  -3  17          4.48          3.80         2.33 o                         
   1  -3  17          0.12          2.74         1.67 o                         
   2  -3  17          1.35          2.55         2.34 o                         
   3  -3  17         12.21          6.25         3.93 o                         
  -4  -2  17         12.72         13.95         3.07 o                         
  -3  -2  17          0.11          0.43         3.13 o                         
  -2  -2  17          6.21          8.32         2.15 o                         
  -1  -2  17          0.13         -1.69         1.69 o                         
   0  -2  17          0.19          0.84         3.05 o                         
   1  -2  17          2.53          2.46         2.00 o                         
   2  -2  17         44.81         51.39         5.43 o                         
   3  -2  17          7.65          5.19         3.26 o                         
   4  -2  17          1.04          1.68         3.56 o                         
  -4  -1  17          8.22         10.75         3.34 o                         
  -3  -1  17         17.51         22.46         4.39 o                         
  -2  -1  17          1.02          2.80         1.82 o                         
  -1  -1  17          2.79          5.47         1.88 o                         
   0  -1  17          9.81          8.25         2.43 o                         
   1  -1  17          5.96          6.90         2.13 o                         
   2  -1  17         54.64         63.59         5.99 o                         
   3  -1  17          6.01          3.84         1.80 o                         
   4  -1  17          0.01         -2.85         3.44 o                         
  -4   0  17          1.01          1.27         3.25 o                         
  -3   0  17          0.11          0.13         4.07 o                         
  -2   0  17          1.70          6.69         2.59 o                         
  -1   0  17          2.59          2.46         1.26 o                         
   0   0  17         20.61         18.83         2.95 o                         
   1   0  17          1.66          1.02         1.95 o                         
   2   0  17         12.74         15.73         2.85 o                         
   3   0  17         15.17         13.16         2.79 o                         
   4   0  17          0.66          0.96         1.58 o                         
   5   0  17          2.44          1.26         2.29 o                         
  -4   1  17          1.21         -2.60         2.60 o                         
  -3   1  17          2.25          4.99         2.38 o                         
  -2   1  17          1.62          2.64         2.20 o                         
  -1   1  17         42.94         41.36         4.21 o                         
   0   1  17          1.58          0.89         1.48 o                         
   1   1  17          2.87          6.65         2.27 o                         
   2   1  17          0.10         -1.46         1.56 o                         
   3   1  17          2.61          5.00         2.12 o                         
   4   1  17          0.64          0.74         1.86 o                         
   5   1  17          4.69          4.64         2.86 o                         
  -4   2  17          4.51          4.98         1.71 o                         
  -3   2  17          0.00          1.45         1.42 o                         
  -2   2  17         11.10         13.14         2.34 o                         
  -1   2  17          6.16          7.01         1.71 o                         
   0   2  17          6.55          5.55         1.82 o                         
   1   2  17         18.51         17.80         3.42 o                         
   2   2  17          0.38          2.62         1.51 o                         
   3   2  17         26.76         29.07         3.73 o                         
   4   2  17          6.43          6.90         3.07 o                         
   5   2  17          1.39          1.03         2.73 o                         
  -4   3  17          1.96          0.19         2.38 o                         
  -3   3  17          8.38          6.50         2.81 o                         
  -2   3  17          0.36         -1.21         1.21 o                         
  -1   3  17        103.57         96.81         6.33 o                         
   0   3  17          0.05         -0.73         0.73 o                         
   1   3  17          5.25          4.18         1.49 o                         
   2   3  17         23.91         22.13         3.23 o                         
   3   3  17          1.05          0.96         1.55 o                         
   4   3  17          0.67         -0.89         1.77 o                         
   5   3  17          6.97          1.98         1.96 o                         
  -4   4  17          0.19         -1.51         2.36 o                         
  -3   4  17          2.71          0.03         1.87 o                         
  -2   4  17         10.08          7.99         2.17 o                         
  -1   4  17         21.77         22.58         3.19 o                         
   0   4  17         22.54         26.99         3.20 o                         
   1   4  17          5.59          3.97         1.43 o                         
   2   4  17          2.21         -0.26         1.63 o                         
   3   4  17         21.56         18.78         3.15 o                         
   4   4  17         12.96         10.28         3.17 o                         
   5   4  17          6.13          5.22         3.01 o                         
  -4   5  17          0.75          0.57         1.77 o                         
  -3   5  17          1.36          0.82         1.63 o                         
  -2   5  17         23.88         31.34         4.60 o                         
  -1   5  17         59.29         68.64         6.59 o                         
   0   5  17         89.90         84.06        10.25 o                         
   1   5  17          0.41          2.70         2.16 o                         
   2   5  17         30.41         22.43         6.11 o                         
   3   5  17          0.64         -0.53         1.63 o                         
   4   5  17          0.81          2.15         2.15 o                         
   5   5  17          0.45         -1.44         3.61 o                         
  -3   6  17          0.72         -0.63         2.59 o                         
  -2   6  17         28.84         32.19         4.55 o                         
  -1   6  17         19.67         22.02         5.05 o                         
   0   6  17          3.62          0.66         2.33 o                         
   1   6  17          2.20          0.57         1.63 o                         
   2   6  17         13.58         12.67         2.82 o                         
   3   6  17          0.58          1.48         1.96 o                         
   4   6  17          1.37          1.99         2.02 o                         
   5   6  17          0.00         -1.05         1.85 o                         
  -3   7  17          3.51          3.65         2.37 o                         
  -2   7  17         15.03         15.89         3.71 o
[truncated: 16,849 more chars]
