# Supplementary material for: Crystal structure of r-1,c-2-dibenzoyl-t-3,t-4-bis­(2-nitro­phen­yl)cyclo­butane
Source: Acta Crystallogr E Crystallogr Commun. 2017 Nov 17;73(Pt 12):1866–70. doi: 10.1107/S2056989017015936 (PMC5730241; doi:10.1107/S2056989017015936)
Supplement: Supplementary file 3 [file e-73-01866-sup3.txt]

Parameter Values for Query: 1,,,,,,,,,,,,,,,,,,,,,
Refcode,AV_ANG,AV_DIST,T1,T2,T3,T4,AV_T,class,conformer,Reference,DOI or CCDC number,,,,,,,,,,
AXECAJ,89.991,1.567,1.392,1.415,1.42,1.396,1.40575,truxillic,alpha,"A.Sokolova, Med.Chem.Res.  (2016), 25, 1608",10.1007/s00044-016-1593-z,Refcode: reference in the CSD ,,,,,,,,,
UTURIM,90,1.617,0,0,0,0,0,truxillic,alpha,"L.G.Kuz'mina, CrystEngComm  (2016), 18, 7506",10.1039/C6CE01426G,AV_ANG: mean C-C-C bond angles (�),,,,,,,,,
ABENIG,90,1.554,0,0,0,0,0,truxillic,alpha,"R.Santra, Chem.Commun.  (2011), 47, 10740",10.1039/c1cc13994k,AV_DIST: mean C-C bond lengths (�),,,,,,,,,
ABUJIQ,89.999,1.577,0.495,0.484,0.482,0.493,0.4885,truxillic,alpha,"G.Andresen, J.Chem.Soc.,Perkin Trans.1  (2001), , 1662",10.1039/b101327k,T1: Absolute value for C-C-C-C torsion angle 1 (�),,,,,,,,,
ACIDIZ,90,1.569,0,0,0,0,0,truxillic,alpha,"Yan Zheng, Acta Cryst.,Sect.E (2001), 57, o1029",10.1107/S160053680101683X,T2: Absolute value for C-C-C-C torsion angle 2 (�),,,,,,,,,
AJUPAW,90,1.567,0,0,0,0,0,truxillic,alpha,"G.S.Papaefstathiou, J.Supramol.Chem.  (2002), 2, 227",10.1016/S1472-7862(03)00077-7,T3: Absolute value for C-C-C-C torsion angle 3 (�),,,,,,,,,
AJUPAW,90,1.568,0,0,0,0,0,truxillic,alpha,"G.S.Papaefstathiou, J.Supramol.Chem.  (2002), 2, 227",10.1016/S1472-7862(03)00077-7,T4: Absolute value for C-C-C-C torsion angle 4 (�),,,,,,,,,
ANONIB,89.996,1.567,0.937,0.961,0.959,0.935,0.948,truxillic,alpha,"K.A.Wheeler, CrystEngComm  (2011), 13, 3134",10.1039/c0ce00516a,"AV_T: mean value for T1, T2, T3, T4 (�)",,,,,,,,,
APANAH,90,1.557,0,0,0,0,0,truxillic,alpha,"R.Santra, CrystEngComm  (2011), 13, 3246",10.1039/c0ce00612b,class: truxillic or truxinic type,,,,,,,,,
APANAH,90,1.56,0,0,0.02,0,0.005,truxillic,alpha,"R.Santra, CrystEngComm  (2011), 13, 3246",10.1039/c0ce00612b,conformer: stereosiomer. See: https://en.wikipedia.org/wiki/Truxillic_acid and https://en.wikipedia.org/wiki/Truxinic_acid,,,,,,,,,
APIDIN,90,1.56,0,0,0,0,0,truxillic,alpha,"I.G.Ovchinnikova, Russ.Chem.Bull. (2009), , 2219",CCDC 799326,reference: short reference,,,,,,,,,
AWAJOX02,89.996,1.568,0.905,0.939,0.939,0.913,0.924,truxillic,alpha,"M.A.Fernandes, Acta Cryst.,Sect.B (2004), 60, 315",10.1107/S0108768104007955,"DOI or CCDC number: Doi of reference of CCDC deposition number, if available",,,,,,,,,
BAGSIN,87.938,1.55,21.393,21.486,21.41,21.629,21.4795,truxillic,epsilon,"R.Siedlecka, Tetrahedron:Asymm.  (2011), 22, 1662",10.1016/j.tetasy.2011.09.004,,,,,,,,,,
BODFEH,90,1.572,0,0,0,0,0,truxillic,alpha,"L.G.Kuz'mina, CrystEngComm  (2014), 16, 5364",10.1039/C4CE00266K,,,,,,,,,,
BODTAR,90,1.578,0.028,0.02,0.02,0,0.017,truxillic,alpha,"L.G.Kuz'mina, CrystEngComm  (2014), 16, 5364",10.1039/C4CE00266K,,,,,,,,,,
CAJTAJ,90,1.564,0,0,0,0,0,truxillic,alpha,"Wen-Qin Zhang, Chin.J.Chem.  (2001), 19, 695",n/a,,,,,,,,,,
CANMIN,90,1.59,0,0,0,0,0,truxillic,alpha,"T.N.G.Row, Tetrahedron Lett.  (1983), 24, 3263",10.1016/S0040-4039(00)88152-6,,,,,,,,,,
CELWEX,89.986,1.57,1.817,1.772,1.78,1.823,1.798,truxillic,alpha,"G.K.Kole, CrystEngComm  (2012), 14, 7438",10.1039/c2ce26086g,,,,,,,,,,
CPYRCB01,89.301,1.567,12.65,12.466,12.619,12.685,12.605,truxillic,alpha,"B.Mondal, Photochem.Photobiol.Sci.  (2011), 10, 891",10.1039/c1pp05070b,,,,,,,,,,
DERCUZ,90,1.551,0,0,0,0,0,truxillic,alpha,"I.Zouev, Eur.J.Org.Chem.  (2006), , 4164",10.1002/ejoc.200600193,,,,,,,,,,
DUWPUH,90,1.57,0,0,0,0.02,0.005,truxillic,alpha,"S.P.Gromov, Eur.J.Org.Chem.  (2010), , 2587",10.1002/ejoc.200901324,,,,,,,,,,
DUWPUH,90,1.57,0,0,0,0.028,0.007,truxillic,alpha,"S.P.Gromov, Eur.J.Org.Chem.  (2010), , 2587",10.1002/ejoc.200901324,,,,,,,,,,
EFADOG,90,1.562,0,0,0,0,0,truxillic,alpha,"P.S.Nayak, Acta Cryst.,Sect.E (2012), 68, o3272",10.1107/S1600536812044650,,,,,,,,,,
EGEBAV,88.84,1.564,16.266,15.999,16.185,16.326,16.194,truxillic,alpha,"A.A.Parent, J.Org.Chem.  (2014), 79, 5448",10.1021/jo500457n,,,,,,,,,,
EGIYAU,90,1.558,0,0,0.02,0,0.005,truxillic,alpha,"T.Stampfl, Inorg.Chem.Commun.  (2002), 5, 490",10.1016/S1387-7003(02)00448-3,,,,,,,,,,
EGIYEY,90,1.563,0,0,0.02,0.028,0.012,truxillic,alpha,"T.Stampfl, Inorg.Chem.Commun.  (2002), 5, 490",10.1016/S1387-7003(02)00448-3,,,,,,,,,,
ELIMUJ,89.999,1.565,0.471,0.464,0.472,0.452,0.46475,truxillic,alpha,"S.Yamada, Tetrahedron Lett.  (2016), 57, 2451",10.1016/j.tetlet.2016.04.085,,,,,,,,,,
ELUKEC,90,1.569,0,0,0,0.02,0.005,truxillic,alpha,"S.P.Gromov, Russ.Chem.Bull. (2009), , 1179",CCDC 696881,,,,,,,,,,
ENACAZ,90,1.566,0,0,0.02,0,0.005,truxillic,alpha,"G.B.Veerakanellore, CrystEngComm  (2016), 18, 4708",10.1039/C6CE00682E,,,,,,,,,,
EQOVUC,89.401,1.569,11.73,11.491,11.707,11.788,11.679,truxillic,alpha,"B.Mondal, Photochem.Photobiol.Sci.  (2011), 10, 891",10.1039/c1pp05070b,,,,,,,,,,
EQOWEN,89.288,1.57,12.779,12.532,12.694,12.879,12.721,truxillic,alpha,"B.Mondal, Photochem.Photobiol.Sci.  (2011), 10, 891",10.1039/c1pp05070b,,,,,,,,,,
FEMRIZ,90,1.546,0,0,0,0,0,truxillic,alpha,"M.Ichikawa, J.Am.Chem.Soc.  (2004), 126, 16553",10.1021/ja0401702,,,,,,,,,,
FEMROF,90,1.557,0,0,0,0,0,truxillic,alpha,"M.Ichikawa, J.Am.Chem.Soc.  (2004), 126, 16553",10.1021/ja0401702,,,,,,,,,,
FEQZEH,90,1.57,0,0,0,0,0,truxillic,alpha,"Jin Liu, Chem.Commun.  (2005), , 340",10.1039/b413898h,,,,,,,,,,
FIJKEO,87.846,1.554,21.456,22.1,22.553,21.693,21.9505,truxillic,epsilon,"M.Sbit, Acta Cryst.,Sect.C (1987), 43, 725",10.1107/S0108270187094356,,,,,,,,,,
FIJKIS,90,1.565,0.02,0.02,0.02,0,0.015,truxillic,alpha,"M.Sbit, Acta Cryst.,Sect.C (1987), 43, 722",10.1107/S0108270187094368,,,,,,,,,,
GEDCIC,90,1.561,0,0,0,0,0,truxillic,alpha,"I.Eryazici, J.Org.Chem.  (2006), 71, 1009",10.1021/jo052036l,,,,,,,,,,
GEKLIT,90,1.584,0,0,0,0,0,truxillic,alpha,"L.G.Kuz'mina, Russ.Chem.Bull. (2011), , 1708",CCDC 778794,,,,,,,,,,
GEKNER,89.918,1.57,4.187,4.49,4.48,4.187,4.336,truxillic,alpha,"L.G.Kuz'mina, Russ.Chem.Bull. (2011), , 1708",CCDC 778805,,,,,,,,,,
GEKNER,89.048,1.58,14.344,15.061,15.087,14.278,14.6925,truxillic,alpha,"L.G.Kuz'mina, Russ.Chem.Bull. (2011), , 1708",CCDC 778805,,,,,,,,,,
HARDAH,89.091,1.563,14.237,14.482,14.482,14.237,14.3595,truxillic,epsilon,"Y.Hill, New J.Chem.  (2012), 36, 554",10.1039/c2nj20855e,,,,,,,,,,
HARDEL,88.049,1.565,20.962,20.975,20.864,20.845,20.9115,truxillic,gamma,"Y.Hill, New J.Chem.  (2012), 36, 554",10.1039/c2nj20855e,,,,,,,,,,
HIFQIW,89.541,1.556,10.19,10.32,10.278,10.126,10.2285,truxillic,alpha,"F.Song, Tetrahedron  (1998), 54, 13035",10.1016/S0040-4020(98)00806-0,,,,,,,,,,
HIFQOC,89.381,1.556,11.716,11.945,11.937,11.883,11.87025,truxillic,alpha,"F.Song, Tetrahedron  (1998), 54, 13035",10.1016/S0040-4020(98)00806-0,,,,,,,,,,
HIFQUI,88.678,1.553,17.084,17.396,17.521,17.1,17.27525,truxillic,alpha,"F.Song, Tetrahedron  (1998), 54, 13035",10.1016/S0040-4020(98)00806-0,,,,,,,,,,
HIFROD,90,1.56,0,0,0,0,0,truxillic,alpha,"F.Song, Tetrahedron  (1998), 54, 13035",10.1016/S0040-4020(98)00806-0,,,,,,,,,,
HUTBAZ,90,1.563,0,0,0,0,0,truxillic,alpha,"S.Ohba, Acta Cryst.,Sect.B (2003), 59, 149",10.1107/S0108768102022760,,,,,,,,,,
HUVVOK,88.391,1.558,19.119,18.964,19.197,18.837,19.02925,truxillic,gamma,"S.Yamada, Tetrahedron Lett.  (2010), 51, 2533",10.1016/j.tetlet.2010.03.005,,,,,,,,,,
IDUNOL,90,1.566,0.02,0.02,0.02,0.02,0.02,truxillic,alpha,"Xiao-Yang Qiu, Acta Cryst.,Sect.E (2006), 62, o2675",10.1107/S1600536806020642,,,,,,,,,,
JEHRAP,89.99,1.557,1.541,1.56,1.559,1.534,1.5485,truxillic,alpha,"T.Iwamoto, Acta Cryst.,Sect.C (1990), 46, 1332",10.1107/S010827019000186X,,,,,,,,,,
JERHAQ,90,1.57,0,0,0,0,0,truxillic,alpha,"G.Marras, New J.Chem.  (2006), 30, 1397",10.1039/b605958a,,,,,,,,,,
JEYTEN,90,1.553,0,0,0,0,0,truxillic,alpha,"Feng-Yu Li, Acta Cryst.,Sect.E (2007), 63, o1171",10.1107/S1600536807004813,,,,,,,,,,
JOBXON,90,1.565,0,0,0,0.02,0.005,truxillic,alpha,"I.Csoregh, Bull.Chem.Soc.Jpn.  (1991), 64, 2539",n.a.,,,,,,,,,,
JOBXUT,90,1.554,0,0,0,0,0,truxillic,alpha,"I.Csoregh, Bull.Chem.Soc.Jpn.  (1991), 64, 2539",n.a.,,,,,,,,,,
KACXIX,90,1.566,0.028,0.02,0.02,0,0.017,truxillic,alpha,"R.C.Grove, Chem.Commun.  (2010), 46, 7322",10.1039/c0cc02775h,,,,,,,,,,
KACXOD,89.927,1.562,4.086,4.203,3.848,4.26,4.09925,truxillic,alpha,"R.C.Grove, Chem.Commun.  (2010), 46, 7322",10.1039/c0cc02775h,,,,,,,,,,
KAHLEK01,89.397,1.563,11.701,11.846,11.842,11.483,11.718,truxillic,alpha,"T.Iwamoto, Bull.Chem.Soc.Jpn.  (1992), 65, 2151",n.a.,,,,,,,,,,
KEMWEE,90,1.567,0,0,0.02,0,0.005,truxillic,alpha,"K.Hori, Phytochemistry  (1990), 29, 1679",10.1016/0031-9422(90)80145-7,,,,,,,,,,
KERSIJ,89.996,1.541,0.966,0.956,0.946,0.967,0.95875,truxillic,alpha,"Yu-Ming Chi, Phytochemistry  (1990), 29, 2376",10.1016/0031-9422(90)83084-E,,,,,,,,,,
KITMAB,90,1.565,0,0,0,0,0,truxillic,alpha,"H.S.Garg, J.Nat.Prod.  (1991), 54, 104",10.1021/np50073a007,,,,,,,,,,
KIZLOW,89.34,1.569,12.057,12.329,12.466,12.172,12.256,truxillic,alpha,"Xiao-Jing Zhang, Tetrahedron  (2013), 69, 11074",10.1016/j.tet.2013.11.018,,,,,,,,,,
KODLAR,89.948,1.564,3.425,3.49,3.486,3.428,3.45725,truxillic,alpha,"S.Ohta, Heterocycles  (2007), 71, 815",10.3987/COM-06-10964,,,,,,,,,,
LAZHEZ,90,1.531,0,0.02,0,0,0.005,truxillic,alpha,"K.Novak, Angew.Chem.,Int.Ed.  (1993), 32, 1614",10.1002/anie.199316141,,,,,,,,,,
LAZHID,90,1.577,0,0.02,0,0.02,0.01,truxillic,alpha,"K.Novak, Angew.Chem.,Int.Ed.  (1993), 32, 1614",10.1002/anie.199316141,,,,,,,,,,
LAZHID01,90,1.574,0,0,0,0,0,truxillic,alpha,"K.Novak, Angew.Chem.,Int.Ed.  (1993), 32, 1614",10.1002/anie.199316141,,,,,,,,,,
LAZRAF,90,1.57,0,0,0,0,0,truxillic,alpha,"V.Enkelmann, J.Am.Chem.Soc.  (1993), 115, 10390",10.1021/ja00075a077,,,,,,,,,,
LIDKIT,90,1.576,0,0.02,0,0.02,0.01,truxillic,alpha,"L.G.Kuz'mina, New J.Chem.  (2007), 31, 980",10.1039/b615056j,,,,,,,,,,
LIDKOZ,89.999,1.566,0.512,0.52,0.522,0.509,0.51575,truxillic,alpha,"L.G.Kuz'mina, New J.Chem.  (2007), 31, 980",10.1039/b615056j,,,,,,,,,,
LIDKUF,90,1.591,0,0,0,0.02,0.005,truxillic,alpha,"L.G.Kuz'mina, New J.Chem.  (2007), 31, 980",10.1039/b615056j,,,,,,,,,,
LIDLAM,90,1.569,0,0,0.02,0,0.005,truxillic,alpha,"L.G.Kuz'mina, New J.Chem.  (2007), 31, 980",10.1039/b615056j,,,,,,,,,,
LUKPOW,89.857,1.542,5.639,5.737,5.72,5.816,5.728,truxillic,alpha,"A.Visnjevac, J.Heterocycl.Chem.  (2002), 39, 37",10.1002/jhet.5570390104,,,,,,,,,,
MEQQUU,90,1.56,0.028,0,0,0,0.007,truxillic,alpha,"J.C.MacDonald, Cryst.Growth Des.  (2001), 1, 29",10.1021/cg000008k,,,,,,,,,,
MUFMIL,90,1.606,0,0,0,0.028,0.007,truxillic,alpha,"L.G.Kuz'mina, CrystEngComm  (2015), 17, 4584",10.1039/C5CE00653H,,,,,,,,,,
NELFIU,90,1.569,0,0,0.028,0.02,0.012,truxillic,alpha,"A.I.Vedernikov, Russ.Chem.Bull. (2005), , 1896",CCDC 257074,,,,,,,,,,
NINDUK,90,1.559,0,0,0,0,0,truxillic,alpha,"G.Pavlovic, Polyhedron  (2007), 26, 5162",10.1016/j.poly.2007.07.034,,,,,,,,,,
NINFAS,90,1.572,0,0,0,0.028,0.007,truxillic,alpha,"G.Pavlovic, Polyhedron  (2007), 26, 5162",10.1016/j.poly.2007.07.034,,,,,,,,,,
NOFTEJ,90,1.546,0,0,0,0,0,truxillic,alpha,"P.Johnston, Photochem.Photobiol.Sci.  (2014), 13, 1290",10.1039/C4PP00185K,,,,,,,,,,
OJOVIT,89.717,1.567,7.971,8.116,8.09,7.992,8.04225,truxillic,alpha,"S.Clement, J.Org.Chem.  (2010), 75, 1561",10.1021/jo902490m,,,,,,,,,,
OQIBEX,89.997,1.565,0.85,0.88,0.888,0.846,0.866,truxillic,alpha,"M.A.Fernandes, CrystEngComm  (2016), , 7363",10.1039/C6CE00809G,,,,,,,,,,
OQIBOH,90,1.563,0.307,0.32,0.313,0.306,0.3115,truxillic,alpha,"M.A.Fernandes, CrystEngComm  (2016), , 7363",10.1039/C6CE00809G,,,,,,,,,,
PACDOP,90,1.56,0,0,0,0,0,truxillic,alpha,"S.d'Agostino, Chem.Commun.  (2016), 52, 1899",10.1039/C5CC09412G,,,,,,,,,,
PACDUV,90,1.574,0,0,0.02,0.028,0.012,truxillic,alpha,"S.d'Agostino, Chem.Commun.  (2016), 52, 1899",10.1039/C5CC09412G,,,,,,,,,,
PACQUI,90,1.55,0,0,0,0,0,truxillic,alpha,"S.d'Agostino, Chem.Commun.  (2016), 52, 1899",10.1039/C5CC09412G,,,,,,,,,,
PACRIX,90,1.579,0.02,0,0.028,0,0.012,truxillic,alpha,"S.d'Agostino, Chem.Commun.  (2016), 52, 1899",10.1039/C5CC09412G,,,,,,,,,,
PACSIY,90,1.56,0,0.02,0,0,0.005,truxillic,alpha,"S.d'Agostino, Chem.Commun.  (2016), 52, 1899",10.1039/C5CC09412G,,,,,,,,,,
PESKEF,90,1.569,0,0,0,0.02,0.005,truxillic,alpha,"Shuang Liang, Chem.Commun.  (2013), 49, 6968",10.1039/C3CC41811A,,,,,,,,,,
PEWMEJ,90,1.563,0.02,0.02,0.02,0.02,0.02,truxillic,alpha,"M.V.Capparelli, Can.J.Chem.  (1993), 71, 942",10.1139/v93-126,,,,,,,,,,
PEYYAV,90,1.566,0.02,0.02,0,0,0.01,truxillic,alpha,"Shan Xiang Liu, Bioorg.Med.Chem.Lett.  (2013), 23, 2207",10.1016/j.bmcl.2013.01.091,,,,,,,,,,
PUBTOW,89.996,1.562,1.013,0.994,1.001,1.022,1.0075,truxillic,alpha,"S.Yamada, J.Am.Chem.Soc.  (2009), 131, 2098",10.1021/ja809906c,,,,,,,,,,
PUBTUC,89.999,1.565,0.404,0.398,0.391,0.399,0.398,truxillic,alpha,"S.Yamada, J.Am.Chem.Soc.  (2009), 131, 2098",10.1021/ja809906c,,,,,,,,,,
PUBTUC,89.989,1.56,1.64,1.586,1.557,1.591,1.5935,truxillic,alpha,"S.Yamada, J.Am.Chem.Soc.  (2009), 131, 2098",10.1021/ja809906c,,,,,,,,,,
PUDMUY,90,1.592,0,0,0,0.02,0.005,truxillic,alpha,"S.P.Gromov, J.Org.Chem.  (2014), 79, 11416",10.1021/jo5018074,,,,,,,,,,
PUDQAI,90,1.579,0,0,0,0,0,truxillic,alpha,"S.P.Gromov, J.Org.Chem.  (2014), 79, 11416",10.1021/jo5018074,,,,,,,,,,
PULCAB,90,1.567,0,0,0,0,0,truxillic,alpha,"G.K.Kole, Org.Lett.  (2010), 12, 128",10.1021/ol9025233,,,,,,,,,,
PULCEF,90,1.564,0,0,0,0,0,truxillic,alpha,"G.K.Kole, Org.Lett.  (2010), 12, 128",10.1021/ol9025233,,,,,,,,,,
PUQTAW,90,1.569,0,0,0,0,0,truxillic,alpha,"F.Toda, J.Chem.Soc.,Perkin Trans.1  (1998), , 1315",10.1039/a707380a,,,,,,,,,,
PYRBTD,90,1.564,0,0,0,0,0,truxillic,alpha,"J.Vansant, J.Org.Chem.  (1980), 45, 1565",10.1021/jo01297a003,,,,,,,,,,
QUQPOJ,88.806,1.565,16.117,16.578,16.615,16.397,16.42675,truxillic,alpha,"D.P.Ericson, Cryst.Growth Des.  (2015), 15, 5744",10.1021/acs.cgd.5b00939,,,,,,,,,,
QUQPOJ,89.47,1.563,10.964,11.086,11.128,10.768,10.9865,truxillic,alpha,"D.P.Ericson, Cryst.Growth Des.  (2015), 15, 5744",10.1021/acs.cgd.5b00939,,,,,,,,,,
RACTIA,90,1.564,0.028,0.028,0,0,0.014,truxillic,alpha,"M.Linares, New J.Chem.  (2010), 34, 587",10.1039/b9nj00608g,,,,,,,,,,
RALJIY,89.106,1.567,14.079,14.346,14.381,14.159,14.24125,truxillic,alpha,"Jin Liu, Org.Lett.  (2005), 7, 1007",10.1021/ol0475111,,,,,,,,,,
RALJUK,88.522,1.567,18.136,18.445,18.381,18.023,18.24625,truxillic,alpha,"Jin Liu, Org.Lett.  (2005), 7, 1007",10.1021/ol0475111,,,,,,,,,,
ROJBUP,88.005,1.563,20.983,21.373,21.354,20.85,21.14,truxillic,alpha,"K.M.Hutchins, CrystEngComm  (2014), 16, 5762",10.1039/C4CE00481G,,,,,,,,,,
ROKRIS,90,1.568,0.028,0.028,0.028,0.028,0.028,truxillic,alpha,"De-Chun Zhang, Acta Cryst.,Sect.C (1997), 53, 1649",10.1107/S0108270197008469,,,,,,,,,,
RUFXEW,90,1.573,0,0,0,0,0,truxillic,alpha,"L.G.Kuz'mina, Crystallogr.Rep. (2008), 53, 460",CCDC 647444,,,,,,,,,,
SAFYIJ,90,1.581,0,0,0,0,0,truxillic,alpha,"S.Chantrapromma, Acta Cryst.,Sect.E (2012), 68, o67",10.1107/S1600536811052433,,,,,,,,,,
SAKRON,90,1.563,0,0,0.02,0.02,0.01,truxillic,alpha,"K.A.Wheeler, Chem.Commun.  (2012), 48, 519",10.1039/c1cc15068e,,,,,,,,,,
SERQIP,89.706,1.589,8.227,8.185,8.24,8.11,8.1905,truxillic,alpha,"G.W.Coates, J.Am.Chem.Soc.  (1998), 120, 3641",10.1021/ja974072a,,,,,,,,,,
SERQIP,89.608,1.542,9.22,9.68,9.67,9.253,9.45575,truxillic,alpha,"G.W.Coates, J.Am.Chem.Soc.  (1998), 120, 3641",10.1021/ja974072a,,,,,,,,,,
SIKRIN,89.966,1.576,2.805,2.813,2.73,2.747,2.77375,truxillic,alpha,"S.Caccamese, Tetrahedron  (1990), 46, 7841",10.1016/S0040-4020(01)90081-X,,,,,,,,,,
SIKSAG,87.783,1.556,22.396,22.116,22.116,22.397,22.25625,truxillic,epsilon,"S.Caccamese, Tetrahedron  (1990), 46, 7841",10.1016/S0040-4020(01)90081-X,,,,,,,,,,
SODWAL,90,1.579,0,0.02,0,0.02,0.01,truxillic,alpha,"L.G.Kuzmina, Russ.Chem.Bull. (2013), , 1726",CCDC 936281,,,,,,,,,,
SODWAL01,90,1.576,0,0,0,0,0,truxillic,alpha,"L.G.Kuzmina, Russ.Chem.Bull. (2013), , 1726",CCDC 936282,,,,,,,,,,
SODWOZ,90,1.574,0,0,0,0,0,truxillic,alpha,"L.G.Kuzmina, Russ.Chem.Bull. (2013), , 1726",CCDC 936284,,,,,,,,,,
SUQFUF,90,1.569,0.02,0.02,0.02,0.02,0.02,truxillic,alpha,"H.Irngartinger, Eur.J.Org.Chem.  (1998), , 605",10.1002/(SICI)1099-0690(199804)1998:4<605::AID-EJOC605>3.0.CO;2-2,,,,,,,,,,
SUQGAM,90,1.571,0,0,0,0,0,truxillic,alpha,"H.Irngartinger, Eur.J.Org.Chem.  (1998), , 605",10.1002/(SICI)1099-0690(199804)1998:4<605::AID-EJOC605>3.0.CO;2-2,,,,,,,,,,
SUQGEQ,90,1.567,0.02,0.02,0.02,0.02,0.02,truxillic,alpha,"H.Irngartinger, Eur.J.Org.Chem.  (1998), , 605",10.1002/(SICI)1099-0690(199804)1998:4<605::AID-EJOC605>3.0.CO;2-2,,,,,,,,,,
SURMAV,88.281,1.56,19.589,19.751,19.562,19.709,19.65275,truxillic,epsilon,"Henning Hopf, Z.Naturforsch.,B (2015), 70, 573",10.1515/znb-2015-0022,,,,,,,,,,
TIPFIJ,88.452,1.568,18.727,18.627,18.792,18.542,18.672,truxillic,gamma,"Jian-Ke Sun, Angew.Chem.,Int.Ed.  (2013), 52, 6653",10.1002/anie.201301207,,,,,,,,,,
UDAJUE,90,1.608,0,0,0,0,0,truxillic,alpha,"T.Hasegawa, J.Chem.Soc.,Perkin Trans.1  (2001), , 3025",10.1039/b105970j,,,,,,,,,,
UYAPAM,89.645,1.553,8.987,9.105,9.097,8.799,8.997,truxillic,alpha,"S.Yamada, Chem.Commun.  (2011), 47, 9143",10.1039/c1cc12572a,,,,,,,,,,
UYAPEQ,87.528,1.549,23.321,23.476,23.495,23.563,23.46375,truxillic,epsilon,"S.Yamada, Chem.Commun.  (2011), 47, 9143",10.1039/c1cc12572a,,,,,,,,,,
UYAPEQ,87.87,1.547,21.67,21.833,21.877,21.927,21.82675,truxillic,epsilon,"S.Yamada, Chem.Commun.  (2011), 47, 9143",10.1039/c1cc12572a,,,,,,,,,,
VEHCOC,90,1.563,0,0,0.02,0,0.005,truxillic,alpha,"A.G.Jarvis, CrystEngComm  (2012), 14, 5564",10.1039/c2ce25480h,,,,,,,,,,
VEHCUI,90,1.565,0.02,0.02,0.02,0.02,0.02,truxillic,alpha,"A.G.Jarvis, CrystEngComm  (2012), 14, 5564",10.1039/c2ce25480h,,,,,,,,,,
VILRIS,89.05,1.562,14.78,14.5,14.685,14.733,14.6745,truxillic,alpha,"Y.Hill, Chem.Commun.  (2007), , 3930",10.1039/b706936g,,,,,,,,,,
VINQAK,89.419,1.563,11.499,11.33,11.595,11.568,11.498,truxillic,alpha,"Wenquin Zhang, Acta Phys.-Chim.Sin. 2000, 16, 207",n.a.,,,,,,,,,,
VIZXOT,87.719,1.555,22.63,22.504,22.504,22.63,22.567,truxillic,epsilon,"S.Zhang, Acta Cryst.,Sect.E (2014), 70, o311",10.1107/S1600536814002311,,,,,,,,,,
VOPVUR,90,1.557,0,0,0,0,0,truxillic,alpha,"V.R.Pedireddi, J.Chem.Soc.,Perkin Trans.2  (1992), , 311",10.1039/p29920000311,,,,,,,,,,
VOPWAY,88.227,1.553,19.987,20.258,19.688,19.963,19.974,truxillic,gamma,"V.R.Pedireddi, J.Chem.Soc.,Perkin Trans.2  (1992), , 311",10.1039/p29920000311,,,,,,,,,,
WIFZUI01,90,1.558,0.02,0,0,0,0.005,truxillic,alpha,"D.Braga, Cryst.Growth Des.  (2012), 12, 4880",10.1021/cg300716q,,,,,,,,,,
WIFZUI02,90,1.558,0,0,0.02,0.02,0.01,truxillic,alpha,"D.Braga, Cryst.Growth Des.  (2012), 12, 4880",10.1021/cg300716q,,,,,,,,,,
WIGBOF,90,1.558,0,0,0,0.02,0.005,truxillic,alpha,"D.Braga, Cryst.Growth Des.  (2012), 12, 4880",10.1021/cg300716q,,,,,,,,,,
WOQVAZ,90,1.571,0,0,0,0,0,truxillic,alpha,"T.Stampfl, Inorg.Chem.Commun.  (2000), 3, 387",10.1016/S1387-7003(00)00097-6,,,,,,,,,,
WUYPEN,90,1.571,0.02,0.02,0.02,0.02,0.02,truxillic,alpha,"M.K.Mishra, IUCrJ  (2015), 2, 653",10.1107/S2052252515017297,,,,,,,,,,
XACVOM,88.668,1.552,17.361,17.347,17.253,17.403,17.341,truxillic,alpha,"Wen-Qin Zhang, Acta Chim.Sinica (1998), 56, 612",n.a.,,,,,,,,,,
XADSAW,90,1.568,0,0,0,0,0,truxillic,alpha,"H.Hosomi, Acta Cryst.,Sect.B (2000), 56, 682",10.1107/S0108768100002329,,,,,,,,,,
XADTEB,90,1.567,0,0.028,0,0.028,0.014,truxillic,alpha,"H.Hosomi, Acta Cryst.,Sect.B (2000), 56, 682",10.1107/S0108768100002329,,,,,,,,,,
XADTEB,90,1.564,0,0,0,0.02,0.005,truxillic,alpha,"H.Hosomi, Acta Cryst.,Sect.B (2000), 56, 682",10.1107/S0108768100002329,,,,,,,,,,
XADXUY,90,1.568,0,0,0,0,0,truxillic,alpha,"M.Garai, Cryst.Growth Des.  (2016), 16, 550",10.1021/acs.cgd.5b01624,,,,,,,,,,
XADZIO,90,1.566,0.028,0.028,0.028,0.028,0.028,truxillic,alpha,"M.Garai, Cryst.Growth Des.  (2016), 16, 550",10.1021/acs.cgd.5b01624,,,,,,,,,,
XAKKEC,90,1.445,0,0,0,0,0,truxillic,alpha,"Ya-Jun Zhang, Chem.Commun.  (2016), 52, 2835",10.1039/C5CC09799A,,,,,,,,,,
XICGOH,88.609,1.557,17.745,17.821,17.893,17.384,17.71075,truxillic,alpha,"S.Samai, Chem.Commun.  (2013), 49, 4181",10.1039/C2CC34901A,,,,,,,,,,
XICGOH,90,1.567,0,0,0,0,0,truxillic,alpha,"S.Samai, Chem.Commun.  (2013), 49, 4181",10.1039/C2CC34901A,,,,,,,,,,
XOBRUC,90,1.568,0,0,0,0,0,truxillic,alpha,"Shao-Liang Zheng, Chem.Commun.  (2008), , 2538",10.1039/b802103a,,,,,,,,,,
XOSKEV,90,1.566,0,0,0,0,0,truxillic,alpha,"R.S.Gopalan, Proc.Indian Acad.Sci., (2001), 113, 307",CCDC 149658,,,,,,,,,,
YEYLEU,90,1.563,0,0,0,0,0,truxillic,alpha,"Hoong-Kun Fun, Acta Cryst.,Sect.E (2007), 63, o1069",10.1107/S1600536807004217,,,,,,,,,,
YIGSUE,90,1.564,0.02,0.02,0.02,0.02,0.02,truxillic,alpha,"S.Kodama, CrystEngComm  (2013), 15, 4667",10.1039/c3ce40130h,,,,,,,,,,
YINVAT,89.63,1.563,9.207,9.258,9.063,9.229,9.18925,truxillic,alpha,"S.Yamada, J.Am.Chem.Soc.  (2007), 129, 12100",10.1021/ja074874y,,,,,,,,,,
YIRZEF,88.037,1.552,21,20.904,20.845,21.133,20.9705,truxillic,epsilon,"S.Yamada, J.Am.Chem.Soc.  (2007), 129, 12100",10.1021/ja074874y,,,,,,,,,,
YIRZEF,88.032,1.551,20.943,21.041,21.061,20.944,20.99725,truxillic,epsilon,"S.Yamada, J.Am.Chem.Soc.  (2007), 129, 12100",10.1021/ja074874y,,,,,,,,,,
YIRZEF,88.028,1.553,20.947,21.017,21.128,20.986,21.0195,truxillic,epsilon,"S.Yamada, J.Am.Chem.Soc.  (2007), 129, 12100",10.1021/ja074874y,,,,,,,,,,
YIRZEF,88.036,1.551,20.854,21.082,21.037,20.946,20.97975,truxillic,epsilon,"S.Yamada, J.Am.Chem.Soc.  (2007), 129, 12100",10.1021/ja074874y,,,,,,,,,,
YIYCEQ,90,1.58,0.02,0,0.02,0,0.01,truxillic,alpha,"S.Chantrapromma, Acta Cryst.,Sect.E (2014), 70, o510",10.1107/S160053681400645X,,,,,,,,,,
ZINTOF01,90,1.564,0,0,0,0,0,truxillic,alpha,"M.Khan, J.Am.Chem.Soc.  (2008), 130, 1741",10.1021/ja0773711,,,,,,,,,,
ZISKOD,90,1.567,0,0,0,0,0,truxillic,alpha,"A.Schwarzer, Acta Crystallogr.,Sect.C (2014), 70, 202",10.1107/S2053229613034232,,,,,,,,,,
ZZZDWY01,90,1.567,0,0,0,0,0,truxillic,alpha,"M.Klinger, ACS Applied Materials and Interfaces  (2009), 1, 661",10.1021/am800197j,,,,,,,,,,
ZZZLDK01,90,1.571,0,0,0.028,0.028,0.014,truxillic,alpha,"S.Kashino, Acta Cryst.,Sect.C (1989), 45, 154",10.1107/S0108270188010649,,,,,,,,,,
AZECOZ,88.998,1.571,14.57,15.537,15.436,14.754,15.07425,truxillic,alpha,"L.G.Kuzmina, Nanotechnol.Russia (2008), 3, 408",10.1134/S1995078008070033,,,,,,,,,,
AZEDAM,90,1.568,0,0.02,0,0.02,0.01,truxillic,alpha,"L.G.Kuzmina, Nanotechnol.Russia (2008), 3, 408",10.1134/S1995078008070033,,,,,,,,,,
BAHQIN,89.392,1.561,11.642,11.809,11.918,11.68,11.76225,truxillic,alpha,"M.Garai, Cryst.Growth Des.  (2017), 17, 925",10.1021/acs.cgd.6b01865,,,,,,,,,,
BAHQIN,89.062,1.555,14.499,14.678,14.814,14.336,14.58175,truxillic,alpha,"M.Garai, Cryst.Growth Des.  (2017), 17, 925",10.1021/acs.cgd.6b01865,,,,,,,,,,
JALJEO,90,1.565,0.02,0.02,0.02,0.02,0.02,truxillic,alpha,"K.R.Raghavendra, IUCrData  (2017), 2, x170113",10.1107/S2414314617001134,,,,,,,,,,
JAQHOB,90,1.604,0,0,0,0,0,truxillic,alpha,"Yuhua Lu, RSC Advances  (2014), 4, 8125",10.1039/c3ra47270a,,,,,,,,,,
JAQJAP,90,1.568,0.02,0.02,0.02,0.02,0.02,truxillic,alpha,"Yuhua Lu, RSC Advances  (2014), 4, 8215",10.1039/c3ra47270a,,,,,,,,,,
JAQJUJ,89.969,1.564,2.612,2.714,2.712,2.61,2.662,truxillic,alpha,"Yuhua Lu, RSC Advances  (2014), 4, 8215",10.1039/c3ra47270a,,,,,,,,,,
UCEZOU,90,1.57,0,0,0,0,0,truxillic,alpha,"L.G.Kuz'mina, CSD Communication (2016), , ",CCDC 1523523,,,,,,,,,,
UCEZUA,90,1.591,0.02,0,0.02,0,0.01,truxillic,alpha,"L.G.Kuz'mina, CSD Communication (2016), , ",CCDC 1523524,,,,,,,,,,
UCEZUA,90,1.643,0,0,0.02,0.02,0.01,truxillic,alpha,"L.G.Kuz'mina, CSD Communication (2016), , ",CCDC 1523524,,,,,,,,,,
HATWUX,90,1.567,0,0,0.02,0.028,0.012,truxillic,alpha,"Yong-Mei Ren, Tetrahedron Lett.  (2017), 58, 2385",10.1016/j.tetlet.2017.05.013,,,,,,,,,,
LAVMAZ,90,1.562,0.02,0,0,0,0.005,truxillic,alpha,"G.K.Kole, Cryst.Growth Des.  (2017), 17, 2694",10.1021/acs.cgd.7b00192,,,,,,,,,,
LAVMIH,90,1.567,0,0.02,0,0,0.005,truxillic,alpha,"G.K.Kole, Cryst.Growth Des.  (2017), 17, 2694",10.1021/acs.cgd.7b00192,,,,,,,,,,
LAVMON,90,1.567,0,0,0,0,0,truxillic,alpha,"G.K.Kole, Cryst.Growth Des.  (2017), 17, 2694",10.1021/acs.cgd.7b00192,,,,,,,,,,
MAVZAN,90,1.562,0,0.02,0,0.02,0.01,truxillic,alpha,"Jing-Min Chen, CrystEngComm  (2017), 19, 2603",10.1039/C7CE00573C,,,,,,,,,,
,,,,,,,,,,,,,,,,,,,,,
AVOMED,89.847,1.528,5.877,6.013,6.02,5.781,5.92275,truxinic,delta,"P.S.Baran, J.Am.Chem.Soc.  (2004), 126, 3726",10.1021/ja049648s,,,,,,,,,,
BATRUJ01,89.717,1.56,8.024,8.082,8.082,7.98,8.042,truxinic,delta,"Zhiqiang Ma, Science  (2014), 346, 219",10.1126/science.1255677,,,,,,,,,,
BATRUJ01,89.648,1.56,8.882,8.991,8.991,8.968,8.958,truxinic,delta,"Zhiqiang Ma, Science  (2014), 346, 219",10.1126/science.1255677,,,,,,,,,,
BAZVII,88.338,1.559,19.386,19.356,19.482,19.094,19.3295,truxinic,mu,"T.Stampfl, Dalton Trans.  (2003), , 3425",10.1039/b305775e,,,,,,,,,,
CETFIS,88.821,1.565,16.386,16.02,16.35,16.552,16.327,truxinic,beta,"J.L.R.Yates, CrystEngComm  (2013), 15, 3547",10.1039/c3ce40300a,,,,,,,,,,
CETFIS,88.923,1.564,15.459,15.787,15.462,15.735,15.61075,truxinic,beta,"J.L.R.Yates, CrystEngComm  (2013), 15, 3547",10.1039/c3ce40300a,,,,,,,,,,
CIJYAW,89.26,1.558,12.969,12.949,12.82,13.145,12.97075,truxinic,beta,"A.Briceno, Acta Cryst.,Sect.C (2007), 63, o441",10.1107/S0108270107027497,,,,,,,,,,
DPDBCB02,89.75,1.559,7.588,7.566,7.589,7.464,7.55175,truxinic,delta,"F.Toda, J.Chem.Soc.,Perkin Trans.1  (1998), , 1315",10.1039/a707380a,,,,,,,,,,
ENABIG,88.761,1.558,16.844,16.615,16.952,16.504,16.72875,truxinic,beta,"G.B.Veerakanellore, CrystEngComm  (2016), 18, 4708",10.1039/C6CE00682E,,,,,,,,,,
ENACED,88.946,1.558,15.203,15.457,15.706,15.441,15.45175,truxinic,beta,"G.B.Veerakanellore, CrystEngComm  (2016), 18, 4708",10.1039/C6CE00682E,,,,,,,,,,
ESACEG,89.099,1.557,14.297,14.137,14.561,14.191,14.2965,truxinic,delta,"D.R.Katerere, Phytochemistry  (2004), 65, 433",10.1016/j.phytochem.2003.09.014,,,,,,,,,,
FAMJEJ,87.744,1.565,22.493,22.639,22.609,22.033,22.4435,truxinic,mu,"Dongbo Zhao, Chem.-Eur.J.  (2004), 10, 5952",10.1002/chem.200400488,,,,,,,,,,
FEMREV,89.525,1.562,10.352,10.249,10.449,10.558,10.402,truxinic,beta,"M.Ichikawa, J.Am.Chem.Soc.  (2004), 126, 16553",10.1021/ja0401702,,,,,,,,,,
HULGUQ,88.01,1.56,21.372,20.994,20.804,21.29,21.115,truxinic,beta,"Jun-Peng Zhuang, Acta Cryst.,Sect.E (2002), 58, o1195",10.1107/S1600536802017713,,,,,,,,,,
ITUJEN,89.993,1.568,1.316,1.271,1.272,1.305,1.291,truxinic,beta,"S.Dutta, Org.Lett.  (2011), 13, 2260",10.1021/ol200532t,,,,,,,,,,
KERGUJ,88.885,1.546,15.855,15.958,15.912,15.811,15.884,truxinic,mu,"K.Shima, Bull.Chem.Soc.Jpn.  (1989), 62, 1934",n.a.,,,,,,,,,,
KIQFIZ,90,1.581,0.028,0.028,0.04,0.034,0.0325,truxinic,beta,"K.Vishnumurthy, Tetrahedron  (1999), 55, 4095",10.1016/S0040-4020(99)00103-9,,,,,,,,,,
LOWLEQ,89.593,1.561,9.748,9.587,9.519,9.671,9.63125,truxinic,beta,"M.A.Sinnwell, Cryst.Growth Des.  (2015), 15, 538",10.1021/cg501571u,,,,,,,,,,
NUZZUF,88.648,1.557,17.256,17.565,17.599,17.448,17.467,truxinic,delta,"S.Sommerwerk, Tetrahedron  (2016), 72, 1447",10.1016/j.tet.2016.01.045,,,,,,,,,,
NUZZUF,88.975,1.558,15.054,15.373,15.328,15.182,15.23425,truxinic,delta,"S.Sommerwerk, Tetrahedron  (2016), 72, 1447",10.1016/j.tet.2016.01.045,,,,,,,,,,
OFAQOD,87.667,1.564,22.627,22.971,22.71,22.939,22.81175,truxinic,mu,"C.Strabler, Eur.J.Inorg.Chem.  (2013), , 5121",10.1002/ejic.201300636,,,,,,,,,,
OFAQOD,88.087,1.563,20.596,20.622,20.774,20.843,20.70875,truxinic,mu,"C.Strabler, Eur.J.Inorg.Chem.  (2013), , 5121",10.1002/ejic.201300636,,,,,,,,,,
OLUYIE,87.976,1.572,20.892,21.459,21.622,21.175,21.287,truxinic,mu,"S.P.Gromov, New J.Chem.  (2011), 35, 724",10.1039/c0nj00780c,,,,,,,,,,
PEKDEO,89.16,1.568,13.722,13.918,13.925,13.665,13.8075,truxinic,mu,"Y.Adegawa, Bull.Chem.Soc.Jpn.  (1993), 66, 900",n.a.,,,,,,,,,,
PIZMUI,89.705,1.57,8.041,8.335,8.155,8.304,8.20875,truxinic,beta,"Xiaoyun Hu, Tetrahedron:Asymm.  (2014), 25, 503",10.1016/j.tetasy.2014.01.018,,,,,,,,,,
PIZMUI,89.879,1.57,5.181,5.315,5.287,5.253,5.259,truxinic,beta,"Xiaoyun Hu, Tetrahedron:Asymm.  (2014), 25, 503",10.1016/j.tetasy.2014.01.018,,,,,,,,,,
QORTAT,88.409,1.551,18.819,18.727,18.904,19.23,18.92,truxinic,beta,"R.A.Davis, Bioorg.Med.Chem.  (2009), 17, 1387",10.1016/j.bmc.2008.12.030,,,,,,,,,,
RAPQEF,89.484,1.562,10.847,10.949,10.669,10.919,10.846,truxinic,beta,"G.Steyl, Acta Cryst.,Sect.E (2005), 61, o1978",10.1107/S1600536805016806,,,,,,,,,,
RAPQEF,89.425,1.563,11.395,11.267,11.512,11.592,11.4415,truxinic,beta,"G.Steyl, Acta Cryst.,Sect.E (2005), 61, o1978",10.1107/S1600536805016806,,,,,,,,,,
RIGJUM,89.022,1.55,14.977,14.908,15.012,14.642,14.88475,truxinic,mu,"J.W.Fischer, J.Org.Chem.  (1996), 61, 9340",10.1021/jo9613040,,,,,,,,,,
SAJJAO,89.55,1.567,10.125,10.022,10.066,10.303,10.129,truxinic,beta,"D.A.Ben-Efraim, Tetrahedron  (1988), 44, 6175",10.1016/S0040-4020(01)89807-0,,,,,,,,,,
SIHCAO,89.258,1.56,13.205,12.764,12.915,13.043,12.98175,truxinic,beta,"Ren-Gen Xiong, Acta Cryst.,Sect.E (2007), 63, o3265",10.1107/S1600536807028954,,,,,,,,,,
SIJSUZ,89.231,1.56,13.19,13.035,13.31,13.349,13.221,truxinic,beta,"S.Kanao, Acta Cryst.,Sect.C (1990), 46, 2439",10.1107/S010827019000453X,,,,,,,,,,
SIJTAG,89.326,1.558,12.343,12.225,12.457,12.507,12.383,truxinic,beta,"S.Kanao, Acta Cryst.,Sect.C (1990), 46, 2439",10.1107/S010827019000453X,,,,,,,,,,
SIKROT,88.463,1.56,18.558,18.268,18.672,18.905,18.60075,truxinic,beta,"S.Caccamese, Tetrahedron  (1990), 46, 7841",10.1016/S0040-4020(01)90081-X,,,,,,,,,,
SIKRUZ,88.114,1.555,20.427,20.799,20.521,20.514,20.56525,truxinic,delta,"S.Caccamese, Tetrahedron  (1990), 46, 7841",10.1016/S0040-4020(01)90081-X,,,,,,,,,,
SINGUS,89.004,1.56,15.145,14.825,15.149,14.967,15.0215,truxinic,zeta,"R.F.Klima, J.Org.Chem.  (2007), 72, 6372",10.1021/jo070558q,,,,,,,,,,
TERFIF,88.44,1.597,18.99,18.27,18.538,19.181,18.74475,truxinic,beta,"K.Vishnumurthy, J.Chem.Soc.,Perkin Trans.2  (1996), , 1475",10.1039/p29960001475,,,,,,,,,,
UDADEK,89.997,1.571,0.861,0.843,0.846,0.861,0.85275,truxinic,beta,"G.K.Kole, J.Org.Chem.  (2011), 76, 7860",10.1021/jo201268p,,,,,,,,,,
URELUA,89.692,1.563,8.245,8.503,8.454,8.368,8.3925,truxinic,beta,"T.Galica, Acta Cryst.,Sect.C (2016), 72, 593",10.1107/S2053229616010019,,,,,,,,,,
VEBBIN10,89.774,1.562,7.139,7.223,7.131,7.272,7.19125,truxinic,beta,"C.Ito, Chem.Pharm.Bull.  (1990), 38, 2102",n.a.,,,,,,,,,,
WITVOM,89.472,1.558,10.938,11.013,11.135,10.796,10.9705,truxinic,beta,"K.M.Hutchins, Org.Lett.  (2014), 16, 1052",10.1021/ol4035403,,,,,,,,,,
WOJGOS,88.802,1.556,16.399,16.61,16.336,16.484,16.45725,truxinic,delta,"M.A.Ischay, J.Am.Chem.Soc.  (2008), 130, 12886",10.1021/ja805387f,,,,,,,,,,
XADXEI,88.572,1.564,17.632,18.006,18.184,17.947,17.94225,truxinic,beta,"M.Garai, Cryst.Growth Des.  (2016), 16, 550",10.1021/acs.cgd.5b01624,,,,,,,,,,
XICJEA,87.869,1.554,22.329,21.129,21.727,22.158,21.83575,truxinic,beta,"S.Samai, Chem.Commun.  (2013), 49, 4181",10.1039/C2CC34901A,,,,,,,,,,
XONPOF,89.889,1.572,4.91,5.15,5.161,4.954,5.04375,truxinic,beta,"D.B.Varshney, Chem.Commun.  (2002), , 1964",10.1039/b204542g,,,,,,,,,,
YINVEX,89.092,1.559,14.514,14.081,14.331,14.489,14.35375,truxinic,beta,"S.Yamada, J.Am.Chem.Soc.  (2007), 129, 12100",10.1021/ja074874y,,,,,,,,,,
YIPHEM,88.786,1.565,16.53,16.588,16.33,16.817,16.56625,truxinic,beta,"M.A.Khoj, Cryst.Growth Des.  (2013), 13, 4110",10.1021/cg4009202,,,,,,,,,,
PAKLEV,89.196,1.558,13.579,13.454,13.688,13.317,13.5095,truxinic,beta,"M.A.Khoj, Cryst.Growth Des.  (2017), 17, 1276 ",10.1021/acs.cgd.6b01675,,,,,,,,,,
GAMTIA,88.964,1.559,15.045,15.571,15.288,15.355,15.31475,truxinic,beta,"N.Renuka, IUCrData  (2017), 2, x170318",10.1107/S2414314617003182,,,,,,,,,,
MAVYOA,88.559,1.565,17.881,18.196,18.253,17.762,18.023,truxinic,beta,"Jing-Min Chen, CrystEngComm  (2017), 19, 2603",10.1039/C7CE00573C,,,,,,,,,,
